# Supplementary material for: Lineage-specific energy and carbon metabolism of sponge symbionts and contributions to the host carbon pool
Source: ISME J. 2021 Dec 7;16(4):1163–75. doi: 10.1038/s41396-021-01165-9 (PMC8941161; doi:10.1038/s41396-021-01165-9)
Supplement: Supplementary file 2 — File_S2 [file 41396_2021_1165_MOESM2_ESM.txt]

COG	COG0001	COG0002	COG0003	COG0004	COG0005	COG0006	COG0007	COG0008	COG0009	COG0010	COG0011	COG0012	COG0013	COG0014	COG0015	COG0016	COG0017	COG0018	COG0019	COG0020	COG0021	COG0022	COG0023	COG0024	COG0025	COG0026	COG0027	COG0028	COG0029	COG0030	COG0031	COG0033	COG0034	COG0035	COG0036	COG0037	COG0038	COG0039	COG0040	COG0041	COG0042	COG0043	COG0044	COG0045	COG0046	COG0047	COG0048	COG0049	COG0050	COG0051	COG0052	COG0053	COG0054	COG0055	COG0056	COG0057	COG0058	COG0059	COG0060	COG0061	COG0062	COG0063	COG0064	COG0065	COG0066	COG0067	COG0068	COG0069	COG0070	COG0071	COG0072	COG0073	COG0074	COG0075	COG0076	COG0077	COG0078	COG0079	COG0080	COG0081	COG0082	COG0083	COG0084	COG0085	COG0086	COG0087	COG0088	COG0089	COG0090	COG0091	COG0092	COG0093	COG0094	COG0095	COG0096	COG0097	COG0098	COG0099	COG0100	COG0101	COG0102	COG0103	COG0104	COG0105	COG0106	COG0107	COG0108	COG0109	COG0110	COG0111	COG0112	COG0113	COG0114	COG0115	COG0116	COG0117	COG0118	COG0119	COG0120	COG0121	COG0122	COG0123	COG0124	COG0125	COG0126	COG0127	COG0128	COG0129	COG0130	COG0131	COG0132	COG0133	COG0134	COG0135	COG0136	COG0137	COG0138	COG0139	COG0140	COG0141	COG0142	COG0143	COG0144	COG0145	COG0146	COG0147	COG0148	COG0149	COG0150	COG0151	COG0152	COG0153	COG0154	COG0155	COG0156	COG0157	COG0158	COG0159	COG0160	COG0161	COG0162	COG0163	COG0164	COG0165	COG0166	COG0167	COG0168	COG0169	COG0170	COG0171	COG0172	COG0173	COG0174	COG0175	COG0176	COG0177	COG0178	COG0179	COG0180	COG0181	COG0182	COG0183	COG0184	COG0185	COG0186	COG0187	COG0188	COG0189	COG0190	COG0191	COG0192	COG0193	COG0194	COG0195	COG0196	COG0197	COG0198	COG0199	COG0200	COG0201	COG0202	COG0203	COG0204	COG0205	COG0206	COG0207	COG0208	COG0209	COG0210	COG0211	COG0212	COG0213	COG0214	COG0215	COG0216	COG0217	COG0218	COG0219	COG0220	COG0221	COG0222	COG0223	COG0224	COG0225	COG0226	COG0227	COG0228	COG0229	COG0230	COG0231	COG0232	COG0233	COG0234	COG0235	COG0236	COG0237	COG0238	COG0239	COG0240	COG0241	COG0242	COG0243	COG0244	COG0245	COG0246	COG0247	COG0248	COG0249	COG0250	COG0251	COG0252	COG0253	COG0254	COG0255	COG0256	COG0257	COG0258	COG0259	COG0260	COG0261	COG0262	COG0263	COG0264	COG0265	COG0266	COG0267	COG0268	COG0269	COG0270	COG0271	COG0272	COG0274	COG0275	COG0276	COG0277	COG0278	COG0279	COG0280	COG0281	COG0282	COG0283	COG0284	COG0285	COG0286	COG0287	COG0288	COG0289	COG0290	COG0291	COG0292	COG0293	COG0294	COG0295	COG0296	COG0297	COG0298	COG0299	COG0300	COG0301	COG0302	COG0303	COG0304	COG0305	COG0306	COG0307	COG0308	COG0309	COG0310	COG0311	COG0312	COG0313	COG0314	COG0315	COG0316	COG0317	COG0318	COG0319	COG0320	COG0321	COG0322	COG0323	COG0324	COG0325	COG0326	COG0327	COG0328	COG0329	COG0330	COG0331	COG0332	COG0333	COG0334	COG0335	COG0336	COG0337	COG0338	COG0339	COG0340	COG0341	COG0342	COG0343	COG0344	COG0345	COG0346	COG0347	COG0348	COG0349	COG0350	COG0351	COG0352	COG0353	COG0354	COG0355	COG0356	COG0357	COG0358	COG0359	COG0360	COG0361	COG0362	COG0363	COG0364	COG0365	COG0366	COG0367	COG0368	COG0369	COG0370	COG0371	COG0372	COG0373	COG0374	COG0375	COG0376	COG0377	COG0378	COG0379	COG0380	COG0381	COG0382	COG0383	COG0384	COG0385	COG0386	COG0387	COG0388	COG0389	COG0390	COG0391	COG0392	COG0393	COG0394	COG0395	COG0396	COG0397	COG0398	COG0399	COG0400	COG0401	COG0402	COG0403	COG0404	COG0405	COG0406	COG0407	COG0408	COG0409	COG0410	COG0411	COG0412	COG0413	COG0414	COG0415	COG0416	COG0417	COG0418	COG0419	COG0420	COG0421	COG0422	COG0423	COG0424	COG0425	COG0426	COG0427	COG0428	COG0429	COG0430	COG0431	COG0432	COG0433	COG0434	COG0435	COG0436	COG0437	COG0438	COG0439	COG0440	COG0441	COG0442	COG0443	COG0444	COG0445	COG0446	COG0447	COG0448	COG0449	COG0450	COG0451	COG0452	COG0454	COG0455	COG0456	COG0457	COG0458	COG0459	COG0460	COG0461	COG0462	COG0463	COG0464	COG0465	COG0466	COG0467	COG0468	COG0469	COG0470	COG0471	COG0472	COG0473	COG0474	COG0475	COG0476	COG0477	COG0478	COG0479	COG0480	COG0481	COG0482	COG0483	COG0484	COG0486	COG0488	COG0489	COG0490	COG0491	COG0492	COG0493	COG0494	COG0495	COG0496	COG0497	COG0498	COG0499	COG0500	COG0501	COG0502	COG0503	COG0504	COG0505	COG0506	COG0507	COG0508	COG0509	COG0510	COG0511	COG0512	COG0513	COG0514	COG0515	COG0516	COG0517	COG0518	COG0519	COG0520	COG0521	COG0522	COG0523	COG0524	COG0525	COG0526	COG0527	COG0528	COG0529	COG0530	COG0531	COG0532	COG0533	COG0534	COG0535	COG0536	COG0537	COG0538	COG0539	COG0540	COG0541	COG0542	COG0543	COG0544	COG0545	COG0546	COG0547	COG0548	COG0549	COG0550	COG0551	COG0552	COG0553	COG0554	COG0555	COG0556	COG0557	COG0558	COG0559	COG0560	COG0561	COG0562	COG0563	COG0564	COG0565	COG0566	COG0567	COG0568	COG0569	COG0571	COG0572	COG0573	COG0574	COG0575	COG0576	COG0577	COG0578	COG0579	COG0580	COG0581	COG0582	COG0583	COG0584	COG0585	COG0586	COG0587	COG0588	COG0589	COG0590	COG0591	COG0592	COG0593	COG0594	COG0595	COG0596	COG0597	COG0598	COG0599	COG0600	COG0601	COG0602	COG0603	COG0604	COG0605	COG0606	COG0607	COG0608	COG0609	COG0610	COG0611	COG0612	COG0613	COG0614	COG0615	COG0616	COG0617	COG0618	COG0619	COG0620	COG0621	COG0622	COG0623	COG0624	COG0625	COG0626	COG0627	COG0628	COG0629	COG0630	COG0631	COG0632	COG0633	COG0634	COG0635	COG0636	COG0637	COG0638	COG0639	COG0640	COG0641	COG0642	COG0643	COG0644	COG0645	COG0646	COG0647	COG0648	COG0649	COG0651	COG0652	COG0653	COG0654	COG0655	COG0656	COG0657	COG0658	COG0659	COG0661	COG0662	COG0663	COG0664	COG0665	COG0666	COG0667	COG0668	COG0669	COG0670	COG0671	COG0672	COG0673	COG0674	COG0675	COG0677	COG0678	COG0679	COG0680	COG0681	COG0682	COG0683	COG0684	COG0685	COG0686	COG0687	COG0688	COG0689	COG0690	COG0691	COG0692	COG0693	COG0694	COG0695	COG0696	COG0697	COG0698	COG0699	COG0700	COG0701	COG0702	COG0703	COG0704	COG0705	COG0706	COG0707	COG0708	COG0709	COG0710	COG0711	COG0712	COG0713	COG0714	COG0715	COG0716	COG0717	COG0718	COG0719	COG0720	COG0721	COG0722	COG0723	COG0724	COG0725	COG0726	COG0727	COG0728	COG0729	COG0730	COG0731	COG0732	COG0733	COG0735	COG0736	COG0737	COG0738	COG0739	COG0740	COG0741	COG0742	COG0743	COG0744	COG0745	COG0746	COG0747	COG0748	COG0749	COG0750	COG0751	COG0752	COG0753	COG0754	COG0755	COG0756	COG0757	COG0758	COG0759	COG0760	COG0761	COG0762	COG0763	COG0764	COG0765	COG0766	COG0767	COG0768	COG0769	COG0770	COG0771	COG0772	COG0773	COG0774	COG0775	COG0776	COG0777	COG0778	COG0779	COG0780	COG0781	COG0782	COG0783	COG0784	COG0785	COG0786	COG0787	COG0788	COG0789	COG0790	COG0791	COG0792	COG0793	COG0794	COG0795	COG0796	COG0797	COG0798	COG0799	COG0800	COG0801	COG0802	COG0803	COG0804	COG0805	COG0806	COG0807	COG0809	COG0810	COG0811	COG0812	COG0813	COG0814	COG0815	COG0816	COG0817	COG0818	COG0819	COG0820	COG0821	COG0822	COG0823	COG0824	COG0825	COG0826	COG0827	COG0828	COG0829	COG0830	COG0831	COG0832	COG0833	COG0834	COG0835	COG0836	COG0837	COG0838	COG0839	COG0840	COG0841	COG0842	COG0843	COG0845	COG0846	COG0847	COG0848	COG0849	COG0850	COG0851	COG0852	COG0853	COG0854	COG0855	COG0856	COG0857	COG0858	COG0859	COG0860	COG0861	COG0863	COG0864	COG1001	COG1002	COG1003	COG1004	COG1005	COG1006	COG1007	COG1008	COG1009	COG1010	COG1011	COG1012	COG1013	COG1014	COG1015	COG1017	COG1018	COG1019	COG1020	COG1021	COG1022	COG1023	COG1024	COG1025	COG1026	COG1027	COG1028	COG1029	COG1030	COG1031	COG1032	COG1033	COG1034	COG1035	COG1036	COG1038	COG1039	COG1040	COG1041	COG1042	COG1043	COG1044	COG1045	COG1047	COG1048	COG1049	COG1051	COG1052	COG1053	COG1054	COG1055	COG1056	COG1057	COG1058	COG1059	COG1060	COG1061	COG1062	COG1063	COG1064	COG1066	COG1067	COG1069	COG1070	COG1071	COG1072	COG1073	COG1074	COG1075	COG1076	COG1077	COG1078	COG1079	COG1080	COG1082	COG1083	COG1085	COG1086	COG1087	COG1088	COG1089	COG1090	COG1091	COG1092	COG1093	COG1094	COG1095	COG1096	COG1097	COG1099	COG1100	COG1101	COG1102	COG1104	COG1105	COG1106	COG1107	COG1108	COG1109	COG1110	COG1111	COG1112	COG1113	COG1114	COG1115	COG1116	COG1117	COG1118	COG1119	COG1120	COG1121	COG1122	COG1123	COG1124	COG1125	COG1126	COG1127	COG1129	COG1131	COG1132	COG1133	COG1134	COG1135	COG1136	COG1137	COG1138	COG1139	COG1140	COG1141	COG1142	COG1143	COG1144	COG1145	COG1146	COG1148	COG1149	COG1150	COG1151	COG1152	COG1153	COG1154	COG1155	COG1156	COG1157	COG1158	COG1159	COG1160	COG1161	COG1162	COG1163	COG1164	COG1165	COG1166	COG1167	COG1168	COG1169	COG1171	COG1172	COG1173	COG1174	COG1175	COG1176	COG1177	COG1178	COG1179	COG1180	COG1181	COG1182	COG1183	COG1184	COG1185	COG1186	COG1187	COG1188	COG1189	COG1190	COG1191	COG1192	COG1193	COG1194	COG1195	COG1196	COG1197	COG1198	COG1199	COG1200	COG1201	COG1203	COG1204	COG1205	COG1206	COG1207	COG1208	COG1209	COG1210	COG1211	COG1212	COG1213	COG1214	COG1215	COG1216	COG1217	COG1218	COG1219	COG1220	COG1221	COG1222	COG1223	COG1224	COG1225	COG1226	COG1227	COG1228	COG1229	COG1230	COG1231	COG1232	COG1233	COG1234	COG1235	COG1236	COG1237	COG1238	COG1239	COG1240	COG1241	COG1242	COG1243	COG1244	COG1245	COG1246	COG1247	COG1249	COG1250	COG1251	COG1252	COG1253	COG1254	COG1256	COG1257	COG1258	COG1259	COG1260	COG1261	COG1262	COG1263	COG1266	COG1267	COG1268	COG1269	COG1270	COG1271	COG1272	COG1273	COG1274	COG1275	COG1276	COG1277	COG1278	COG1279	COG1280	COG1281	COG1282	COG1283	COG1284	COG1285	COG1286	COG1287	COG1288	COG1289	COG1290	COG1291	COG1292	COG1293	COG1294	COG1295	COG1296	COG1297	COG1298	COG1300	COG1301	COG1302	COG1303	COG1304	COG1305	COG1306	COG1307	COG1308	COG1309	COG1310	COG1311	COG1312	COG1314	COG1315	COG1316	COG1317	COG1319	COG1320	COG1321	COG1322	COG1324	COG1325	COG1326	COG1327	COG1328	COG1329	COG1330	COG1331	COG1332	COG1333	COG1334	COG1335	COG1336	COG1337	COG1338	COG1339	COG1340	COG1341	COG1342	COG1343	COG1344	COG1345	COG1346	COG1347	COG1348	COG1349	COG1350	COG1351	COG1352	COG1353	COG1354	COG1355	COG1356	COG1357	COG1358	COG1359	COG1360	COG1361	COG1362	COG1363	COG1364	COG1366	COG1367	COG1368	COG1370	COG1371	COG1372	COG1373	COG1376	COG1377	COG1378	COG1379	COG1380	COG1381	COG1382	COG1383	COG1384	COG1385	COG1386	COG1387	COG1388	COG1389	COG1390	COG1391	COG1392	COG1393	COG1394	COG1395	COG1396	COG1397	COG1398	COG1399	COG1400	COG1401	COG1402	COG1403	COG1404	COG1405	COG1406	COG1407	COG1408	COG1409	COG1410	COG1411	COG1412	COG1413	COG1414	COG1415	COG1416	COG1418	COG1419	COG1420	COG1421	COG1422	COG1423	COG1426	COG1427	COG1428	COG1429	COG1430	COG1431	COG1432	COG1434	COG1435	COG1436	COG1437	COG1438	COG1439	COG1441	COG1442	COG1443	COG1444	COG1446	COG1448	COG1449	COG1450	COG1451	COG1452	COG1453	COG1454	COG1457	COG1459	COG1460	COG1461	COG1462	COG1463	COG1465	COG1466	COG1467	COG1468	COG1469	COG1470	COG1471	COG1472	COG1473	COG1474	COG1475	COG1476	COG1477	COG1478	COG1479	COG1480	COG1482	COG1483	COG1484	COG1485	COG1486	COG1487	COG1488	COG1489	COG1490	COG1491	COG1492	COG1493	COG1494	COG1495	COG1496	COG1497	COG1498	COG1500	COG1501	COG1502	COG1503	COG1505	COG1506	COG1507	COG1508	COG1509	COG1510	COG1511	COG1512	COG1513	COG1514	COG1515	COG1516	COG1518	COG1519	COG1520	COG1521	COG1522	COG1523	COG1524	COG1525	COG1526	COG1527	COG1528	COG1529	COG1530	COG1533	COG1534	COG1535	COG1536	COG1537	COG1538	COG1539	COG1540	COG1541	COG1543	COG1544	COG1545	COG1546	COG1547	COG1548	COG1549	COG1550	COG1551	COG1552	COG1553	COG1554	COG1555	COG1556	COG1558	COG1559	COG1560	COG1561	COG1562	COG1563	COG1564	COG1565	COG1566	COG1567	COG1568	COG1569	COG1570	COG1571	COG1572	COG1573	COG1574	COG1575	COG1576	COG1577	COG1578	COG1579	COG1580	COG1581	COG1583	COG1585	COG1586	COG1587	COG1588	COG1589	COG1590	COG1591	COG1592	COG1593	COG1594	COG1595	COG1596	COG1597	COG1598	COG1599	COG1600	COG1601	COG1602	COG1604	COG1605	COG1606	COG1607	COG1608	COG1609	COG1610	COG1611	COG1612	COG1613	COG1615	COG1617	COG1618	COG1619	COG1620	COG1621	COG1622	COG1623	COG1624	COG1625	COG1626	COG1627	COG1628	COG1629	COG1630	COG1631	COG1632	COG1633	COG1634	COG1635	COG1636	COG1637	COG1638	COG1639	COG1640	COG1641	COG1643	COG1644	COG1645	COG1646	COG1647	COG1648	COG1649	COG1650	COG1651	COG1652	COG1653	COG1654	COG1656	COG1657	COG1658	COG1659	COG1660	COG1661	COG1662	COG1663	COG1664	COG1665	COG1666	COG1668	COG1669	COG1670	COG1671	COG1672	COG1673	COG1674	COG1675	COG1676	COG1677	COG1678	COG1679	COG1680	COG1682	COG1683	COG1684	COG1685	COG1686	COG1688	COG1690	COG1691	COG1692	COG1693	COG1694	COG1695	COG1696	COG1697	COG1698	COG1699	COG1700	COG1701	COG1702	COG1703	COG1704	COG1705	COG1706	COG1707	COG1708	COG1709	COG1711	COG1712	COG1713	COG1714	COG1715	COG1716	COG1717	COG1718	COG1719	COG1720	COG1721	COG1722	COG1723	COG1724	COG1725	COG1726	COG1727	COG1728	COG1729	COG1730	COG1732	COG1733	COG1734	COG1735	COG1736	COG1737	COG1738	COG1739	COG1740	COG1741	COG1742	COG1743	COG1744	COG1746	COG1747	COG1748	COG1749	COG1750	COG1752	COG1753	COG1754	COG1755	COG1756	COG1757	COG1758	COG1759	COG1760	COG1761	COG1762	COG1763	COG1764	COG1765	COG1766	COG1767	COG1768	COG1769	COG1770	COG1773	COG1774	COG1775	COG1777	COG1778	COG1781	COG1782	COG1783	COG1784	COG1785	COG1786	COG1787	COG1788	COG1791	COG1792	COG1793	COG1794	COG1795	COG1796	COG1797	COG1798	COG1799	COG1801	COG1802	COG1803	COG1804	COG1805	COG1806	COG1807	COG1808	COG1809	COG1811	COG1813	COG1814	COG1815	COG1816	COG1817	COG1818	COG1819	COG1820	COG1821	COG1823	COG1824	COG1825	COG1826	COG1828	COG1829	COG1830	COG1832	COG1833	COG1834	COG1835	COG1836	COG1837	COG1838	COG1840	COG1841	COG1842	COG1843	COG1845	COG1846	COG1847	COG1848	COG1850	COG1853	COG1855	COG1856	COG1857	COG1858	COG1859	COG1861	COG1862	COG1863	COG1864	COG1865	COG1866	COG1867	COG1868	COG1869	COG1872	COG1873	COG1874	COG1875	COG1876	COG1877	COG1878	COG1879	COG1881	COG1883	COG1884	COG1885	COG1886	COG1887	COG1889	COG1890	COG1891	COG1892	COG1893	COG1894	COG1895	COG1896	COG1897	COG1898	COG1899	COG1900	COG1901	COG1902	COG1903	COG1904	COG1905	COG1907	COG1908	COG1909	COG1910	COG1911	COG1912	COG1913	COG1914	COG1915	COG1916	COG1917	COG1918	COG1920	COG1921	COG1922	COG1923	COG1924	COG1925	COG1926	COG1927	COG1928	COG1929	COG1931	COG1932	COG1933	COG1934	COG1936	COG1937	COG1938	COG1939	COG1940	COG1941	COG1942	COG1943	COG1944	COG1945	COG1946	COG1947	COG1948	COG1949	COG1950	COG1951	COG1952	COG1953	COG1956	COG1957	COG1958	COG1959	COG1960	COG1961	COG1963	COG1964	COG1965	COG1966	COG1968	COG1969	COG1970	COG1972	COG1974	COG1975	COG1976	COG1977	COG1978	COG1980	COG1981	COG1982	COG1983	COG1984	COG1985	COG1986	COG1987	COG1988	COG1989	COG1990	COG1992	COG1994	COG1995	COG1996	COG1997	COG1998	COG1999	COG2001	COG2002	COG2003	COG2004	COG2005	COG2006	COG2007	COG2008	COG2009	COG2010	COG2012	COG2013	COG2014	COG2015	COG2016	COG2017	COG2018	COG2019	COG2020	COG2021	COG2022	COG2023	COG2025	COG2026	COG2027	COG2030	COG2031	COG2032	COG2033	COG2035	COG2036	COG2037	COG2038	COG2039	COG2040	COG2041	COG2042	COG2043	COG2044	COG2045	COG2046	COG2047	COG2048	COG2049	COG2050	COG2051	COG2052	COG2053	COG2054	COG2055	COG2056	COG2057	COG2058	COG2059	COG2062	COG2063	COG2064	COG2065	COG2066	COG2067	COG2068	COG2070	COG2071	COG2072	COG2073	COG2074	COG2075	COG2076	COG2077	COG2078	COG2079	COG2080	COG2081	COG2082	COG2084	COG2085	COG2086	COG2087	COG2088	COG2089	COG2090	COG2091	COG2092	COG2093	COG2094	COG2095	COG2096	COG2097	COG2099	COG2100	COG2101	COG2102	COG2103	COG2104	COG2105	COG2106	COG2107	COG2109	COG2110	COG2111	COG2112	COG2113	COG2114	COG2115	COG2116	COG2118	COG2119	COG2120	COG2121	COG2122	COG2123	COG2124	COG2125	COG2126	COG2127	COG2128	COG2129	COG2130	COG2131	COG2132	COG2133	COG2134	COG2135	COG2137	COG2138	COG2139	COG2140	COG2141	COG2142	COG2143	COG2144	COG2145	COG2146	COG2147	COG2148	COG2149	COG2150	COG2151	COG2152	COG2153	COG2154	COG2155	COG2159	COG2160	COG2161	COG2162	COG2164	COG2165	COG2166	COG2167	COG2168	COG2169	COG2170	COG2171	COG2172	COG2173	COG2175	COG2176	COG2177	COG2178	COG2179	COG2180	COG2181	COG2182	COG2183	COG2184	COG2185	COG2186	COG2187	COG2188	COG2189	COG2191	COG2192	COG2193	COG2194	COG2195	COG2197	COG2198	COG2199	COG2200	COG2201	COG2202	COG2203	COG2204	COG2205	COG2206	COG2207	COG2208	COG2209	COG2210	COG2211	COG2212	COG2213	COG2214	COG2215	COG2217	COG2218	COG2219	COG2220	COG2221	COG2222	COG2223	COG2224	COG2225	COG2226	COG2227	COG2229	COG2230	COG2231	COG2232	COG2233	COG2234	COG2236	COG2237	COG2238	COG2239	COG2240	COG2241	COG2242	COG2243	COG2244	COG2246	COG2247	COG2249	COG2250	COG2251	COG2252	COG2253	COG2254	COG2255	COG2256	COG2257	COG2258	COG2259	COG2260	COG2261	COG2262	COG2263	COG2264	COG2265	COG2266	COG2267	COG2268	COG2269	COG2270	COG2271	COG2272	COG2273	COG2274	COG2301	COG2302	COG2303	COG2304	COG2306	COG2307	COG2308	COG2309	COG2310	COG2311	COG2312	COG2313	COG2314	COG2315	COG2316	COG2317	COG2318	COG2319	COG2320	COG2321	COG2322	COG2324	COG2326	COG2327	COG2329	COG2331	COG2332	COG2333	COG2334	COG2335	COG2336	COG2337	COG2339	COG2340	COG2342	COG2343	COG2344	COG2345	COG2346	COG2348	COG2350	COG2351	COG2352	COG2353	COG2354	COG2355	COG2356	COG2357	COG2358	COG2359	COG2360	COG2361	COG2362	COG2363	COG2364	COG2365	COG2366	COG2367	COG2368	COG2369	COG2370	COG2371	COG2372	COG2373	COG2374	COG2375	COG2376	COG2377	COG2378	COG2379	COG2380	COG2382	COG2383	COG2384	COG2385	COG2386	COG2388	COG2389	COG2390	COG2391	COG2401	COG2402	COG2403	COG2404	COG2405	COG2406	COG2407	COG2409	COG2410	COG2411	COG2412	COG2413	COG2414	COG2421	COG2423	COG2425	COG2426	COG2429	COG2430	COG2433	COG2440	COG2442	COG2443	COG2445	COG2450	COG2452	COG2453	COG2456	COG2457	COG2501	COG2503	COG2508	COG2509	COG2510	COG2511	COG2512	COG2513	COG2514	COG2515	COG2516	COG2518	COG2519	COG2520	COG2521	COG2522	COG2524	COG2602	COG2603	COG2604	COG2605	COG2606	COG2607	COG2608	COG2609	COG2610	COG2703	COG2706	COG2710	COG2715	COG2716	COG2717	COG2718	COG2719	COG2720	COG2721	COG2723	COG2730	COG2733	COG2738	COG2740	COG2746	COG2747	COG2755	COG2759	COG2761	COG2764	COG2766	COG2768	COG2771	COG2801	COG2802	COG2804	COG2805	COG2807	COG2808	COG2810	COG2811	COG2812	COG2813	COG2814	COG2815	COG2816	COG2818	COG2819	COG2820	COG2821	COG2822	COG2823	COG2825	COG2826	COG2827	COG2828	COG2831	COG2832	COG2833	COG2834	COG2835	COG2836	COG2837	COG2838	COG2839	COG2840	COG2841	COG2842	COG2843	COG2844	COG2845	COG2846	COG2847	COG2848	COG2849	COG2850	COG2852	COG2853	COG2854	COG2855	COG2856	COG2857	COG2859	COG2860	COG2861	COG2862	COG2863	COG2864	COG2865	COG2866	COG2867	COG2869	COG2870	COG2871	COG2872	COG2873	COG2875	COG2876	COG2877	COG2878	COG2880	COG2881	COG2884	COG2885	COG2886	COG2887	COG2888	COG2890	COG2891	COG2892	COG2893	COG2894	COG2895	COG2896	COG2897	COG2898	COG2899	COG2900	COG2901	COG2902	COG2904	COG2905	COG2906	COG2907	COG2908	COG2909	COG2910	COG2911	COG2912	COG2913	COG2914	COG2915	COG2916	COG2917	COG2918	COG2919	COG2920	COG2921	COG2922	COG2923	COG2924	COG2925	COG2927	COG2928	COG2929	COG2930	COG2931	COG2932	COG2933	COG2935	COG2936	COG2937	COG2938	COG2939	COG2940	COG2941	COG2942	COG2943	COG2944	COG2945	COG2947	COG2948	COG2949	COG2951	COG2952	COG2954	COG2956	COG2957	COG2958	COG2959	COG2960	COG2961	COG2962	COG2963	COG2964	COG2967	COG2968	COG2969	COG2971	COG2972	COG2975	COG2976	COG2977	COG2978	COG2979	COG2980	COG2981	COG2982	COG2983	COG2984	COG2986	COG2987	COG2988	COG2989	COG2991	COG2992	COG2993	COG2994	COG2995	COG2996	COG2998	COG2999	COG3000	COG3001	COG3002	COG3004	COG3005	COG3006	COG3007	COG3008	COG3009	COG3010	COG3011	COG3012	COG3013	COG3014	COG3016	COG3017	COG3019	COG3021	COG3022	COG3023	COG3024	COG3025	COG3026	COG3027	COG3028	COG3029	COG3030	COG3031	COG3033	COG3034	COG3038	COG3039	COG3040	COG3041	COG3043	COG3044	COG3045	COG3046	COG3047	COG3049	COG3055	COG3057	COG3058	COG3059	COG3062	COG3063	COG3064	COG3065	COG3066	COG3067	COG3068	COG3070	COG3071	COG3073	COG3074	COG3075	COG3077	COG3079	COG3080	COG3083	COG3085	COG3086	COG3087	COG3088	COG3089	COG3090	COG3091	COG3093	COG3094	COG3095	COG3096	COG3100	COG3101	COG3103	COG3104	COG3105	COG3106	COG3107	COG3108	COG3109	COG3111	COG3113	COG3114	COG3115	COG3116	COG3117	COG3118	COG3119	COG3121	COG3122	COG3124	COG3125	COG3126	COG3127	COG3128	COG3130	COG3131	COG3132	COG3133	COG3134	COG3135	COG3137	COG3138	COG3139	COG3141	COG3142	COG3144	COG3145	COG3146	COG3147	COG3149	COG3150	COG3151	COG3152	COG3153	COG3154	COG3155	COG3156	COG3157	COG3158	COG3159	COG3160	COG3161	COG3162	COG3164	COG3165	COG3166	COG3167	COG3168	COG3170	COG3172	COG3173	COG3175	COG3176	COG3177	COG3178	COG3179	COG3180	COG3181	COG3182	COG3183	COG3184	COG3185	COG3186	COG3187	COG3188	COG3189	COG3190	COG3191	COG3193	COG3194	COG3195	COG3197	COG3198	COG3199	COG3200	COG3201	COG3202	COG3203	COG3204	COG3205	COG3206	COG3208	COG3209	COG3210	COG3211	COG3212	COG3213	COG3214	COG3215	COG3216	COG3217	COG3218	COG3219	COG3220	COG3221	COG3222	COG3223	COG3224	COG3225	COG3226	COG3227	COG3228	COG3230	COG3231	COG3232	COG3233	COG3236	COG3238	COG3239	COG3240	COG3241	COG3242	COG3243	COG3245	COG3246	COG3247	COG3248	COG3249	COG3250	COG3251	COG3252	COG3253	COG3254	COG3255	COG3256	COG3257	COG3258	COG3259	COG3260	COG3263	COG3264	COG3265	COG3266	COG3267	COG3268	COG3270	COG3271	COG3272	COG3273	COG3274	COG3275	COG3276	COG3277	COG3278	COG3279	COG3280	COG3284	COG3285	COG3286	COG3287	COG3288	COG3290	COG3291	COG3292	COG3293	COG3295	COG3296	COG3297	COG3298	COG3299	COG3300	COG3301	COG3302	COG3303	COG3304	COG3305	COG3306	COG3307	COG3308	COG3309	COG3311	COG3312	COG3313	COG3314	COG3315	COG3316	COG3317	COG3318	COG3319	COG3320	COG3321	COG3323	COG3324	COG3325	COG3327	COG3328	COG3329	COG3330	COG3332	COG3333	COG3334	COG3335	COG3336	COG3337	COG3338	COG3339	COG3340	COG3341	COG3342	COG3344	COG3345	COG3346	COG3347	COG3349	COG3350	COG3352	COG3355	COG3356	COG3358	COG3359	COG3360	COG3361	COG3363	COG3367	COG3369	COG3372	COG3375	COG3377	COG3378	COG3379	COG3380	COG3381	COG3382	COG3383	COG3384	COG3385	COG3386	COG3387	COG3391	COG3392	COG3393	COG3394	COG3395	COG3396	COG3397	COG3398	COG3401	COG3402	COG3404	COG3407	COG3408	COG3409	COG3410	COG3411	COG3412	COG3413	COG3415	COG3416	COG3417	COG3419	COG3420	COG3421	COG3422	COG3423	COG3424	COG3425	COG3427	COG3428	COG3429	COG3430	COG3431	COG3432	COG3434	COG3435	COG3436	COG3437	COG3439	COG3440	COG3442	COG3444	COG3448	COG3449	COG3450	COG3451	COG3452	COG3453	COG3454	COG3455	COG3456	COG3457	COG3458	COG3459	COG3460	COG3461	COG3462	COG3463	COG3464	COG3465	COG3467	COG3468	COG3470	COG3471	COG3472	COG3473	COG3474	COG3475	COG3476	COG3477	COG3478	COG3480	COG3481	COG3482	COG3483	COG3484	COG3485	COG3486	COG3487	COG3488	COG3489	COG3490	COG3491	COG3492	COG3493	COG3494	COG3495	COG3496	COG3497	COG3498	COG3499	COG3500	COG3501	COG3502	COG3503	COG3504	COG3505	COG3506	COG3507	COG3508	COG3509	COG3510	COG3512	COG3513	COG3514	COG3515	COG3516	COG3517	COG3518	COG3519	COG3520	COG3521	COG3522	COG3523	COG3524	COG3525	COG3526	COG3528	COG3529	COG3531	COG3533	COG3534	COG3535	COG3536	COG3537	COG3540	COG3541	COG3542	COG3543	COG3544	COG3547	COG3548	COG3549	COG3550	COG3551	COG3552	COG3553	COG3555	COG3556	COG3557	COG3558	COG3559	COG3562	COG3563	COG3564	COG3565	COG3566	COG3568	COG3569	COG3570	COG3571	COG3572	COG3573	COG3575	COG3576	COG3577	COG3579	COG3581	COG3582	COG3583	COG3584	COG3585	COG3586	COG3587	COG3588	COG3590	COG3591	COG3592	COG3593	COG3594	COG3595	COG3596	COG3597	COG3598	COG3599	COG3600	COG3602	COG3603	COG3604	COG3605	COG3607	COG3608	COG3609	COG3613	COG3614	COG3615	COG3616	COG3617	COG3618	COG3620	COG3621	COG3622	COG3623	COG3624	COG3625	COG3626	COG3627	COG3628	COG3629	COG3630	COG3631	COG3634	COG3635	COG3636	COG3637	COG3638	COG3639	COG3640	COG3642	COG3643	COG3648	COG3649	COG3651	COG3652	COG3653	COG3654	COG3655	COG3656	COG3657	COG3658	COG3659	COG3660	COG3661	COG3662	COG3663	COG3664	COG3665	COG3666	COG3667	COG3668	COG3669	COG3670	COG3671	COG3672	COG3673	COG3675	COG3676	COG3677	COG3678	COG3679	COG3680	COG3682	COG3683	COG3684	COG3685	COG3686	COG3687	COG3688	COG3689	COG3692	COG3693	COG3694	COG3695	COG3696	COG3698	COG3701	COG3702	COG3703	COG3704	COG3705	COG3706	COG3707	COG3708	COG3709	COG3710	COG3711	COG3712	COG3713	COG3714	COG3715	COG3716	COG3717	COG3718	COG3719	COG3720	COG3721	COG3722	COG3723	COG3724	COG3725	COG3726	COG3727	COG3728	COG3733	COG3734	COG3735	COG3736	COG3737	COG3740	COG3741	COG3742	COG3743	COG3744	COG3745	COG3746	COG3748	COG3749	COG3750	COG3751	COG3752	COG3754	COG3755	COG3757	COG3760	COG3761	COG3762	COG3764	COG3765	COG3766	COG3767	COG3768	COG3769	COG3770	COG3772	COG3773	COG3774	COG3777	COG3781	COG3784	COG3785	COG3786	COG3788	COG3789	COG3791	COG3793	COG3794	COG3795	COG3797	COG3800	COG3801	COG3802	COG3803	COG3804	COG3805	COG3806	COG3807	COG3808	COG3809	COG3812	COG3813	COG3814	COG3815	COG3816	COG3817	COG3818	COG3820	COG3821	COG3822	COG3823	COG3824	COG3825	COG3826	COG3827	COG3828	COG3829	COG3830	COG3831	COG3832	COG3833	COG3835	COG3836	COG3837	COG3838	COG3839	COG3840	COG3842	COG3843	COG3844	COG3845	COG3846	COG3847	COG3848	COG3850	COG3852	COG3853	COG3854	COG3857	COG3858	COG3859	COG3860	COG3864	COG3865	COG3866	COG3867	COG3869	COG3870	COG3871	COG3872	COG3874	COG3875	COG3876	COG3877	COG3879	COG3880	COG3882	COG3883	COG3884	COG3885	COG3886	COG3887	COG3888	COG3889	COG3890	COG3892	COG3893	COG3894	COG3896	COG3897	COG3898	COG3899	COG3901	COG3903	COG3904	COG3905	COG3907	COG3908	COG3909	COG3910	COG3911	COG3914	COG3915	COG3916	COG3917	COG3919	COG3920	COG3921	COG3926	COG3930	COG3931	COG3932	COG3934	COG3935	COG3937	COG3938	COG3941	COG3942	COG3943	COG3944	COG3945	COG3946	COG3947	COG3948	COG3949	COG3950	COG3951	COG3952	COG3954	COG3956	COG3957	COG3958	COG3959	COG3961	COG3962	COG3963	COG3964	COG3965	COG3967	COG3968	COG3970	COG3971	COG3972	COG3973	COG3975	COG3977	COG3978	COG3979	COG3980	COG3981	COG4006	COG4016	COG4021	COG4022	COG4023	COG4026	COG4031	COG4032	COG4034	COG4044	COG4046	COG4049	COG4062	COG4063	COG4067	COG4076	COG4079	COG4085	COG4088	COG4089	COG4091	COG4092	COG4093	COG4094	COG4095	COG4096	COG4097	COG4099	COG4100	COG4101	COG4102	COG4103	COG4104	COG4105	COG4106	COG4107	COG4108	COG4109	COG4110	COG4111	COG4112	COG4113	COG4114	COG4115	COG4117	COG4118	COG4119	COG4120	COG4121	COG4122	COG4123	COG4124	COG4126	COG4127	COG4130	COG4133	COG4134	COG4135	COG4136	COG4137	COG4143	COG4145	COG4146	COG4147	COG4148	COG4149	COG4152	COG4154	COG4158	COG4160	COG4161	COG4166	COG4171	COG4172	COG4174	COG4175	COG4176	COG4177	COG4178	COG4181	COG4185	COG4186	COG4188	COG4189	COG4190	COG4191	COG4192	COG4194	COG4195	COG4196	COG4197	COG4198	COG4199	COG4206	COG4209	COG4213	COG4214	COG4215	COG4219	COG4221	COG4222	COG4223	COG4225	COG4226	COG4227	COG4228	COG4229	COG4230	COG4231	COG4232	COG4233	COG4235	COG4238	COG4239	COG4240	COG4241	COG4242	COG4243	COG4244	COG4245	COG4246	COG4247	COG4248	COG4249	COG4250	COG4251	COG4252	COG4253	COG4254	COG4255	COG4256	COG4257	COG4258	COG4259	COG4260	COG4261	COG4262	COG4263	COG4266	COG4268	COG4269	COG4270	COG4271	COG4273	COG4274	COG4275	COG4276	COG4277	COG4278	COG4279	COG4282	COG4283	COG4284	COG4285	COG4286	COG4287	COG4288	COG4289	COG4290	COG4292	COG4293	COG4294	COG4295	COG4297	COG4298	COG4299	COG4301	COG4302	COG4303	COG4306	COG4307	COG4308	COG4310	COG4311	COG4312	COG4315	COG4318	COG4319	COG4321	COG4322	COG4323	COG4324	COG4327	COG4328	COG4330	COG4332	COG4333	COG4334	COG4335	COG4336	COG4337	COG4338	COG4339	COG4340	COG4341	COG4343	COG4344	COG4346	COG4352	COG4353	COG4354	COG4357	COG4359	COG4360	COG4365	COG4370	COG4371	COG4372	COG4373	COG4374	COG4380	COG4382	COG4383	COG4385	COG4386	COG4387	COG4388	COG4391	COG4392	COG4395	COG4396	COG4397	COG4398	COG4399	COG4401	COG4402	COG4403	COG4405	COG4409	COG4412	COG4416	COG4420	COG4421	COG4422	COG4423	COG4424	COG4425	COG4427	COG4430	COG4445	COG4446	COG4447	COG4448	COG4449	COG4451	COG4452	COG4453	COG4454	COG4456	COG4457	COG4458	COG4460	COG4461	COG4464	COG4465	COG4467	COG4468	COG4469	COG4474	COG4477	COG4478	COG4481	COG4485	COG4487	COG4496	COG4502	COG4508	COG4517	COG4520	COG4521	COG4525	COG4529	COG4530	COG4531	COG4533	COG4535	COG4536	COG4537	COG4538	COG4539	COG4540	COG4542	COG4544	COG4547	COG4548	COG4549	COG4550	COG4552	COG4553	COG4555	COG4558	COG4559	COG4564	COG4565	COG4566	COG4567	COG4569	COG4570	COG4573	COG4575	COG4576	COG4577	COG4579	COG4581	COG4582	COG4583	COG4584	COG4585	COG4586	COG4587	COG4588	COG4589	COG4590	COG4591	COG4594	COG4597	COG4598	COG4603	COG4604	COG4605	COG4606	COG4607	COG4608	COG4615	COG4618	COG4619	COG4623	COG4625	COG4626	COG4627	COG4630	COG4631	COG4632	COG4633	COG4634	COG4635	COG4636	COG4637	COG4638	COG4639	COG4640	COG4641	COG4642	COG4643	COG4644	COG4645	COG4646	COG4647	COG4648	COG4649	COG4650	COG4651	COG4653	COG4654	COG4655	COG4656	COG4657	COG4658	COG4659	COG4660	COG4662	COG4663	COG4664	COG4665	COG4666	COG4667	COG4668	COG4669	COG4670	COG4671	COG4672	COG4674	COG4675	COG4676	COG4678	COG4679	COG4680	COG4683	COG4688	COG4689	COG4690	COG4691	COG4692	COG4694	COG4695	COG4696	COG4700	COG4701	COG4704	COG4706	COG4709	COG4710	COG4712	COG4715	COG4717	COG4718	COG4719	COG4720	COG4723	COG4724	COG4725	COG4726	COG4727	COG4728	COG4731	COG4732	COG4733	COG4734	COG4735	COG4736	COG4737	COG4741	COG4742	COG4744	COG4745	COG4747	COG4748	COG4752	COG4753	COG4757	COG4758	COG4759	COG4760	COG4762	COG4764	COG4765	COG4766	COG4768	COG4769	COG4770	COG4771	COG4772	COG4773	COG4774	COG4775	COG4778	COG4779	COG4782	COG4783	COG4784	COG4785	COG4786	COG4787	COG4789	COG4790	COG4791	COG4792	COG4794	COG4795	COG4796	COG4798	COG4799	COG4801	COG4802	COG4803	COG4804	COG4805	COG4806	COG4809	COG4813	COG4818	COG4819	COG4820	COG4821	COG4823	COG4825	COG4826	COG4829	COG4830	COG4832	COG4834	COG4839	COG4842	COG4843	COG4849	COG4850	COG4851	COG4852	COG4853	COG4856	COG4857	COG4858	COG4861	COG4864	COG4865	COG4866	COG4867	COG4869	COG4870	COG4872	COG4874	COG4875	COG4876	COG4877	COG4878	COG4880	COG4881	COG4882	COG4886	COG4889	COG4891	COG4895	COG4898	COG4901	COG4907	COG4908	COG4909	COG4910	COG4911	COG4912	COG4913	COG4914	COG4916	COG4919	COG4922	COG4923	COG4924	COG4927	COG4928	COG4929	COG4930	COG4932	COG4933	COG4934	COG4935	COG4938	COG4941	COG4942	COG4943	COG4944	COG4945	COG4946	COG4947	COG4948	COG4949	COG4950	COG4951	COG4952	COG4953	COG4955	COG4956	COG4957	COG4959	COG4960	COG4961	COG4962	COG4963	COG4964	COG4965	COG4966	COG4967	COG4968	COG4969	COG4970	COG4972	COG4973	COG4974	COG4976	COG4977	COG4978	COG4980	COG4982	COG4983	COG4984	COG4985	COG4987	COG4988	COG4989	COG4990	COG4991	COG4992	COG4993	COG4994	COG4995	COG4997	COG5000	COG5001	COG5002	COG5004	COG5005	COG5006	COG5007	COG5008	COG5009	COG5010	COG5011	COG5012	COG5013	COG5014	COG5015	COG5016	COG5018	COG5019	COG5022	COG5026	COG5029	COG5031	COG5036	COG5038	COG5039	COG5042	COG5048	COG5055	COG5078	COG5096	COG5119	COG5126	COG5135	COG5146	COG5153	COG5160	COG5164	COG5183	COG5184	COG5207	COG5212	COG5244	COG5255	COG5256	COG5257	COG5258	COG5260	COG5265	COG5266	COG5267	COG5268	COG5271	COG5274	COG5275	COG5276	COG5278	COG5279	COG5280	COG5281	COG5282	COG5283	COG5285	COG5293	COG5295	COG5301	COG5302	COG5304	COG5305	COG5306	COG5309	COG5310	COG5314	COG5316	COG5319	COG5321	COG5322	COG5323	COG5324	COG5328	COG5330	COG5331	COG5336	COG5337	COG5338	COG5339	COG5340	COG5341	COG5342	COG5343	COG5345	COG5346	COG5349	COG5350	COG5351	COG5352	COG5360	COG5362	COG5368	COG5371	COG5373	COG5375	COG5377	COG5378	COG5379	COG5381	COG5385	COG5387	COG5388	COG5389	COG5394	COG5395	COG5397	COG5398	COG5400	COG5401	COG5402	COG5404	COG5405	COG5406	COG5407	COG5410	COG5413	COG5416	COG5417	COG5419	COG5421	COG5424	COG5425	COG5426	COG5427	COG5428	COG5429	COG5431	COG5433	COG5434	COG5437	COG5438	COG5439	COG5440	COG5441	COG5446	COG5447	COG5448	COG5449	COG5450	COG5452	COG5453	COG5454	COG5456	COG5457	COG5458	COG5459	COG5460	COG5461	COG5462	COG5463	COG5464	COG5465	COG5466	COG5467	COG5468	COG5469	COG5470	COG5471	COG5472	COG5473	COG5474	COG5475	COG5476	COG5477	COG5479	COG5480	COG5481	COG5482	COG5483	COG5484	COG5485	COG5486	COG5488	COG5489	COG5490	COG5491	COG5492	COG5493	COG5495	COG5496	COG5498	COG5499	COG5500	COG5501	COG5504	COG5505	COG5507	COG5508	COG5509	COG5510	COG5511	COG5512	COG5514	COG5515	COG5516	COG5517	COG5520	COG5522	COG5523	COG5524	COG5525	COG5527	COG5528	COG5531	COG5532	COG5534	COG5542	COG5545	COG5548	COG5549	COG5550	COG5551	COG5552	COG5553	COG5557	COG5558	COG5563	COG5564	COG5565	COG5566	COG5567	COG5568	COG5569	COG5570	COG5572	COG5573	COG5578	COG5579	COG5586	COG5587	COG5588	COG5589	COG5590	COG5591	COG5597	COG5598	COG5599	COG5605	COG5606	COG5607	COG5608	COG5609	COG5611	COG5612	COG5613	COG5614	COG5615	COG5616	COG5617	COG5619	COG5621	COG5626	COG5628	COG5630	COG5632	COG5635	COG5637	COG5640	COG5642	COG5644	COG5646	COG5649	COG5651	COG5652	COG5653	COG5654	COG5655	COG5658	COG5659	COG5660	COG5662	COG5663	COG5665
func	H	E	P	P	F	E	H	J	J	E	S	J	J	E	F	J	J	J	E	I	G	C	J	J	P	F	F	EH	H	J	E	G	F	F	G	J	P	C	E	F	J	H	F	C	F	F	J	J	J	J	J	P	H	C	C	G	G	EH	J	F	F	F	J	E	E	E	O	E	E	O	J	J	C	EF	E	E	E	E	J	J	E	E	N	K	K	J	J	J	J	J	J	J	J	H	J	J	J	J	J	J	J	J	F	F	E	E	H	HI	R	HR	E	H	C	EH	J	H	E	E	G	R	L	BQ	J	F	G	F	E	EG	J	E	H	E	E	E	E	E	F	E	E	E	H	J	J	EQ	EQ	EH	G	G	F	F	F	G	J	P	H	H	G	E	E	H	J	H	L	E	G	F	P	E	O	H	J	J	E	EH	G	L	L	Q	J	H	E	I	J	J	J	L	L	HJ	H	G	H	J	F	K	H	J	J	J	J	U	K	J	I	G	D	F	F	F	L	J	H	F	H	J	J	KJ	D	J	J	CP	J	J	C	O	P	J	J	O	J	J	F	J	O	G	IQ	H	J	DP	C	E	J	C	J	I	G	C	FTP	L	K	V	JU	E	J	J	J	J	L	H	E	J	H	E	J	O	L	J	J	G	L	T	L	F	J	H	C	O	G	C	C	C	F	F	H	V	E	P	E	J	J	J	J	H	F	G	G	O	F	R	HJ	H	H	IQ	L	P	H	E	O	P	H	R	J	H	H	O	TK	IQ	J	H	H	L	L	J	R	O	H	L	EM	O	I	I	J	E	J	J	E	L	E	H	U	U	J	I	E	Q	TE	C	J	L	H	H	L	O	C	C	J	L	J	J	J	G	G	G	I	G	E	H	P	P	C	C	H	C	R	P	C	O	H	G	M	H	G	R	R	VI	P	R	L	P	HG	S	S	T	G	O	S	S	M	R	S	FR	E	E	E	G	H	H	O	E	E	Q	H	H	L	I	L	F	L	L	E	H	J	Q	O	C	C	P	R	A	C	H	L	R	C	E	C	M	I	E	J	J	O	EP	J	I	H	G	M	V	M	H	KR	DN	J	R	EF	O	E	F	FE	M	MDT	O	O	T	L	G	L	G	M	CE	P	P	H	GEPR	T	C	J	J	J	G	O	J	R	D	P	R	O	ER	V	J	L	L	E	H	QR	O	H	F	F	EF	E	L	C	E	H	HI	EH	L	L	T	F	T	F	F	E	H	J	R	G	J	O	E	F	P	P	E	J	J	V	R	DL	FGR	C	J	F	U	O	HC	O	O	C	E	E	E	L	L	U	KL	C	P	L	K	I	E	E	HR	M	F	J	J	J	C	K	P	K	F	P	G	I	O	V	C	G	G	P	LX	K	I	J	S	L	G	T	J	E	L	L	J	J	HR	MU	P	R	P	EP	R	J	CR	P	O	P	L	P	V	H	R	R	P	M	O	J	F	H	E	J	R	I	E	O	E	V	R	L	U	T	L	C	F	H	C	GR	O	T	K	O	T	NT	C	R	E	F	L	C	CP	O	U	HC	C	Q	I	R	P	HT	G	R	T	E	T	R	M	H	R	I	P	R	C	X	M	O	R	C	U	M	E	J	E	E	E	I	J	U	O	L	R	O	O	G	GER	G	L	S	S	R	E	P	O	M	M	L	E	E	C	C	C	R	P	C	F	R	O	H	J	E	C	J	P	GM	R	M	M	S	J	V	R	P	I	FV	G	M	O	M	J	I	M	TK	H	E	P	L	OK	J	J	P	E	O	FV	E	L	M	O	I	S	M	I	E	M	M	DM	M	M	M	D	M	M	F	L	I	C	J	J	K	K	PV	T	CO	E	M	F	K	T	M	L	O	GM	MN	M	M	P	J	G	H	J	P	E	U	J	H	J	M	U	M	F	E	M	K	L	I	H	J	I	O	U	I	I	O	L	J	O	O	E	E	E	ET	NT	M	G	C	C	NT	V	V	C	MV	O	L	U	D	D	D	C	H	H	P	F	R	J	M	M	P	L	K	F	V	E	M	C	P	C	C	CP	H	H	C	C	C	G	C	C	H	Q	Q	I	G	I	O	O	E	IQR	C	O	R	R	R	C	C	C	C	L	R	J	C	M	M	E	O	C	C	F	CHR	C	R	P	H	H	R	LV	H	KL	R	ER	G	O	O	G	G	C	H	T	L	I	O	D	R	R	G	G	M	G	MO	M	M	M	R	M	J	J	J	K	J	J	R	R	R	F	E	G	R	L	P	G	L	L	L	E	E	E	P	P	P	P	PH	P	PR	O	EP	E	E	M	G	V	V	I	GM	E	M	M	CO	C	CP	C	C	C	C	C	F	C	R	C	PC	C	C	HI	C	C	NU	K	J	R	J	J	J	E	H	E	KE	ER	HQ	E	G	EP	E	G	E	E	P	J	O	MR	C	I	J	J	J	J	J	J	J	K	N	L	L	L	D	LK	L	L	L	L	V	L	L	J	M	JM	M	M	I	M	I	J	N	G	T	P	O	O	KT	O	R	K	O	P	CP	Q	C	P	E	H	Q	J	P	J	R	S	H	H	L	R	KB	R	J	E	E	C	I	C	C	R	C	N	I	J	R	I	N	O	G	O	I	H	C	H	C	U	L	C	V	P	O	K	E	E	O	C	P	S	S	S	O	R	S	C	N	M	J	C	S	E	S	N	D	C	S	R	CIR	O	S	I	K	K	O	L	G	U	S	M	NU	C	P	K	L	P	J	R	K	F	K	L	R	V	CO	R	HR	V	V	N	H	S	J	R	V	N	N	M	C	P	KG	E	F	NT	V	L	R	K	S	J	C	N	S	E	EG	E	T	V	M	J	R	LX	R	M	N	K	R	R	L	O	J	J	J	K	ER	M	L	C	O	S	P	C	K	K	O	I	S	U	V	HQ	V	O	K	N	R	R	T	E	R	J	R	K	S	P	JR	N	K	V	S	L	D	R	F	H	S	JV	S	R	F	C	TR	K	J	H	M	I	J	E	E	G	U	R	M	R	C	F	NUW	K	R	M	M	E	L	L	V	H	S	J	G	R	L	D	K	H	H	S	R	G	R	L	R	G	R	H	GT	J	R	H	T	G	O	P	K	J	J	G	I	J	E	E	S	K	E	K	S	S	P	J	L	NU	V	M	M	H	K	G	R	L	C	C	P	C	J	L	J	Q	N	J	M	H	R	H	G	J	R	H	S	S	R	S	T	J	P	G	L	C	N	D	I	S	I	R	H	R	V	V	R	R	L	J	O	L	R	H	J	I	S	R	N	K	V	O	E	H	J	D	J	L	C	G	K	K	M	IR	V	L	J	J	S	V	E	R	I	I	K	S	R	H	P	S	J	F	M	C	G	C	T	T	C	G	S	R	P	L	J	J	P	S	H	R	L	G	T	G	S	J	K	R	I	Q	H	S	J	O	S	G	K	S	I	J	S	T	R	X	M	Z	R	S	CP	R	JO	S	R	R	D	K	J	N	K	C	V	GM	S	N	E	M	V	J	F	R	K	V	K	M	L	S	N	V	H	T	O	S	MN	N	R	R	K	L	R	R	S	V	T	J	T	R	J	S	L	S	R	K	C	J	S	R	O	M	K	J	R	J	K	S	R	C	R	R	L	M	J	S	E	N	R	R	V	S	S	J	C	K	F	E	K	GT	H	V	R	NU	H	R	V	E	C	T	Q	K	MR	F	R	X	R	PR	R	V	I	E	D	L	M	C	L	H	J	D	S	K	G	I	C	T	M	S	H	S	J	P	N	F	R	J	G	G	R	E	P	J	U	F	H	G	R	R	E	M	S	R	C	P	J	KT	N	C	K	R	R	G	C	R	R	V	O	J	M	U	P	F	H	C	J	N	G	S	R	G	R	M	G	E	G	R	C	I	S	NU	MI	J	J	S	G	H	C	S	FR	E	M	OJ	S	J	C	H	G	C	R	C	S	P	J	H	R	P	S	S	R	P	H	J	M	T	I	TG	R	C	O	G	R	HE	L	M	F	K	R	J	KG	C	Q	X	J	E	I	I	L	A	S	C	U	FH	VT	F	K	K	I	L	R	R	P	T	I	C	M	F	KT	O	J	H	R	G	S	E	KT	E	H	FV	N	R	NU	J	R	O	H	K	J	J	O	J	KV	L	J	K	S	J	E	C	C	K	S	S	Q	J	G	T	F	O	E	H	J	C	V	M	I	I	P	C	S	B	C	H	O	E	C	J	S	R	HR	P	R	C	E	Q	J	M	J	R	C	E	I	J	P	T	N	W	F	E	I	H	R	E	P	H	G	J	V	O	S	G	C	R	H	I	R	C	H	D	M	S	H	J	K	L	E	H	J	H	R	K	J	M	H	R	R	R	H	J	P	T	E	T	G	P	R	R	G	S	S	J	QV	J	J	O	P	R	QR	F	DPM	G	I	O	O	H	J	G	HR	C	O	R	H	PQ	J	M	S	R	O	G	R	H	S	R	G	V	Q	S	NUW	O	J	O	L	O	E	T	M	Q	L	D	R	R	CPO	CP	G	K	T	I	K	R	K	L	C	R	P	M	E	TK	T	T	T	NT	T	T	T	T	T	K	TK	C	C	G	P	G	K	P	P	C	L	G	P	M	P	C	C	H	H	U	I	R	R	F	O	H	S	J	P	H	H	H	H	M	I	M	R	S	R	F	V	V	L	L	U	S	S	J	R	J	R	J	J	H	I	S	J	R	G	I	G	V	G	R	IR	R	R	S	S	E	T	S	Q	F	S	K	R	E	S	R	R	R	S	S	C	M	H	R	CO	R	T	R	T	V	T	S	G	S	K	K	P	M	R	F	C	R	S	E	L	FT	R	S	O	S	E	S	S	T	Q	V	Q	S	O	O	P	R	R	P	G	M	K	G	S	P	S	J	M	O	R	S	K	R	R	R	R	JT	R	R	G	S	R	S	S	R	C	C	E	S	S	F	S	R	C	S	U	S	D	X	T	S	S	J	R	K	R	S	J	S	G	Q	E	R	O	J	J	R	R	K	V	J	S	R	J	R	P	C	GR	T	G	P	R	E	C	R	D	V	G	G	G	S	O	R	V	KN	E	F	O	R	T	S	K	X	S	NUW	NW	P	T	V	C	L	J	G	M	F	L	R	F	M	P	S	MO	X	L	C	U	S	S	M	S	P	P	C	S	L	S	X	M	OT	S	O	P	D	V	J	L	M	I	S	E	C	S	S	G	S	C	C	K	M	J	C	M	C	J	E	H	E	M	C	R	S	D	M	R	L	R	J	M	J	G	D	P	H	P	S	S	S	K	E	J	T	P	R	M	K	R	U	T	M	V	XT	K	D	H	D	P	T	S	P	PO	L	L	S	S	I	Q	X	J	O	R	I	O	E	R	H	G	MG	K	R	R	U	M	M	S	R	M	E	S	S	S	J	S	X	K	P	S	R	G	T	O	T	Q	H	S	M	E	M	S	R	E	E	E	M	S	R	C	O	S	R	P	O	I	G	S	CP	C	D	I	S	S	G	R	S	S	S	S	M	S	R	P	M	L	P	T	D	J	C	R	U	E	M	C	X	M	J	CP	R	T	R	M	MR	M	L	CO	S	O	NW	M	M	L	CP	S	K	S	T	D	E	V	S	C	M	S	T	D	CO	S	G	R	V	S	D	D	S	J	R	E	S	R	M	S	T	S	M	U	D	D	M	O	P	W	S	I	C	S	Q	R	J	M	S	M	S	Q	M	E	S	L	P	N	L	R	D	U	R	S	S	R	I	Q	U	U	P	S	K	H	S	S	H	NW	NW	NW	NW	H	R	CO	R	K	R	R	R	C	S	V	S	ER	E	O	NW	S	N	EQ	S	F	F	P	S	F	E	H	C	M	S	S	M	Q	R	U	R	S	V	R	NW	S	R	R	S	S	P	S	R	R	N	K	O	T	P	J	E	R	O	S	I	IR	C	S	I	C	S	S	M	S	G	S	H	P	M	I	P	S	C	C	C	CP	M	G	D	U	S	J	R	S	S	M	T	J	J	C	KT	G	K	L	S	S	C	T	S	T	X	S	S	U	L	X	T	P	C	P	S	S	M	M	S	S	KX	C	R	S	Q	X	S	S	Q	Q	Q	S	R	G	K	X	S	S	S	R	N	X	CO	V	P	S	E	R	R	X	G	O	G	R	S	N	K	I	S	R	R	S	F	R	S	R	R	S	X	R	R	O	R	R	Q	X	G	G	R	L	R	S	S	Q	R	K	R	S	E	I	G	M	S	C	T	R	X	S	M	NW	P	S	S	K	Q	I	C	S	G	N	S	K	T	Q	X	T	S	V	R	G	T	L	R	U	T	R	P	U	TU	E	Q	G	Q	S	S	S	X	S	V	MU	MI	S	S	Q	C	I	T	S	R	T	J	S	E	O	Q	Q	S	R	S	S	Q	S	C	S	S	S	X	X	X	X	UXR	S	S	U	U	S	G	Q	Q	V	V	V	S	U	U	U	U	U	U	U	U	U	M	G	S	S	R	O	S	G	S	S	G	P	R	R	S	S	X	S	V	T	S	S	S	O	S	S	S	U	M	M	S	R	S	R	L	V	R	H	R	S	R	R	E	R	R	S	S	H	S	V	G	O	E	S	L	G	S	R	S	L	D	X	S	S	KT	T	R	R	K	F	T	S	E	X	R	K	R	G	G	P	P	P	P	X	T	C	R	V	G	X	M	P	P	O	J	E	Q	V	S	S	Q	X	K	S	V	C	M	D	G	S	L	G	S	X	P	X	G	Q	S	O	S	I	X	X	O	T	S	K	R	G	P	S	R	R	S	S	G	R	K	P	S	U	U	P	U	E	TK	TK	K	G	K	K	PT	M	S	G	G	G	G	J	P	P	K	L	E	V	S	L	X	Q	G	S	U	S	X	E	S	L	V	UW	P	S	S	S	JO	R	M	S	M	S	C	S	M	M	S	S	S	G	M	M	DM	M	I	P	S	O	M	S	S	S	P	C	S	S	R	S	S	S	S	Q	T	S	C	R	S	S	S	S	S	S	R	S	S	G	O	O	S	S	D	R	KT	T	K	S	G	KT	G	S	U	G	H	E	U	E	R	U	UW	T	T	T	V	D	L	D	H	S	R	R	G	G	O	S	S	S	S	M	S	S	S	O	I	S	I	Q	L	T	K	S	I	G	L	S	V	R	S	R	K	R	S	K	R	S	C	R	R	O	S	T	Q	R	T	S	R	S	E	S	G	L	QT	E	X	M	S	M	R	U	TK	X	S	R	N	R	G	R	G	G	G	GHR	G	I	R	P	MI	E	R	Q	L	L	R	E	C	G	M	R	V	S	J	S	U	R	S	H	S	S	S	R	H	H	S	R	S	A	J	S	E	M	S	S	S	V	P	R	PR	R	S	S	U	M	C	P	J	K	V	S	R	R	P	V	P	V	FR	R	J	R	J	G	E	R	G	O	R	R	R	R	H	H	R	C	P	P	R	G	R	E	E	E	V	Q	Q	E	E	E	R	Q	R	R	R	K	K	T	T	S	X	S	K	S	L	H	G	G	G	E	T	C	S	S	G	R	L	X	E	E	C	O	OC	CO	M	Q	R	S	QR	S	S	S	S	I	R	R	T	T	T	S	R	S	H	V	R	S	O	R	R	P	F	V	S	S	R	S	S	S	R	R	S	S	M	S	G	R	S	R	S	S	F	S	S	L	S	S	S	R	R	E	E	S	S	Q	R	E	R	S	S	R	R	S	S	R	S	R	S	S	S	S	L	S	S	S	R	S	R	V	K	O	J	S	S	S	E	F	S	S	S	S	X	V	S	X	X	X	X	X	X	S	E	I	X	X	T	S	E	S	V	S	GM	O	X	S	M	X	S	M	S	S	S	J	S	R	E	R	G	V	S	R	S	S	S	S	S	T	K	L	G	R	X	D	S	S	S	S	S	F	F	S	M	P	P	R	S	P	K	P	P	X	S	S	X	Q	S	H	P	S	T	R	I	CP	P	P	T	KT	TK	TK	Q	L	G	J	QC	QC	T	L	D	E	X	T	R	R	M	R	R	M	P	E	E	R	P	P	P	P	E	P	U	P	MT	S	X	R	F	F	G	R	R	H	R	R	PR	R	S	D	S	X	X	S	L	Q	S	S	KT	P	X	C	S	C	C	C	C	C	P	Q	Q	Q	R	I	G	U	I	R	X	R	S	S	MX	X	J	S	S	Q	E	V	GM	J	X	R	S	S	S	I	S	R	S	S	S	X	S	S	X	G	J	NW	S	S	S	S	X	V	S	C	S	F	K	S	R	S	S	S	TK	R	S	S	S	S	S	S	E	S	S	I	P	P	P	P	M	P	P	R	R	R	M	N	N	U	U	U	U	U	U	U	R	I	R	C	S	R	S	G	G	G	S	E	E	R	V	S	O	Q	J	S	S	D	S	S	R	I	R	S	T	S	E	S	S	S	E	S	S	Q	O	S	S	S	S	S	S	R	S	R	K	R	S	S	S	J	S	R	Q	Q	S	L	S	R	S	J	R	R	S	R	R	S	O	S	K	O	O	R	K	D	T	S	GT	S	R	MR	S	S	S	M	M	S	R	K	OU	OT	UW	UW	UW	UW	UW	NW	NW	NW	NW	NW	NW	L	L	R	K	T	R	I	S	S	P	CO	CO	R	S	S	E	G	S	S	R	T	T	T	X	X	E	T	NW	M	UW	S	C	CP	R	S	C	R	DZ	R	G	OI	H	PU	R	GM	F	R	L	O	U	R	T	S	H	U	O	K	O	DZ	R	T	D	S	J	J	R	L	O	R	S	U	J	CI	R	S	T	D	X	X	S	X	Q	S	UW	X	X	K	S	S	G	Q	X	S	S	S	R	X	J	S	S	S	C	M	S	S	V	S	R	T	S	S	S	R	S	S	S	X	S	F	S	S	X	R	I	S	S	O	S	S	QT	S	S	H	S	D	S	D	O	KLB	U	S	S	S	S	S	X	H	S	S	S	S	S	R	X	G	S	S	S	S	S	R	S	S	S	K	S	S	S	P	S	S	J	S	W	S	S	L	S	S	S	S	S	S	X	S	S	S	S	R	S	S	S	S	S	S	S	R	S	S	S	S	D	R	S	R	R	G	V	S	S	S	S	S	S	S	S	X	R	S	S	R	Q	M	S	S	CT	X	X	S	B	S	X	G	X	S	O	O	V	S	R	C	X	S	S	X	K	S	S	P	S	S	R	S	S	S	S	S	S	H	S	M	H	T	C	R	S	V	S	R	S	S	X	S	R	S	S	R	S	R	E	M	T	S	O	S	S	S	S	S	S	N	S	X	S	X	T	K	S	K
name	Glutamate-1-semialdehyde aminotransferase	N-acetyl-gamma-glutamylphosphate reductase	Anion-transporting ATPase, ArsA/GET3 family	Ammonia channel protein AmtB	Purine nucleoside phosphorylase	Xaa-Pro aminopeptidase	Uroporphyrinogen-III methylase (siroheme synthase)	Glutamyl- or glutaminyl-tRNA synthetase	tRNA A37 threonylcarbamoyladenosine synthetase subunit TsaC/SUA5/YrdC	Arginase family enzyme	Uncharacterized conserved protein YqgV, UPF0045/DUF77 family	Ribosome-binding ATPase YchF, GTP1/OBG family	Alanyl-tRNA synthetase	Gamma-glutamyl phosphate reductase	Adenylosuccinate lyase	Phenylalanyl-tRNA synthetase alpha subunit	Aspartyl/asparaginyl-tRNA synthetase	Arginyl-tRNA synthetase	Diaminopimelate decarboxylase	Undecaprenyl pyrophosphate synthase	Transketolase	Pyruvate/2-oxoglutarate/acetoin dehydrogenase complex, dehydrogenase (E1) component	Translation initiation factor 1 (eIF-1/SUI1)	Methionine aminopeptidase	NhaP-type Na+/H+ or K+/H+ antiporter	Phosphoribosylaminoimidazole carboxylase (NCAIR synthetase)	Formate-dependent phosphoribosylglycinamide formyltransferase (GAR transformylase)	Acetolactate synthase large subunit or other thiamine pyrophosphate-requiring enzyme	Aspartate oxidase	16S rRNA A1518 and A1519 N6-dimethyltransferase RsmA/KsgA/DIM1 (may also have DNA glycosylase/AP lyase activity)	Cysteine synthase	Phosphoglucomutase	Glutamine phosphoribosylpyrophosphate amidotransferase	Uracil phosphoribosyltransferase	Pentose-5-phosphate-3-epimerase	tRNA(Ile)-lysidine synthase TilS/MesJ	H+/Cl- antiporter ClcA	Malate/lactate dehydrogenase	ATP phosphoribosyltransferase	Phosphoribosylcarboxyaminoimidazole (NCAIR) mutase	tRNA-dihydrouridine synthase	3-polyprenyl-4-hydroxybenzoate decarboxylase	Dihydroorotase or related cyclic amidohydrolase	Succinyl-CoA synthetase, beta subunit	Phosphoribosylformylglycinamidine (FGAM) synthase, synthetase domain	Phosphoribosylformylglycinamidine (FGAM) synthase, glutamine amidotransferase domain	Ribosomal protein S12	Ribosomal protein S7	Translation elongation factor EF-Tu, a GTPase	Ribosomal protein S10	Ribosomal protein S2	Divalent metal cation (Fe/Co/Zn/Cd) transporter	6,7-dimethyl-8-ribityllumazine synthase (Riboflavin synthase beta chain)	FoF1-type ATP synthase, beta subunit	FoF1-type ATP synthase, alpha subunit	Glyceraldehyde-3-phosphate dehydrogenase/erythrose-4-phosphate dehydrogenase	Glucan phosphorylase	Ketol-acid reductoisomerase	Isoleucyl-tRNA synthetase	NAD kinase	NAD(P)H-hydrate repair enzyme Nnr, NAD(P)H-hydrate epimerase domain	NAD(P)H-hydrate repair enzyme Nnr, NAD(P)H-hydrate dehydratase domain	Asp-tRNAAsn/Glu-tRNAGln amidotransferase B subunit	Homoaconitase/3-isopropylmalate dehydratase large subunit	3-isopropylmalate dehydratase small subunit	Glutamate synthase domain 1	Hydrogenase maturation factor HypF (carbamoyltransferase)	Glutamate synthase domain 2	Glutamate synthase domain 3	Molecular chaperone IbpA, HSP20 family	Phenylalanyl-tRNA synthetase beta subunit	tRNA-binding EMAP/Myf domain	Succinyl-CoA synthetase, alpha subunit	Archaeal aspartate aminotransferase or a related aminotransferase, includes purine catabolism protein PucG	Glutamate or tyrosine decarboxylase or a related PLP-dependent protein	Prephenate dehydratase	Ornithine carbamoyltransferase	Histidinol-phosphate/aromatic aminotransferase or cobyric acid decarboxylase	Ribosomal protein L11	Ribosomal protein L1	Chorismate synthase	Homoserine kinase	Tat protein secretion system quality control protein TatD (DNase activity)	DNA-directed RNA polymerase, beta subunit/140 kD subunit	DNA-directed RNA polymerase, beta' subunit/160 kD subunit	Ribosomal protein L3	Ribosomal protein L4	Ribosomal protein L23	Ribosomal protein L2	Ribosomal protein L22	Ribosomal protein S3	Ribosomal protein L14	Ribosomal protein L5	Lipoate-protein ligase A	Ribosomal protein S8	Ribosomal protein L6P/L9E	Ribosomal protein S5	Ribosomal protein S13	Ribosomal protein S11	tRNA U38,U39,U40 pseudouridine synthase TruA	Ribosomal protein L13	Ribosomal protein S9	Adenylosuccinate synthase	Nucleoside diphosphate kinase	Phosphoribosylformimino-5-aminoimidazole carboxamide ribonucleotide (ProFAR) isomerase	Imidazole glycerol phosphate synthase subunit HisF	3,4-dihydroxy-2-butanone 4-phosphate synthase	Polyprenyltransferase (heme O synthase)	Acetyltransferase (isoleucine patch superfamily)	Phosphoglycerate dehydrogenase or related dehydrogenase	Glycine/serine hydroxymethyltransferase	Delta-aminolevulinic acid dehydratase, porphobilinogen synthase	Fumarate hydratase class II	Branched-chain amino acid aminotransferase/4-amino-4-deoxychorismate lyase	23S rRNA G2445 N2-methylase RlmL	Pyrimidine deaminase domain of riboflavin biosynthesis protein RibD	Imidazoleglycerol phosphate synthase glutamine amidotransferase subunit HisH	Isopropylmalate/homocitrate/citramalate synthases	Ribose 5-phosphate isomerase	Predicted glutamine amidotransferase	3-methyladenine DNA glycosylase/8-oxoguanine DNA glycosylase	Acetoin utilization deacetylase AcuC or a related deacetylase	Histidyl-tRNA synthetase	Thymidylate kinase	3-phosphoglycerate kinase	Inosine/xanthosine triphosphate pyrophosphatase, all-alpha NTP-PPase family	5-enolpyruvylshikimate-3-phosphate synthase	Dihydroxyacid dehydratase/phosphogluconate dehydratase	tRNA U55 pseudouridine synthase TruB, may also work on U342 of tmRNA	Imidazoleglycerol phosphate dehydratase HisB	Dethiobiotin synthetase	Tryptophan synthase beta chain	Indole-3-glycerol phosphate synthase	Phosphoribosylanthranilate isomerase	Aspartate-semialdehyde dehydrogenase	Argininosuccinate synthase	AICAR transformylase/IMP cyclohydrolase PurH	Phosphoribosyl-AMP cyclohydrolase	Phosphoribosyl-ATP pyrophosphohydrolase	Histidinol dehydrogenase	Geranylgeranyl pyrophosphate synthase	Methionyl-tRNA synthetase	16S rRNA C967 or C1407 C5-methylase, RsmB/RsmF family	N-methylhydantoinase A/oxoprolinase/acetone carboxylase, beta subunit	N-methylhydantoinase B/oxoprolinase/acetone carboxylase, alpha subunit	Anthranilate/para-aminobenzoate synthases component I	Enolase	Triosephosphate isomerase	Phosphoribosylaminoimidazole (AIR) synthetase	Phosphoribosylamine-glycine ligase	Phosphoribosylaminoimidazole-succinocarboxamide synthase	Galactokinase	Asp-tRNAAsn/Glu-tRNAGln amidotransferase A subunit or related amidase	Sulfite reductase, beta subunit (hemoprotein)	7-keto-8-aminopelargonate synthetase or related enzyme	Nicotinate-nucleotide pyrophosphorylase	Fructose-1,6-bisphosphatase	Tryptophan synthase alpha chain	4-aminobutyrate aminotransferase or related aminotransferase	Adenosylmethionine-8-amino-7-oxononanoate aminotransferase	Tyrosyl-tRNA synthetase	3-polyprenyl-4-hydroxybenzoate decarboxylase	Ribonuclease HII	Argininosuccinate lyase	Glucose-6-phosphate isomerase	Dihydroorotate dehydrogenase	Trk-type K+ transport system, membrane component	Shikimate 5-dehydrogenase	Dolichol kinase	NH3-dependent NAD+ synthetase	Seryl-tRNA synthetase	Aspartyl-tRNA synthetase	Glutamine synthetase	3'-phosphoadenosine 5'-phosphosulfate sulfotransferase (PAPS reductase)/FAD synthetase or related enzyme	Transaldolase	Endonuclease III	Excinuclease UvrABC ATPase subunit	2-keto-4-pentenoate hydratase/2-oxohepta-3-ene-1,7-dioic acid hydratase (catechol pathway)	Tryptophanyl-tRNA synthetase	Porphobilinogen deaminase	Methylthioribose-1-phosphate isomerase (methionine salvage pathway), a paralog of eIF-2B alpha subunit	Acetyl-CoA acetyltransferase	Ribosomal protein S15P/S13E	Ribosomal protein S19	Ribosomal protein S17	DNA gyrase/topoisomerase IV, subunit B	DNA gyrase/topoisomerase IV, subunit A	Glutathione synthase/RimK-type ligase, ATP-grasp superfamily	5,10-methylene-tetrahydrofolate dehydrogenase/Methenyl tetrahydrofolate cyclohydrolase	Fructose/tagatose bisphosphate aldolase	S-adenosylmethionine synthetase	Peptidyl-tRNA hydrolase	Guanylate kinase	Transcription antitermination factor NusA, contains S1 and KH domains	FAD synthase	Ribosomal protein L16/L10AE	Ribosomal protein L24	Ribosomal protein S14	Ribosomal protein L15	Preprotein translocase subunit SecY	DNA-directed RNA polymerase, alpha subunit/40 kD subunit	Ribosomal protein L17	1-acyl-sn-glycerol-3-phosphate acyltransferase	6-phosphofructokinase	Cell division GTPase FtsZ	Thymidylate synthase	Ribonucleotide reductase beta subunit, ferritin-like domain	Ribonucleotide reductase alpha subunit	Superfamily I DNA or RNA helicase	Ribosomal protein L27	5-formyltetrahydrofolate cyclo-ligase	Thymidine phosphorylase	Pyridoxal biosynthesis lyase PdxS	Cysteinyl-tRNA synthetase	Protein chain release factor A	Transcriptional and/or translational regulatory protein YebC/TACO1	GTP-binding protein EngB required for normal cell division	tRNA(Leu) C34 or U34 (ribose-2'-O)-methylase TrmL, contains SPOUT domain	tRNA G46 methylase TrmB	Inorganic pyrophosphatase	Ribosomal protein L7/L12	Methionyl-tRNA formyltransferase	FoF1-type ATP synthase, gamma subunit	Peptide methionine sulfoxide reductase MsrA	ABC-type phosphate transport system, periplasmic component	Ribosomal protein L28	Ribosomal protein S16	Peptide methionine sulfoxide reductase MsrB	Ribosomal protein L34	Translation elongation factor P (EF-P)/translation initiation factor 5A (eIF-5A)	dGTP triphosphohydrolase	Ribosome recycling factor	Co-chaperonin GroES (HSP10)	Ribulose-5-phosphate 4-epimerase/Fuculose-1-phosphate aldolase	Acyl carrier protein	Dephospho-CoA kinase	Ribosomal protein S18	Fluoride ion exporter CrcB/FEX, affects chromosome condensation	Glycerol-3-phosphate dehydrogenase	Histidinol phosphatase or a related phosphatase	Peptide deformylase	Anaerobic selenocysteine-containing dehydrogenase	Ribosomal protein L10	2C-methyl-D-erythritol 2,4-cyclodiphosphate synthase	Mannitol-1-phosphate/altronate dehydrogenases	Fe-S oxidoreductase	Exopolyphosphatase/pppGpp-phosphohydrolase	DNA mismatch repair ATPase MutS	Transcription antitermination factor NusG	Enamine deaminase RidA, house cleaning of reactive enamine intermediates, YjgF/YER057c/UK114 family	L-asparaginase/archaeal Glu-tRNAGln amidotransferase subunit D	Diaminopimelate epimerase	Ribosomal protein L31	Ribosomal protein L29	Ribosomal protein L18	Ribosomal protein L36	5'-3' exonuclease	Pyridoxine/pyridoxamine 5'-phosphate oxidase	Leucyl aminopeptidase	Ribosomal protein L21	Dihydrofolate reductase	Glutamate 5-kinase	Translation elongation factor EF-Ts	Periplasmic serine protease, S1-C subfamily, contain C-terminal PDZ domain	Formamidopyrimidine-DNA glycosylase	Ribosomal protein L33	Ribosomal protein S20	3-keto-L-gulonate-6-phosphate decarboxylase	Site-specific DNA-cytosine methylase	Stress-induced morphogen (activity unknown)	NAD-dependent DNA ligase	Deoxyribose-phosphate aldolase	16S rRNA C1402 N4-methylase RsmH	Protoheme ferro-lyase (ferrochelatase)	FAD/FMN-containing dehydrogenase	Glutaredoxin-related protein	Phosphoheptose isomerase	Phosphotransacetylase	Malic enzyme	Acetate kinase	Cytidylate kinase	Orotidine-5'-phosphate decarboxylase	Folylpolyglutamate synthase/Dihydropteroate synthase	Type I restriction-modification system, DNA methylase subunit	Prephenate dehydrogenase	Carbonic anhydrase	Dihydrodipicolinate reductase	Translation initiation factor IF-3	Ribosomal protein L35	Ribosomal protein L20	23S rRNA U2552 (ribose-2'-O)-methylase RlmE/FtsJ	Dihydropteroate synthase	Cytidine deaminase	1,4-alpha-glucan branching enzyme	Glycogen synthase	Hydrogenase maturation factor	Folate-dependent phosphoribosylglycinamide formyltransferase PurN	Short-chain dehydrogenase	Adenylyl- and sulfurtransferase ThiI, participates in tRNA 4-thiouridine and thiamine biosynthesis	GTP cyclohydrolase I	Molybdopterin biosynthesis enzyme	3-oxoacyl-(acyl-carrier-protein) synthase	Replicative DNA helicase	Phosphate/sulfate permease	Riboflavin synthase alpha chain	Aminopeptidase N	Hydrogenase maturation factor	ABC-type Co2+ transport system, permease component	Glutamine amidotransferase PdxT (pyridoxal biosynthesis)	Predicted Zn-dependent protease or its inactivated homolog	16S rRNA C1402 (ribose-2'-O) methylase RsmI	Molybdopterin synthase catalytic subunit	Molybdenum cofactor biosynthesis enzyme	Fe-S cluster assembly iron-binding protein IscA	(p)ppGpp synthase/hydrolase, HD superfamily	Acyl-CoA synthetase (AMP-forming)/AMP-acid ligase II	ssRNA-specific RNase YbeY, 16S rRNA maturation enzyme	Lipoate synthase	Lipoate-protein ligase B	Excinuclease UvrABC, nuclease subunit	DNA mismatch repair ATPase MutL	tRNA A37 N6-isopentenylltransferase MiaA	Uncharacterized pyridoxal phosphate-containing protein, affects Ilv metabolism, UPF0001 family	Molecular chaperone, HSP90 family	Putative GTP cyclohydrolase 1 type 2, NIF3 family	Ribonuclease HI	Dihydrodipicolinate synthase/N-acetylneuraminate lyase	Regulator of protease activity HflC, stomatin/prohibitin superfamily	Malonyl CoA-acyl carrier protein transacylase	3-oxoacyl-[acyl-carrier-protein] synthase III	Ribosomal protein L32	Glutamate dehydrogenase/leucine dehydrogenase	Ribosomal protein L19	tRNA G37 N-methylase TrmD	3-dehydroquinate synthetase	Site-specific DNA-adenine methylase	Zn-dependent oligopeptidase	Biotin-(acetyl-CoA carboxylase) ligase	Preprotein translocase subunit SecF	Preprotein translocase subunit SecD	Queuine/archaeosine tRNA-ribosyltransferase	Phospholipid biosynthesis protein PlsY, probable glycerol-3-phosphate acyltransferase	Pyrroline-5-carboxylate reductase	Catechol 2,3-dioxygenase or other lactoylglutathione lyase family enzyme	Nitrogen regulatory protein PII	Polyferredoxin	Ribonuclease D	O6-methylguanine-DNA--protein-cysteine methyltransferase	Hydroxymethylpyrimidine/phosphomethylpyrimidine kinase	Thiamine monophosphate synthase	Recombinational DNA repair protein RecR	Folate-binding Fe-S cluster repair protein YgfZ, possible role in tRNA modification	FoF1-type ATP synthase, epsilon subunit	FoF1-type ATP synthase, membrane subunit a	16S rRNA G527 N7-methylase RsmG (former glucose-inhibited division protein B)	DNA primase (bacterial type)	Ribosomal protein L9	Ribosomal protein S6	Translation initiation factor IF-1	6-phosphogluconate dehydrogenase	6-phosphogluconolactonase/Glucosamine-6-phosphate isomerase/deaminase	Glucose-6-phosphate 1-dehydrogenase	Acyl-coenzyme A synthetase/AMP-(fatty) acid ligase	Glycosidase	Asparagine synthetase B (glutamine-hydrolyzing)	Cobalamin synthase	Sulfite reductase, alpha subunit (flavoprotein)	Fe2+ transport system protein B	Glycerol dehydrogenase or related enzyme, iron-containing ADH family	Citrate synthase	Glutamyl-tRNA reductase	Ni,Fe-hydrogenase I large subunit	Zn finger protein HypA/HybF (possibly regulating hydrogenase expression)	Catalase (peroxidase I)	NADH:ubiquinone oxidoreductase 20 kD subunit (chhain B) or related Fe-S oxidoreductase	Ni2+-binding GTPase involved in regulation of expression and maturation of urease and hydrogenase	Quinolinate synthase	Trehalose-6-phosphate synthase	UDP-N-acetylglucosamine 2-epimerase	4-hydroxybenzoate polyprenyltransferase	Alpha-mannosidase	Predicted epimerase YddE/YHI9, PhzF superfamily	Predicted Na+-dependent transporter	Glutathione peroxidase, house-cleaning role in reducing lipid peroxides	Ca2+/H+ antiporter	Predicted amidohydrolase	Nucleotidyltransferase/DNA polymerase involved in DNA repair	ABC-type iron transport system FetAB, permease component	Archaeal 2-phospho-L-lactate transferase/Bacterial gluconeogenesis factor, CofD/UPF0052 family	Uncharacterized membrane protein YbhN, UPF0104 family	Uncharacterized conserved protein YbjQ, UPF0145 family	Protein-tyrosine-phosphatase	ABC-type glycerol-3-phosphate transport system, permease component	Fe-S cluster assembly ATPase SufC	Uncharacterized conserved protein YdiU, UPF0061 family	Uncharacterized membrane protein YdjX, TVP38/TMEM64 family, SNARE-associated domain	dTDP-4-amino-4,6-dideoxygalactose transaminase	Predicted esterase	Uncharacterized membrane protein YqaE, homolog of Blt101, UPF0057 family	Cytosine/adenosine deaminase or related metal-dependent hydrolase	Glycine cleavage system protein P (pyridoxal-binding), N-terminal domain	Glycine cleavage system T protein (aminomethyltransferase)	Gamma-glutamyltranspeptidase	Broad specificity phosphatase PhoE	Uroporphyrinogen-III decarboxylase	Coproporphyrinogen III oxidase	Hydrogenase maturation factor	ABC-type branched-chain amino acid transport system, ATPase component	ABC-type branched-chain amino acid transport system, ATPase component	Dienelactone hydrolase	Ketopantoate hydroxymethyltransferase	Panthothenate synthetase	Deoxyribodipyrimidine photolyase	Fatty acid/phospholipid biosynthesis enzyme	DNA polymerase elongation subunit (family B)	Dihydroorotase	DNA repair exonuclease SbcCD ATPase subunit	DNA repair exonuclease SbcCD nuclease subunit	Spermidine synthase	Thiamine biosynthesis protein ThiC	Glycyl-tRNA synthetase (class II)	Predicted house-cleaning NTP pyrophosphatase, Maf/HAM1 superfamily	TusA-related sulfurtransferase	Flavorubredoxin	Acyl-CoA hydrolase	Zinc transporter ZupT	Predicted hydrolase of the alpha/beta-hydrolase fold	RNA 3'-terminal phosphate cyclase	NAD(P)H-dependent FMN reductase	Thiamin phosphate synthase YjbQ, UPF0047 family	Archaeal DNA helicase HerA or a related bacterial ATPase, contains HAS-barrel and ATPase domains	Predicted TIM-barrel enzyme	Glutathionyl-hydroquinone reductase	Aspartate/methionine/tyrosine aminotransferase	Fe-S-cluster-containing dehydrogenase component	Glycosyltransferase involved in cell wall bisynthesis	Biotin carboxylase	Acetolactate synthase, small subunit	Threonyl-tRNA synthetase	Prolyl-tRNA synthetase	Molecular chaperone DnaK (HSP70)	ABC-type dipeptide/oligopeptide/nickel transport system, ATPase component	tRNA U34 5-carboxymethylaminomethyl modifying enzyme MnmG/GidA	NADPH-dependent 2,4-dienoyl-CoA reductase, sulfur reductase, or a related oxidoreductase	1,4-Dihydroxy-2-naphthoyl-CoA synthase	ADP-glucose pyrophosphorylase	Glucosamine 6-phosphate synthetase, contains amidotransferase and phosphosugar isomerase domains	Alkyl hydroperoxide reductase subunit AhpC (peroxiredoxin)	Nucleoside-diphosphate-sugar epimerase	Phosphopantothenoylcysteine synthetase/decarboxylase	N-acetyltransferase, GNAT superfamily (includes histone acetyltransferase HPA2)	MinD-like ATPase involved in chromosome partitioning or flagellar assembly	Ribosomal protein S18 acetylase RimI and related acetyltransferases	Tetratricopeptide (TPR) repeat	Carbamoylphosphate synthase large subunit	Chaperonin GroEL (HSP60 family)	Homoserine dehydrogenase	Orotate phosphoribosyltransferase	Phosphoribosylpyrophosphate synthetase	Glycosyltransferase involved in cell wall bisynthesis	AAA+-type ATPase, SpoVK/Ycf46/Vps4 family	ATP-dependent Zn proteases	ATP-dependent Lon protease, bacterial type	RecA-superfamily ATPase, KaiC/GvpD/RAD55 family	RecA/RadA recombinase	Pyruvate kinase	DNA polymerase III, delta prime subunit	Di- and tricarboxylate transporter	UDP-N-acetylmuramyl pentapeptide phosphotransferase/UDP-N-acetylglucosamine-1-phosphate transferase	Isocitrate/isopropylmalate dehydrogenase	Magnesium-transporting ATPase (P-type)	Kef-type K+ transport system, membrane component KefB	Molybdopterin or thiamine biosynthesis adenylyltransferase	MFS family permease	RIO-like serine/threonine protein kinase fused to N-terminal HTH domain	Succinate dehydrogenase/fumarate reductase, Fe-S protein subunit	Translation elongation factor EF-G, a GTPase	Translation elongation factor EF-4, membrane-bound GTPase	tRNA U34 2-thiouridine synthase MnmA/TrmU, contains the PP-loop ATPase domain	Archaeal fructose-1,6-bisphosphatase or related enzyme of inositol monophosphatase family	DnaJ-class molecular chaperone with C-terminal Zn finger domain	tRNA U34 5-carboxymethylaminomethyl modifying GTPase MnmE/TrmE	ATPase components of ABC transporters with duplicated ATPase domains	Chromosome partitioning ATPase, Mrp family, contains Fe-S cluster	K+/H+ antiporter YhaU, regulatory subunit KhtT	Glyoxylase or a related metal-dependent hydrolase, beta-lactamase superfamily II	Thioredoxin reductase	NADPH-dependent glutamate synthase beta chain or related oxidoreductase	8-oxo-dGTP pyrophosphatase MutT and related house-cleaning NTP pyrophosphohydrolases, NUDIX family	Leucyl-tRNA synthetase	Broad specificity polyphosphatase and 5'/3'-nucleotidase SurE	DNA repair ATPase RecN	Threonine synthase	S-adenosylhomocysteine hydrolase	SAM-dependent methyltransferase	Zn-dependent protease with chaperone function	Biotin synthase or related enzyme	Adenine/guanine phosphoribosyltransferase or related PRPP-binding protein	CTP synthase (UTP-ammonia lyase)	Carbamoylphosphate synthase small subunit	Proline dehydrogenase	ATP-dependent exoDNAse (exonuclease V), alpha subunit, helicase superfamily I	Pyruvate/2-oxoglutarate dehydrogenase complex, dihydrolipoamide acyltransferase (E2) component	Glycine cleavage system H protein (lipoate-binding)	Thiamine kinase and related kinases	Biotin carboxyl carrier protein	Anthranilate/para-aminobenzoate synthase component II	Superfamily II DNA and RNA helicase	Superfamily II DNA helicase RecQ	Serine/threonine protein kinase	IMP dehydrogenase/GMP reductase	CBS domain	GMP synthase - Glutamine amidotransferase domain	GMP synthase, PP-ATPase domain/subunit	Selenocysteine lyase/Cysteine desulfurase	Molybdopterin biosynthesis enzyme MoaB	Ribosomal protein S4 or related protein	GTPase, G3E family	Sugar or nucleoside kinase, ribokinase family	Valyl-tRNA synthetase	Thiol-disulfide isomerase or thioredoxin	Aspartokinase	Uridylate kinase	Adenylylsulfate kinase or related kinase	Ca2+/Na+ antiporter	Amino acid transporter	Translation initiation factor IF-2, a GTPase	tRNA A37 threonylcarbamoyltransferase TsaD	Na+-driven multidrug efflux pump	Radical SAM superfamily enzyme, MoaA/NifB/PqqE/SkfB family	GTPase involved in cell partioning and DNA repair	Diadenosine tetraphosphate (Ap4A) hydrolase or other HIT family hydrolase	Isocitrate dehydrogenase	Ribosomal protein S1	Aspartate carbamoyltransferase, catalytic chain	Signal recognition particle GTPase	ATP-dependent Clp protease ATP-binding subunit ClpA	NAD(P)H-flavin reductase	FKBP-type peptidyl-prolyl cis-trans isomerase (trigger factor)	FKBP-type peptidyl-prolyl cis-trans isomerase	Phosphoglycolate phosphatase, HAD superfamily	Anthranilate phosphoribosyltransferase	Acetylglutamate kinase	Carbamate kinase	DNA topoisomerase IA	ssDNA-binding Zn-finger and Zn-ribbon domains of topoisomerase 1	Signal recognition particle GTPase	Superfamily II DNA or RNA helicase, SNF2 family	Glycerol kinase	ABC-type sulfate transport system, permease component	Excinuclease UvrABC helicase subunit UvrB	Exoribonuclease R	Phosphatidylglycerophosphate synthase	Branched-chain amino acid ABC-type transport system, permease component	Phosphoserine phosphatase	Hydroxymethylpyrimidine pyrophosphatase and other HAD family phosphatases	UDP-galactopyranose mutase	Adenylate kinase or related kinase	Pseudouridylate synthase, 23S rRNA- or tRNA-specific	tRNA C32,U32 (ribose-2'-O)-methylase TrmJ or a related methyltransferase	tRNA G18 (ribose-2'-O)-methylase SpoU	2-oxoglutarate dehydrogenase complex, dehydrogenase (E1) component, and related enzymes	DNA-directed RNA polymerase, sigma subunit (sigma70/sigma32)	Trk K+ transport system, NAD-binding component	dsRNA-specific ribonuclease	Uridine kinase	ABC-type phosphate transport system, permease component	Phosphoenolpyruvate synthase/pyruvate phosphate dikinase	CDP-diglyceride synthetase	Molecular chaperone GrpE (heat shock protein)	ABC-type antimicrobial peptide transport system, permease component	Glycerol-3-phosphate dehydrogenase	L-2-hydroxyglutarate oxidase LhgO	Glycerol uptake facilitator and related aquaporins (Major Intrinsic Protein Family)	ABC-type phosphate transport system, permease component	Integrase	DNA-binding transcriptional regulator, LysR family	Glycerophosphoryl diester phosphodiesterase	tRNA(Glu) U13 pseudouridine synthase TruD	Uncharacterized membrane protein DedA, SNARE-associated domain	DNA polymerase III, alpha subunit	Phosphoglycerate mutase (BPG-dependent)	Nucleotide-binding universal stress protein,  UspA family	tRNA(Arg) A34 adenosine deaminase TadA	Na+/proline symporter	DNA polymerase III sliding clamp (beta) subunit, PCNA homolog	Chromosomal replication initiation ATPase DnaA	RNase P protein component	mRNA degradation ribonuclease J1/J2	Pimeloyl-ACP methyl ester carboxylesterase	Lipoprotein signal peptidase	Mg2+ and Co2+ transporter CorA	Uncharacterized conserved protein YurZ, alkylhydroperoxidase/carboxymuconolactone decarboxylase family	ABC-type nitrate/sulfonate/bicarbonate transport system, permease component	ABC-type dipeptide/oligopeptide/nickel transport system, permease component	Organic radical activating enzyme	7-cyano-7-deazaguanine synthase (queuosine biosynthesis)	NADPH:quinone reductase or related Zn-dependent oxidoreductase	Superoxide dismutase	Predicted ATPase with chaperone activity	Rhodanese-related sulfurtransferase	Single-stranded DNA-specific exonuclease, DHH superfamily, may be involved in archaeal DNA replication intiation	ABC-type Fe3+-siderophore transport system, permease component	Type I site-specific restriction-modification system, R (restriction) subunit and related helicases ...	Thiamine monophosphate kinase	Predicted Zn-dependent peptidase	Predicted metal-dependent phosphoesterase TrpH, contains PHP domain	ABC-type Fe3+-hydroxamate transport system, periplasmic component	Glycerol-3-phosphate cytidylyltransferase, cytidylyltransferase family	Periplasmic serine protease, ClpP class	tRNA nucleotidyltransferase/poly(A) polymerase	nanoRNase/pAp phosphatase, hydrolyzes c-di-AMP and oligoRNAs	Energy-coupling factor transporter transmembrane protein EcfT	Methionine synthase II (cobalamin-independent)	tRNA A37 methylthiotransferase MiaB	Predicted phosphodiesterase	Enoyl-[acyl-carrier-protein] reductase (NADH)	Acetylornithine deacetylase/Succinyl-diaminopimelate desuccinylase or related deacylase	Glutathione S-transferase	Cystathionine beta-lyase/cystathionine gamma-synthase	S-formylglutathione hydrolase FrmB	Predicted PurR-regulated permease PerM	Single-stranded DNA-binding protein	Type IV secretory pathway ATPase VirB11/Archaellum biosynthesis ATPase	Serine/threonine protein phosphatase PrpC	Holliday junction resolvasome RuvABC DNA-binding subunit	Ferredoxin	Hypoxanthine-guanine phosphoribosyltransferase	Coproporphyrinogen III oxidase or related Fe-S oxidoreductase	FoF1-type ATP synthase, membrane subunit c/Archaeal/vacuolar-type H+-ATPase, subunit K	Beta-phosphoglucomutase or related phosphatase, HAD superfamily	20S proteasome, alpha and beta subunits	Diadenosine tetraphosphatase ApaH/serine/threonine protein phosphatase, PP2A family	DNA-binding transcriptional regulator, ArsR family	Sulfatase maturation enzyme AslB, radical SAM superfamily	Signal transduction histidine kinase	Chemotaxis protein histidine kinase CheA	Dehydrogenase (flavoprotein)	Predicted kinase	Methionine synthase I (cobalamin-dependent), methyltransferase domain	Ribonucleotide monophosphatase NagD, HAD superfamily	Endonuclease IV	NADH:ubiquinone oxidoreductase 49 kD subunit (chain D)	Formate hydrogenlyase subunit 3/Multisubunit Na+/H+ antiporter, MnhD subunit	Peptidyl-prolyl cis-trans isomerase (rotamase) - cyclophilin family	Preprotein translocase subunit SecA (ATPase, RNA helicase)	2-polyprenyl-6-methoxyphenol hydroxylase and related FAD-dependent oxidoreductases	Multimeric flavodoxin WrbA	Aldo/keto reductase, related to diketogulonate reductase	Acetyl esterase/lipase	Predicted membrane metal-binding protein	Sulfate permease or related transporter, MFS superfamily	Predicted unusual protein kinase regulating ubiquinone biosynthesis, AarF/ABC1/UbiB family	Mannose-6-phosphate isomerase, cupin superfamily	Carbonic anhydrase or acetyltransferase, isoleucine patch superfamily	cAMP-binding domain of CRP or a regulatory subunit of cAMP-dependent protein kinases	Glycine/D-amino acid oxidase (deaminating)	Ankyrin repeat	Predicted oxidoreductase (related to aryl-alcohol dehydrogenase)	Small-conductance mechanosensitive channel	Phosphopantetheine adenylyltransferase	Integral membrane protein, interacts with FtsH	Membrane-associated phospholipid phosphatase	High-affinity Fe2+/Pb2+ permease	Predicted dehydrogenase	Pyruvate:ferredoxin oxidoreductase or related 2-oxoacid:ferredoxin oxidoreductase, alpha subunit	Transposase	UDP-N-acetyl-D-mannosaminuronate dehydrogenase	Peroxiredoxin	Predicted permease	Ni,Fe-hydrogenase maturation factor	Signal peptidase I	Prolipoprotein diacylglyceryltransferase	ABC-type branched-chain amino acid transport system, periplasmic component	Regulator of RNase E activity RraA	5,10-methylenetetrahydrofolate reductase	Alanine dehydrogenase	Spermidine/putrescine-binding periplasmic protein	Phosphatidylserine decarboxylase	Ribonuclease PH	Preprotein translocase subunit SecE	tmRNA-binding protein	Uracil DNA glycosylase	Putative intracellular protease/amidase	Fe-S cluster biogenesis protein NfuA, 4Fe-4S-binding domain	Glutaredoxin	Phosphoglycerate mutase (BPG-independent, AlkP superfamily)	Permease of the drug/metabolite transporter (DMT) superfamily	Ribose 5-phosphate isomerase RpiB	Replication fork clamp-binding protein CrfC (dynamin-like GTPase family)	Spore maturation protein SpmB (function unknown)	Uncharacterized membrane protein YraQ, UPF0718 family	Uncharacterized conserved protein YbjT, contains NAD(P)-binding and DUF2867 domains	Shikimate kinase	Phosphate uptake regulator	Membrane associated serine protease, rhomboid family	Membrane protein insertase Oxa1/YidC/SpoIIIJ, required for the localization of integral membrane proteins	UDP-N-acetylglucosamine:LPS N-acetylglucosamine transferase	Exonuclease III	Selenophosphate synthase	3-dehydroquinate dehydratase	FoF1-type ATP synthase, membrane subunit b or b'	FoF1-type ATP synthase, delta subunit	NADH:ubiquinone oxidoreductase subunit 11 or 4L (chain K)	MoxR-like ATPase	ABC-type nitrate/sulfonate/bicarbonate transport system, periplasmic component	Flavodoxin	Deoxycytidine triphosphate deaminase	Conserved DNA-binding protein YbaB (function unknown)	Fe-S cluster assembly scaffold protein SufB	6-pyruvoyl-tetrahydropterin synthase	Asp-tRNAAsn/Glu-tRNAGln amidotransferase C subunit	3-deoxy-D-arabino-heptulosonate 7-phosphate (DAHP) synthase	Rieske Fe-S protein	 RNA recognition motif (RRM) domain	ABC-type molybdate transport system, periplasmic component	Peptidoglycan/xylan/chitin deacetylase, PgdA/CDA1 family	Fe-S-cluster containining protein	Peptidoglycan biosynthesis protein MviN/MurJ, putative lipid II flippase	Outer membrane translocation and assembly module TamA	Uncharacterized membrane protein YfcA	Wyosine [tRNA(Phe)-imidazoG37] synthetase, radical SAM superfamily	Restriction endonuclease S subunit	Na+-dependent transporter, SNF family	Fe2+ or Zn2+ uptake regulation protein	Phosphopantetheinyl transferase (holo-ACP synthase)	2',3'-cyclic-nucleotide 2'-phosphodiesterase/5'- or 3'-nucleotidase, 5'-nucleotidase family	Fucose permease	Murein DD-endopeptidase MepM and murein hydrolase activator NlpD, contain LysM domain	ATP-dependent protease ClpP, protease subunit	Soluble lytic murein transglycosylase and related regulatory proteins (some contain LysM/invasin domains)	16S rRNA G966 N2-methylase RsmD	1-deoxy-D-xylulose 5-phosphate reductoisomerase	Membrane carboxypeptidase (penicillin-binding protein)	DNA-binding response regulator, OmpR family, contains REC and winged-helix (wHTH) domain	Molybdopterin-guanine dinucleotide biosynthesis protein A	ABC-type transport system, periplasmic component	Putative heme iron utilization protein	DNA polymerase I - 3'-5' exonuclease and polymerase domains	Membrane-associated protease RseP, regulator of RpoE activity	Glycyl-tRNA synthetase, beta subunit	Glycyl-tRNA synthetase, alpha subunit	Catalase	Glutathionylspermidine synthase	ABC-type transport system involved in cytochrome c biogenesis, permease component	dUTPase	3-dehydroquinate dehydratase	Predicted Rossmann fold nucleotide-binding protein DprA/Smf involved in DNA uptake	Membrane-anchored protein YidD, putatitve component of membrane protein insertase Oxa1/YidC/SpoIIIJ	Parvulin-like peptidyl-prolyl isomerase	4-Hydroxy-3-methylbut-2-enyl diphosphate reductase IspH	Uncharacterized conserved protein YggT, Ycf19 family	Lipid A disaccharide synthetase	3-hydroxymyristoyl/3-hydroxydecanoyl-(acyl carrier protein) dehydratase	ABC-type amino acid transport system, permease component	UDP-N-acetylglucosamine enolpyruvyl transferase	ABC-type transporter Mla maintaining outer membrane lipid asymmetry, permease component MlaE	Cell division protein FtsI/penicillin-binding protein 2	UDP-N-acetylmuramyl tripeptide synthase	UDP-N-acetylmuramyl pentapeptide synthase	UDP-N-acetylmuramoylalanine-D-glutamate ligase	Bacterial cell division protein FtsW, lipid II flippase	UDP-N-acetylmuramate-alanine ligase	UDP-3-O-acyl-N-acetylglucosamine deacetylase	Nucleoside phosphorylase	Bacterial nucleoid DNA-binding protein	Acetyl-CoA carboxylase beta subunit	Nitroreductase	Ribosome maturation factor RimP	NADPH-dependent 7-cyano-7-deazaguanine reductase QueF, C-terminal domain, T-fold superfamily	Transcription termination factor NusB	Transcription elongation factor, GreA/GreB family	DNA-binding ferritin-like protein (oxidative damage protectant)	CheY chemotaxis protein or a CheY-like REC (receiver) domain	Cytochrome c biogenesis protein CcdA	Na+/glutamate symporter	Alanine racemase	Formyltetrahydrofolate hydrolase	DNA-binding transcriptional regulator, MerR family	TPR repeat	Cell wall-associated hydrolase, NlpC family	Predicted endonuclease distantly related to archaeal Holliday junction resolvase	C-terminal processing protease CtpA/Prc, contains a PDZ domain	D-arabinose 5-phosphate isomerase GutQ	Lipopolysaccharide export LptBFGC system, permease protein LptF	Glutamate racemase	Rare lipoprotein A, peptidoglycan hydrolase digesting "naked" glycans, contains C-terminal SPOR domain	Arsenite efflux pump ArsB, ACR3 family	Ribosomal silencing factor RsfS, regulates association of 30S and 50S subunits	2-keto-3-deoxy-6-phosphogluconate aldolase	7,8-dihydro-6-hydroxymethylpterin-pyrophosphokinase	tRNA A37 threonylcarbamoyladenosine biosynthesis protein TsaE	ABC-type Zn uptake system ZnuABC, Zn-binding component ZnuA	Urease alpha subunit	Sec-independent protein secretion pathway component TatC	Ribosomal 30S subunit maturation factor RimM, required for 16S rRNA processing	GTP cyclohydrolase II	S-adenosylmethionine:tRNA-ribosyltransferase-isomerase (queuine synthetase)	Periplasmic protein TonB, links inner and outer membranes	Biopolymer transport protein ExbB/TolQ	UDP-N-acetylenolpyruvoylglucosamine reductase	Purine-nucleoside phosphorylase	Amino acid permease	Apolipoprotein N-acyltransferase	RNase H-fold protein, predicted Holliday junction resolvase in Firmicutes and mycoplasms, involved in anti-termination at Rho-dependent terminators	Holliday junction resolvasome RuvABC endonuclease subunit	Diacylglycerol kinase	Thiaminase	Adenine C2-methylase RlmN of 23S rRNA A2503 and tRNA A37	4-hydroxy-3-methylbut-2-en-1-yl diphosphate synthase IspG/GcpE	NifU homolog involved in Fe-S cluster formation	Periplasmic component of the Tol biopolymer transport system	Acyl-CoA thioesterase FadM	Acetyl-CoA carboxylase alpha subunit	Collagenase-like protease, PrtC family	Adenine-specific DNA methylase	Ribosomal protein S21	Urease accessory protein UreH	Urease accessory protein UreF	Urease gamma subunit	Urease beta subunit	Amino acid permease	ABC-type amino acid transport/signal transduction system, periplasmic component/domain	Chemotaxis signal transduction protein	Mannose-1-phosphate guanylyltransferase	Glucokinase	NADH:ubiquinone oxidoreductase subunit 3 (chain A)	NADH:ubiquinone oxidoreductase subunit 6 (chain J)	Methyl-accepting chemotaxis protein	Multidrug efflux pump subunit AcrB	ABC-type multidrug transport system, permease component	Heme/copper-type cytochrome/quinol oxidase, subunit 1	Multidrug efflux pump subunit AcrA (membrane-fusion protein)	NAD-dependent protein deacetylase, SIR2 family	DNA polymerase III, epsilon subunit or related 3'-5' exonuclease	Biopolymer transport protein ExbD	Cell division ATPase FtsA	Septum formation inhibitor MinC	Septum formation topological specificity factor MinE	NADH:ubiquinone oxidoreductase 27 kD subunit (chain C)	Aspartate 1-decarboxylase	Pyridoxine 5'-phosphate synthase PdxJ	Polyphosphate kinase	Orotate phosphoribosyltransferase homolog	BioD-like N-terminal domain of phosphotransacetylase	Ribosome-binding factor A	ADP-heptose:LPS heptosyltransferase	N-acetylmuramoyl-L-alanine amidase	Membrane protein TerC, possibly involved in tellurium resistance	DNA modification methylase	Metal-responsive transcriptional regulator, contains CopG/Arc/MetJ DNA-binding domain	Adenine deaminase	Type II restriction/modification system, DNA methylase subunit YeeA	Glycine cleavage system protein P (pyridoxal-binding), C-terminal domain	UDP-glucose 6-dehydrogenase	NADH:ubiquinone oxidoreductase subunit 1 (chain H)	Multisubunit Na+/H+ antiporter, MnhC subunit	NADH:ubiquinone oxidoreductase subunit 2 (chain N)	NADH:ubiquinone oxidoreductase subunit 4 (chain M)	NADH:ubiquinone oxidoreductase subunit 5 (chain L)/Multisubunit Na+/H+ antiporter, MnhA subunit	Precorrin-3B methylase	FMN phosphatase YigB, HAD superfamily	Acyl-CoA reductase or other NAD-dependent aldehyde dehydrogenase	Pyruvate:ferredoxin oxidoreductase or related 2-oxoacid:ferredoxin oxidoreductase, beta subunit	Pyruvate:ferredoxin oxidoreductase or related 2-oxoacid:ferredoxin oxidoreductase, gamma subunit	Phosphopentomutase	Hemoglobin-like flavoprotein	Ferredoxin-NADP reductase	Phosphopantetheine adenylyltransferase	Non-ribosomal peptide synthetase component F	Non-ribosomal peptide synthetase component E (peptide arylation enzyme)	Long-chain acyl-CoA synthetase (AMP-forming)	6-phosphogluconate dehydrogenase (decarboxylating)	Enoyl-CoA hydratase/carnithine racemase	Secreted/periplasmic Zn-dependent peptidases, insulinase-like	Zn-dependent peptidase, M16 (insulinase) family	Aspartate ammonia-lyase	NAD(P)-dependent dehydrogenase, short-chain alcohol dehydrogenase family	Formylmethanofuran dehydrogenase subunit B	Membrane-bound serine protease (ClpP class)	Radical SAM superfamily enzyme with C-terminal helix-hairpin-helix motif	Radical SAM superfamily enzyme YgiQ, UPF0313 family	Predicted exporter protein, RND superfamily	NADH dehydrogenase/NADH:ubiquinone oxidoreductase 75 kD subunit (chain G)	Coenzyme F420-reducing hydrogenase, beta subunit	Archaeal flavoprotein	Pyruvate carboxylase	Ribonuclease HIII	Predicted amidophosphoribosyltransferases	tRNA G10  N-methylase Trm11	Acyl-CoA synthetase (NDP forming)	Acyl-[acyl carrier protein]--UDP-N-acetylglucosamine O-acyltransferase	UDP-3-O-[3-hydroxymyristoyl] glucosamine N-acyltransferase	Serine acetyltransferase	FKBP-type peptidyl-prolyl cis-trans isomerase 2	Aconitase A	Aconitase B	ADP-ribose pyrophosphatase YjhB, NUDIX family	Lactate dehydrogenase or related 2-hydroxyacid dehydrogenase	Succinate dehydrogenase/fumarate reductase, flavoprotein subunit	Predicted sulfurtransferase	Na+/H+ antiporter NhaD or related arsenite permease	Nicotinamide mononucleotide adenylyltransferase	Nicotinic acid mononucleotide adenylyltransferase	Predicted nucleotide-utilizing enzyme related to molybdopterin-biosynthesis enzyme MoeA	Thermostable 8-oxoguanine DNA glycosylase	2-iminoacetate synthase ThiH (tyrosine cleavage enzyme, thamine biosynthesis)	Superfamily II DNA or RNA helicase	Zn-dependent alcohol dehydrogenase	Threonine dehydrogenase or related Zn-dependent dehydrogenase	D-arabinose 1-dehydrogenase, Zn-dependent alcohol dehydrogenase family	Predicted ATP-dependent serine protease	Predicted ATP-dependent protease	Ribulose kinase	Sugar (pentulose or hexulose) kinase	TPP-dependent pyruvate or acetoin dehydrogenase subunit alpha	Panthothenate kinase	Fermentation-respiration switch protein FrsA, has esterase activity, DUF1100 family	ATP-dependent exoDNAse (exonuclease V) beta subunit (contains helicase and exonuclease domains)	Triacylglycerol esterase/lipase EstA, alpha/beta hydrolase fold	DnaJ-domain-containing proteins 1	Actin-like ATPase involved in cell morphogenesis	HD superfamily phosphohydrolase	ABC-type uncharacterized transport system, permease component	Phosphoenolpyruvate-protein kinase (PTS system EI component in bacteria)	Sugar phosphate isomerase/epimerase	CMP-N-acetylneuraminic acid synthetase	Galactose-1-phosphate uridylyltransferase	NDP-sugar epimerase, includes UDP-GlcNAc-inverting 4,6-dehydratase FlaA1 and capsular polysaccharide biosynthesis protein EpsC	UDP-glucose 4-epimerase	dTDP-D-glucose 4,6-dehydratase	GDP-D-mannose dehydratase	NAD dependent epimerase/dehydratase family enzyme	dTDP-4-dehydrorhamnose reductase	23S rRNA G2069 N7-methylase RlmK or C1962 C5-methylase RlmI	Translation initiation factor 2, alpha subunit (eIF-2alpha)	rRNA processing protein Krr1/Pno1, contains KH domain	DNA-directed RNA polymerase, subunit E'/Rpb7	Exosome complex RNA-binding protein Csl4, contains S1 and Zn-ribbon domains	Exosome complex RNA-binding protein Rrp4, contains S1 and KH domains	Predicted metal-dependent hydrolase, TIM-barrel fold	GTPase SAR1 family domain	ABC-type uncharacterized transport system, ATPase component	Cytidylate kinase	Cysteine sulfinate desulfinase/cysteine desulfurase or related enzyme	Fructose-1-phosphate kinase or kinase (PfkB)	ATPase/GTPase, AAA15 family	Archaea-specific RecJ-like exonuclease, contains DnaJ-type Zn finger domain	ABC-type Mn2+/Zn2+ transport system, permease component	Phosphomannomutase	Reverse gyrase	ERCC4-related helicase	Superfamily I DNA and/or RNA helicase	L-asparagine transporter and related permeases	Branched-chain amino acid permeases	Na+/alanine symporter	ABC-type nitrate/sulfonate/bicarbonate transport system, ATPase component	ABC-type phosphate transport system, ATPase component	ABC-type sulfate/molybdate transport systems, ATPase component	ABC-type molybdenum transport system, ATPase component/photorepair protein PhrA	ABC-type cobalamin/Fe3+-siderophores transport system, ATPase component	ABC-type Mn2+/Zn2+ transport system, ATPase component	Energy-coupling factor transporter ATP-binding protein EcfA2	ABC-type glutathione transport system ATPase component, contains duplicated ATPase domain	ABC-type dipeptide/oligopeptide/nickel transport system, ATPase component	ABC-type proline/glycine betaine transport system, ATPase component	ABC-type polar amino acid transport system, ATPase component	ABC-type transporter Mla maintaining outer membrane lipid asymmetry, ATPase component MlaF	ABC-type sugar transport system, ATPase component	ABC-type multidrug transport system, ATPase component	ABC-type multidrug transport system, ATPase and permease component	ABC-type long-chain fatty acid transport system, fused permease and ATPase components	ABC-type polysaccharide/polyol phosphate transport system, ATPase component	ABC-type methionine transport system, ATPase component	ABC-type lipoprotein export system, ATPase component	ABC-type lipopolysaccharide export system, ATPase component	Cytochrome c biogenesis factor	L-lactate utilization protein LutB, contains a ferredoxin-type domain	Nitrate reductase beta subunit	Ferredoxin	Fe-S-cluster-containing hydrogenase component 2	Formate hydrogenlyase subunit 6/NADH:ubiquinone oxidoreductase 23 kD subunit (chain I)	Pyruvate:ferredoxin oxidoreductase or related 2-oxoacid:ferredoxin oxidoreductase, delta subunit	Ferredoxin	NAD-dependent dihydropyrimidine dehydrogenase, PreA subunit	Heterodisulfide reductase, subunit A (polyferredoxin)	MinD superfamily P-loop ATPase, contains an inserted ferredoxin domain	Heterodisulfide reductase, subunit C	Hydroxylamine reductase (hybrid-cluster protein)	CO dehydrogenase/acetyl-CoA synthase alpha subunit	Formylmethanofuran dehydrogenase subunit D	Deoxyxylulose-5-phosphate synthase	Archaeal/vacuolar-type H+-ATPase catalytic subunit A/Vma1	Archaeal/vacuolar-type H+-ATPase subunit B/Vma2	Flagellar biosynthesis/type III secretory pathway ATPase	Transcription termination factor Rho	GTPase Era, involved in 16S rRNA processing	Predicted GTPases	Ribosome biogenesis GTPase A	Putative ribosome biogenesis GTPase RsgA	Ribosome-interacting GTPase 1	Oligoendopeptidase F	2-succinyl-5-enolpyruvyl-6-hydroxy-3-cyclohexene-1-carboxylate synthase	Arginine decarboxylase (spermidine biosynthesis)	DNA-binding transcriptional regulator, MocR family, contains an aminotransferase domain	Bifunctional PLP-dependent enzyme with beta-cystathionase and maltose regulon repressor activities	Isochorismate synthase EntC	Threonine dehydratase	Ribose/xylose/arabinose/galactoside ABC-type transport system, permease component	ABC-type dipeptide/oligopeptide/nickel transport system, permease component	ABC-type proline/glycine betaine transport system, permease component	ABC-type sugar transport system, permease component	ABC-type spermidine/putrescine transport system, permease component I	ABC-type spermidine/putrescine transport system, permease component II	ABC-type Fe3+ transport system, permease component	tRNA A37 threonylcarbamoyladenosine dehydratase	Pyruvate-formate lyase-activating enzyme	D-alanine-D-alanine ligase and related ATP-grasp enzymes	FMN-dependent NADH-azoreductase	Phosphatidylserine synthase	Translation initiation factor 2B subunit, eIF-2B alpha/beta/delta family	Polyribonucleotide nucleotidyltransferase (polynucleotide phosphorylase)	Protein chain release factor B	16S rRNA U516 pseudouridylate synthase RsuA and related 23S rRNA U2605, pseudouridylate synthases	Ribosomal 50S subunit-recycling heat shock protein, contains S4 domain	Predicted rRNA methylase YqxC, contains S4 and FtsJ domains	Lysyl-tRNA synthetase (class II)	DNA-directed RNA polymerase specialized sigma subunit	Cellulose biosynthesis protein BcsQ	dsDNA-specific endonuclease/ATPase MutS2	Adenine-specific DNA glycosylase, acts on AG and A-oxoG pairs	Recombinational DNA repair ATPase RecF	Chromosome segregation ATPase	Transcription-repair coupling factor (superfamily II helicase)	Primosomal protein N' (replication factor Y) - superfamily II helicase	Rad3-related DNA helicase	RecG-like helicase	Lhr-like helicase	CRISPR/Cas system-associated endonuclease/helicase Cas3	Replicative superfamily II helicase	ATP-dependent helicase YprA,  contains C-terminal metal-binding DUF1998 domain	Folate-dependent tRNA-U54 methylase TrmFO/GidA	Bifunctional protein GlmU, N-acetylglucosamine-1-phosphate-uridyltransferase/glucosamine-1-phosphate-acetyltransferase	NDP-sugar pyrophosphorylase, includes eIF-2Bgamma, eIF-2Bepsilon, and LPS biosynthesis proteins	dTDP-glucose pyrophosphorylase	UTP-glucose-1-phosphate uridylyltransferase	2-C-methyl-D-erythritol 4-phosphate cytidylyltransferase	CMP-2-keto-3-deoxyoctulosonic acid synthetase	Choline kinase	tRNA A37 threonylcarbamoyladenosine modification protein TsaB	Glycosyltransferase, catalytic subunit of cellulose synthase and poly-beta-1,6-N-acetylglucosamine synthase	Glycosyltransferase, GT2 family	Predicted membrane GTPase involved in stress response	3'-Phosphoadenosine 5'-phosphosulfate (PAPS) 3'-phosphatase	ATP-dependent protease Clp, ATPase subunit	ATP-dependent protease HslVU (ClpYQ), ATPase subunit	Transcriptional regulators containing an AAA-type ATPase domain and a DNA-binding domain	ATP-dependent 26S proteasome regulatory subunit	Predicted ATPase, AAA+ superfamily	DNA helicase TIP49, TBP-interacting protein	Peroxiredoxin	Voltage-gated potassium channel Kch	Inorganic pyrophosphatase/exopolyphosphatase	Imidazolonepropionase or related amidohydrolase	Formylmethanofuran dehydrogenase subunit A	Co/Zn/Cd efflux system component	Monoamine oxidase	Protoporphyrinogen oxidase	Phytoene dehydrogenase-related protein	Ribonuclease BN, tRNA processing enzyme	Phosphoribosyl 1,2-cyclic phosphodiesterase	RNA processing exonuclease, beta-lactamase fold, Cft2 family	Metal-dependent hydrolase, beta-lactamase superfamily II	Uncharacterized membrane protein YqaA, SNARE-associated domain	Mg-chelatase subunit ChlI	Mg-chelatase subunit ChlD	DNA replicative helicase MCM subunit Mcm2, Cdc46/Mcm family	Radical SAM superfamily enzyme	Histone acetyltransferase, component of the RNA polymerase elongator complex	Uncharacterized Fe-S cluster-containing protein. MiaB family	Translation initiation factor RLI1, contains Fe-S and AAA+ ATPase domains	N-acetylglutamate synthase or related acetyltransferase, GNAT family	L-amino acid N-acyltransferase YncA	Pyruvate/2-oxoglutarate dehydrogenase complex, dihydrolipoamide dehydrogenase (E3) component or related enzyme	3-hydroxyacyl-CoA dehydrogenase	NAD(P)H-nitrite reductase, large subunit	NADH dehydrogenase, FAD-containing subunit	Hemolysin or related protein, contains CBS domains	Acylphosphatase	Flagellar hook-associated protein FlgK	Hydroxymethylglutaryl-CoA reductase	tRNA U54 and U55 pseudouridine synthase Pus10	Bifunctional DNase/RNase	Myo-inositol-1-phosphate synthase	Flagella basal body P-ring formation protein FlgA	Formylglycine-generating enzyme, required for sulfatase activity, contains SUMF1/FGE domain	Phosphotransferase system IIC components, glucose/maltose/N-acetylglucosamine-specific	Membrane protease YdiL, CAAX protease family	Phosphatidylglycerophosphatase A	Biotin transporter BioY	Archaeal/vacuolar-type H+-ATPase subunit I/STV1	Cobalamin biosynthesis protein CobD/CbiB	Cytochrome bd-type quinol oxidase, subunit 1	Predicted membrane channel-forming protein YqfA, hemolysin III family	Non-homologous end joining protein Ku, dsDNA break repair	Phosphoenolpyruvate carboxykinase, GTP-dependent	Tellurite resistance protein TehA and related permeases	Putative copper export protein	ABC-type transport system involved in multi-copper enzyme maturation, permease component	Cold shock protein, CspA family	Arginine exporter protein ArgO	Threonine/homoserine/homoserine lactone efflux protein	Redox-regulated molecular chaperone, HSP33 family	NAD/NADP transhydrogenase beta subunit	Na+/phosphate symporter	Uncharacterized membrane-anchored protein YitT, contains DUF161 and DUF2179 domains	Uncharacterized membrane protein YhiD, involved in acid resistance	Uncharacterized membrane protein, required for colicin V production	Asparagine N-glycosylation enzyme, membrane subunit Stt3	Uncharacterized membrane protein YfcC, ion transporter superfamily	Uncharacterized membrane protein YccC	Cytochrome b subunit of the bc complex	Flagellar motor component MotA	Choline-glycine betaine transporter	Predicted component of the ribosome quality control (RQC) complex, YloA/Tae2 family, contains fibronectin-binding (FbpA) and DUF814 domains	Cytochrome bd-type quinol oxidase, subunit 2	Uncharacterized membrane protein, BrkB/YihY/UPF0761 family (not an RNase)	Predicted branched-chain amino acid permease (azaleucine resistance)	Uncharacterized membrane protein, oligopeptide transporter (OPT) family	Flagellar biosynthesis pathway, component FlhA	Uncharacterized membrane protein SpoIIM, required for sporulation	Na+/H+-dicarboxylate symporter	Uncharacterized conserved protein YloU, alkaline shock protein (Asp23) family	Predicted rRNA methylase, SpoU family	FMN-dependent dehydrogenase, includes L-lactate dehydrogenase and type II isopentenyl diphosphate isomerase	Transglutaminase-like enzyme, putative cysteine protease	Uncharacterized protein	Fatty acid-binding protein DegV (function unknown)	Transcription factor homologous to NACalpha-BTF3	DNA-binding transcriptional regulator, AcrR family	Proteasome lid subunit RPN8/RPN11, contains Jab1/MPN domain metalloenzyme (JAMM) motif	Archaeal DNA polymerase II, small subunit/DNA polymerase delta, subunit B	D-mannonate dehydratase	Preprotein translocase subunit SecG	Uncharacterized conserved protein, DUF342 family	Anionic cell wall polymer biosynthesis enzyme,  LytR-Cps2A-Psr (LCP) family	Flagellar biosynthesis/type III secretory pathway protein FliH	CO or xanthine dehydrogenase, FAD-binding subunit	Multisubunit Na+/H+ antiporter, MnhG subunit	Mn-dependent transcriptional regulator, DtxR family	DNA anti-recombination protein (rearrangement mutator) RmuC	Uncharacterized protein involved in tolerance to divalent cations	Exosome subunit, RNA binding protein with dsRBD fold	Uncharacterized archaeal Zn-finger protein	Transcriptional regulator NrdR, contains Zn-ribbon and ATP-cone domains	Anaerobic ribonucleoside-triphosphate reductase	RNA polymerase-interacting regulator, CarD/CdnL/TRCF family	Exonuclease V gamma subunit	Uncharacterized conserved protein YyaL, SSP411 family, contains thoiredoxin and six-hairpin glycosidase-like domains	CRISPR/Cas system CSM-associated protein Csm5, group 7 of RAMP superfamily	Cytochrome c biogenesis protein ResB	Uncharacterized conserved protein, FlaG/YvyC family	Nicotinamidase-related amidase	CRISPR/Cas system CMR subunit Cmr4, Cas7 group, RAMP superfamily	CRISPR/Cas system CSM-associated protein Csm3, group 7 of RAMP superfamily	Flagellar biosynthetic protein FliP	Archaeal CTP-dependent riboflavin kinase	Uncharacterized coiled-coil protein, contains DUF342 domain	Polynucleotide 5'-kinase, involved in rRNA processing	Predicted DNA-binding protein, UPF0251 family	CRISPR/Cas system-associated endoribonuclease Cas2	Flagellin and related hook-associated protein FlgL	Flagellar capping protein FliD	Putative effector of murein hydrolase	Na+-transporting NADH:ubiquinone oxidoreductase, subunit NqrD	Nitrogenase subunit NifH, an ATPase	DNA-binding transcriptional regulator of sugar metabolism, DeoR/GlpR family	Predicted alternative tryptophan synthase beta-subunit (paralog of TrpB)	Thymidylate synthase ThyX	Methylase of chemotaxis methyl-accepting proteins	CRISPR/Cas system-associated protein Cas10, large subunit of type III CRISPR-Cas systems, contains HD superfamily nuclease domain	Chromatin segregation and condensation protein Rec8/ScpA/Scc1, kleisin family	Predicted class III extradiol dioxygenase, MEMO1 family	Transcriptional regulator	Uncharacterized protein YjbI, contains pentapeptide repeats	Ribosomal protein L7Ae or related RNA K-turn-binding protein	Quinol monooxygenase YgiN	Flagellar motor protein MotB	Uncharacterized conserved protein	Aspartyl aminopeptidase	Putative aminopeptidase FrvX	N-acetylglutamate synthase (N-acetylornithine aminotransferase)	Anti-anti-sigma regulatory factor (antagonist of anti-sigma factor)	CRISPR/Cas system CMR-associated protein Cmr1, group 7 of RAMP superfamily	Phosphoglycerol transferase MdoB or a related enzyme of AlkP superfamily	tRNA-guanine transglycosylase, archaeosine-15-forming	SHS2 domain protein implicated in nucleic acid metabolism	Intein/homing endonuclease	Predicted ATPase, AAA+ superfamily	Lipoprotein-anchoring transpeptidase ErfK/SrfK	Flagellar biosynthesis protein FlhB	Sugar-specific transcriptional regulator TrmB	PHP family phosphoesterase with a Zn ribbon	Putative effector of murein hydrolase LrgA, UPF0299 family	Recombinational DNA repair protein (RecF pathway)	Prefoldin, chaperonin cofactor	Ribosomal protein S17E	Lysyl-tRNA synthetase, class I	16S rRNA U1498 N3-methylase RsmE	Chromosome segregation and condensation protein ScpB	Histidinol phosphatase or related hydrolase of the PHP family	LysM repeat	DNA topoisomerase VI, subunit B	Archaeal/vacuolar-type H+-ATPase subunit E/Vma4	Glutamine synthetase adenylyltransferase	Uncharacterized conserved protein YkaA, distantly related to PhoU, UPF0111/DUF47 family	Arsenate reductase and related proteins, glutaredoxin family	Archaeal/vacuolar-type H+-ATPase subunit D/Vma8	Predicted transcriptional regulator	Transcriptional regulator, contains XRE-family HTH domain	ADP-ribosylglycohydrolase	Fatty-acid desaturase	Uncharacterized metal-binding protein YceD, DUF177 family	Signal recognition particle subunit SEC65	5-methylcytosine-specific restriction endonuclease McrBC, GTP-binding regulatory subunit McrB	 Creatinine amidohydrolase/Fe(II)-dependent formamide hydrolase involved in riboflavin and F420 biosynthesis	5-methylcytosine-specific restriction endonuclease McrA	Serine protease, subtilisin family	Transcription initiation factor TFIIIB, Brf1 subunit/Transcription initiation factor TFIIB	Chemotaxis protein CheX, a CheY~P-specific phosphatase	Metallophosphoesterase superfamily enzyme	Predicted phosphohydrolase, MPP superfamily	3',5'-cyclic AMP phosphodiesterase CpdA	Methionine synthase I, cobalamin-binding domain	Uncharacterized protein related to proFAR isomerase (HisA)	rRNA-processing protein FCF1	HEAT repeat	DNA-binding transcriptional regulator, IclR family	Uncharacterized protein	Intracellular sulfur oxidation protein, DsrE/DsrF family	HD superfamily phosphodieaserase, includes HD domain of RNase Y	Flagellar biosynthesis GTPase FlhF	Transcriptional regulator of heat shock response	CRISPR/Cas system CSM-associated protein Csm2, small subunit	Uncharacterized archaeal membrane protein, DUF106 family, distantly related to YidC/Oxa1	ATP-dependent RNA circularization protein, DNA/RNA ligase (PAB1020)  family	Cytoskeletal protein RodZ, contains Xre-like HTH and DUF4115 domains	Predicted periplasmic solute-binding protein	Deoxyadenosine/deoxycytidine kinase	Cobalamin biosynthesis protein CobN, Mg-chelatase	Uncharacterized conserved membrane protein, UPF0127 family	Argonaute homolog, implicated in RNA metabolism and viral defense	Uncharacterized conserved protein, LabA/DUF88 family	Uncharacterized SAM-binding protein YcdF, DUF218 family	Thymidine kinase	Archaeal/vacuolar-type H+-ATPase subunit F/Vma7	Adenylate cyclase class IV, CYTH domain (includes archaeal enzymes of unknown function)	Arginine repressor	rRNA maturation endonuclease Nob1	O-succinylbenzoate synthase	Lipopolysaccharide biosynthesis protein, LPS:glycosyltransferase	Isopentenyldiphosphate isomerase	tRNA(Met) C34 N-acetyltransferase TmcA	Isoaspartyl peptidase or L-asparaginase, Ntn-hydrolase superfamily	Aspartate/tyrosine/aromatic aminotransferase	Alpha-amylase/alpha-mannosidase, GH57 family	Type II secretory pathway component GspD/PulD (secretin)	Predicted metal-dependent hydrolase	LPS assembly outer membrane protein LptD (organic solvent tolerance protein OstA)	Predicted oxidoreductase of the aldo/keto reductase family	Alcohol dehydrogenase, class IV	Purine-cytosine permease or related protein	Type II secretory pathway, component PulF	DNA-directed RNA polymerase, subunit F	Predicted kinase related to dihydroxyacetone kinase	Curli biogenesis system outer membrane secretion channel CsgG	ABC-type transporter Mla maintaining outer membrane lipid asymmetry, periplasmic component MlaD	3-dehydroquinate synthase, class II	DNA polymerase III, delta subunit	Eukaryotic-type DNA primase, catalytic (small) subunit	CRISPR/Cas system-associated exonuclease Cas4, RecB family	GTP cyclohydrolase FolE2	Uncharacterized membrane protein	Ribosomal protein S4E	Periplasmic beta-glucosidase and related glycosidases	Metal-dependent amidase/aminoacylase/carboxypeptidase	Cdc6-related protein, AAA superfamily ATPase	Chromosome segregation protein Spo0J, contains ParB-like nuclease domain	DNA-binding transcriptional regulator, XRE-family HTH domain	Thiamine biosynthesis lipoprotein ApbE	F420-0:Gamma-glutamyl ligase (F420 biosynthesis)	Uncharacterized conserved protein, contains ParB-like and HNH nuclease domains	Membrane-associated HD superfamily phosphohydrolase	Mannose-6-phosphate isomerase, class I	Predicted ATPase, AAA+ superfamily	DNA replication protein DnaC	Predicted ATPase	Alpha-galactosidase/6-phospho-beta-glucosidase, family 4 of glycosyl hydrolase	Predicted nucleic acid-binding protein, contains PIN domain	Nicotinic acid phosphoribosyltransferase	DNA-binding protein, stimulates sugar fermentation	D-Tyr-tRNAtyr deacylase	Predicted nucleic acid-binding OB-fold protein	Cobyric acid synthase	Serine kinase of the HPr protein, regulates carbohydrate metabolism	Fructose-1,6-bisphosphatase/sedoheptulose 1,7-bisphosphatase or related protein	Disulfide bond formation protein DsbB	Copper oxidase (laccase) domain	Predicted transcriptional regulator	RNA processing factor Prp31, contains Nop domain	Ribosome maturation protein Sdo1	Alpha-glucosidase, glycosyl hydrolase family GH31	Phosphatidylserine/phosphatidylglycerophosphate/cardiolipin synthase or related enzyme	Peptide chain release factor 1 (eRF1)	Prolyl oligopeptidase PreP, S9A serine peptidase family	Dipeptidyl aminopeptidase/acylaminoacyl peptidase	Uncharacterized protein	DNA-directed RNA polymerase specialized sigma subunit, sigma54 homolog	L-lysine 2,3-aminomutase (EF-P beta-lysylation pathway)	DNA-binding transcriptional regulator GbsR, MarR family	Uncharacterized membrane protein YhgE, phage infection protein (PIP) family	Uncharacterized membrane protein YgcG, contains a TPM-fold domain	Cyanate lyase	2'-5' RNA ligase	Deoxyinosine 3'endonuclease (endonuclease V)	Flagellin-specific chaperone FliS	CRISPR/Cas system-associated endonuclease Cas1	3-deoxy-D-manno-octulosonic-acid transferase	Outer membrane protein assembly factor BamB, contains PQQ-like beta-propeller repeat	Pantothenate kinase type III	DNA-binding transcriptional regulator, Lrp family	Pullulanase/glycogen debranching enzyme	Predicted pyrophosphatase or phosphodiesterase, AlkP superfamily	Endonuclease YncB, thermonuclease family	Formate dehydrogenase assembly factor FdhD	Archaeal/vacuolar-type H+-ATPase subunit C/Vma6	Ferritin	CO or xanthine dehydrogenase, Mo-binding subunit	Ribonuclease G or E	DNA repair photolyase	RNA-binding protein YhbY	Isochorismate hydrolase	Flagellar motor switch protein FliG	Stalled ribosome rescue protein Dom34, pelota family	Outer membrane protein TolC	Dihydroneopterin aldolase	Lactam utilization protein B (function unknown)	Phenylacetate-coenzyme A ligase PaaK, adenylate-forming domain family	Predicted glycosyl hydrolase, contains GH57 and DUF1957 domains	Ribosome-associated translation inhibitor RaiA	Uncharacterized OB-fold protein, contains Zn-ribbon domain	Nicotinamide mononucleotide (NMN) deamidase PncC	Predicted metal-dependent hydrolase	Uncharacterized protein, hydantoinase/oxoprolinase family	Predicted RNA-binding protein, contains uracil-DNA-glycosylase-like and PUA domains	Uncharacterized conserved protein YlxP, DUF503 family	sRNA-binding carbon storage regulator CsrA	Ribosomal protein L40E	Sulfur relay (sulfurtransferase) complex TusBCD TusD component, DsrE family	Trehalose and maltose hydrolase (possible phosphorylase)	DNA uptake protein ComE and related DNA-binding proteins	L-lactate utilization protein LutC, contains LUD domain	Flagellar basal body rod protein FlgC	Cell division protein YceG, involved in septum cleavage	Lauroyl/myristoyl acyltransferase	Uncharacterized conserved protein YicC, UPF0701 family	Phytoene/squalene synthetase	Uncharacterized MnhB-related membrane protein	Thiamine pyrophosphokinase	SAM-dependent methyltransferase, MidA family	Multidrug resistance efflux pump	CRISPR/Cas system CSM-associated protein Csm4, group 5 of RAMP superfamily	Predicted methyltransferase	Predicted nucleic acid-binding protein, contains PIN domain	Exonuclease VII, large subunit	tRNA(Ile2) C34 agmatinyltransferase TiaS	Serine protease, subtilase family	Uracil-DNA glycosylase	Predicted amidohydrolase YtcJ	1,4-dihydroxy-2-naphthoate octaprenyltransferase	23S rRNA pseudoU1915 N3-methylase RlmH	Mevalonate kinase	Uncharacterized conserved protein, contains ATP-grasp and redox domains	Predicted  nucleic acid-binding protein, contains Zn-ribbon domain	Flagellar basal body-associated protein FliL	Archaeal DNA-binding protein	CRISPR/Cas system endoribonuclease Cas6, RAMP superfamily	Membrane protein implicated in regulation of membrane protease activity	S-adenosylmethionine decarboxylase or arginine decarboxylase	Uroporphyrinogen-III synthase	RNase P/RNase MRP subunit p29	Cell division septal protein FtsQ	tRNA(Phe) wybutosine-synthesizing methylase Tyw3	Holliday junction resolvase, archaeal type	Rubrerythrin	TRAP-type C4-dicarboxylate transport system, large permease component	DNA-directed RNA polymerase, subunit M/Transcription elongation factor TFIIS	DNA-directed RNA polymerase specialized sigma subunit, sigma24 family	Periplasmic protein involved in polysaccharide export, contains SLBB domain of the beta-grasp fold	Diacylglycerol kinase family enzyme	Predicted nuclease of the RNAse H fold, HicB family	ssDNA-binding replication factor A, large subunit	Epoxyqueuosine reductase  QueG (queuosine biosynthesis)	Translation initiation factor 2, beta subunit (eIF-2beta)/eIF-5 N-terminal domain	Uncharacterized protein	CRISPR/Cas system CMR subunit Cmr6, Cas7 group, RAMP superfamily	Chorismate mutase	ATP-utilizing enzyme, PP-loop superfamily	Acyl-CoA hydrolase	Isopentenyl phosphate kinase	DNA-binding transcriptional regulator, LacI/PurR family	Uncharacterized conserved protein YqeY	Predicted Rossmann fold nucleotide-binding protein	Heme A synthase	ABC-type sulfate transport system, periplasmic component	Uncharacterized membrane protein, UPF0182 family	tRNA threonylcarbamoyladenosine modification (KEOPS) complex,  Cgi121 subunit	Nucleoside-triphosphatase THEP1	Muramoyltetrapeptide carboxypeptidase LdcA (peptidoglycan recycling)	L-lactate permease	Sucrose-6-phosphate hydrolase SacC, GH32 family	Heme/copper-type cytochrome/quinol oxidase, subunit 2	Diadenylate cyclase (c-di-AMP synthetase), DNA integrity scanning protein DisA	Diadenylate cyclase (c-di-AMP synthetase), DisA_N domain	Fe-S oxidoreductase, related to NifB/MoaA family	Neutral trehalase	Uncharacterized protein	Endonuclease V homolog, UPF0215 family	Outer membrane receptor proteins, mostly Fe transport	NurA 5'-3' nuclease	Ribosomal protein L44E	Ribosomal protein L15E	Rubrerythrin	Uncharacterized Rossmann fold enzyme	Archaeal ribulose 1,5-bisphosphate synthetase/yeast thiazole synthase	Predicted ATPase, Adenine nucleotide alpha hydrolases (AANH) superfamily	Endonuclease NucS, RecB family	TRAP-type C4-dicarboxylate transport system, periplasmic component	HD-like signal output (HDOD) domain, no enzymatic activity	4-alpha-glucanotransferase	Uncharacterized conserved protein, DUF111 family	HrpA-like RNA helicase	DNA-directed RNA polymerase, subunit N (RpoN/RPB10)	Uncharacterized Zn-finger containing protein, UPF0148 family	Heptaprenylglyceryl phosphate synthase	Esterase/lipase	Siroheme synthase (precorrin-2 oxidase/ferrochelatase domain)	Uncharacterized lipoprotein YddW, UPF0748 family	D-tyrosyl-tRNA(Tyr) deacylase	Protein-disulfide isomerase	Nucleoid-associated protein YgaU, contains BON and LysM domains	ABC-type glycerol-3-phosphate transport system, periplasmic component	Biotin operon repressor	Uncharacterized conserved protein, contains PIN domain	Squalene cyclase	5S rRNA maturation endonuclease (Ribonuclease M5), contains TOPRIM domain	Uncharacterized protein, linocin/CFP29 family	RNase adaptor protein for sRNA GlmZ degradation, contains a P-loop ATPase domain	Predicted DNA-binding protein with PD1-like DNA-binding motif	Transposase and inactivated derivatives, IS1 family	Tetraacyldisaccharide-1-P 4'-kinase	Cytoskeletal protein CcmA, bactofilin family	Predicted nucleotidyltransferase	Uncharacterized conserved protein YajQ, UPF0234 family	ABC-type Na+ efflux pump, permease component	Predicted nucleotidyltransferase	Protein N-acetyltransferase, RimJ/RimL family	Uncharacterized conserved protein YaiI, UPF0178 family	Predicted ATPase, archaeal AAA+ ATPase superfamily	Predicted RNA-binding protein, contains PUA-like EVE domain	DNA segregation ATPase FtsK/SpoIIIE and related proteins	Transcription initiation factor IIE, alpha subunit	tRNA splicing endonuclease	Flagellar hook-basal body complex protein FliE	Putative transcriptional regulator, AlgH/UPF0301 family	Predicted aconitase	CubicO group peptidase, beta-lactamase class C family	ABC-type polysaccharide/polyol phosphate export permease	Uncharacterized conserved protein YbbK, DUF523 family	Flagellar biosynthesis protein FliR	Archaeal shikimate kinase	D-alanyl-D-alanine carboxypeptidase	CRISPR/Cas system-associated protein Cas5, RAMP superfamily	RNA-splicing ligase RtcB, repairs tRNA damage	NCAIR mutase (PurE)-related protein	Calcineurin-like phosphoesterase	Repressor of nif and glnA expression	NTP pyrophosphatase, house-cleaning of non-canonical NTPs	DNA-binding transcriptional regulator, PadR family	D-alanyl-lipoteichoic acid acyltransferase DltB, MBOAT superfamily	DNA topoisomerase VI, subunit A	Uncharacterized protein, UPF0147 family	Flagellar assembly factor FliW	Predicted component of virus defense system, contains PD-(D/E)xK nuclease domain, DUF524	Archaeal phosphopantothenate synthetase	Phosphate starvation-inducible protein PhoH, predicted ATPase	Putative periplasmic protein kinase ArgK or related GTPase of G3E family	Uncharacterized conserved protein	Flagellum-specific peptidoglycan hydrolase FlgJ	Flagellar basal body P-ring protein FlgI	Uncharacterized protein, contains ACT and thioredoxin-like domains	Predicted nucleotidyltransferase	Predicted transcriptional regulator	DNA replication initiation complex subunit, GINS family	Predicted dinucleotide-utilizing enzyme	HD superfamily phosphohydrolase YqeK (fused to NMNAT in mycoplasms)	Uncharacterized membrane protein YckC, RDD family	Restriction endonuclease Mrr	Forkhead associated (FHA) domain, binds pSer, pThr, pTyr	Ribosomal protein L32E	Serine/threonine-protein kinase RIO1	Predicted hydrocarbon binding protein, contains 4VR domain	tRNA (Thr-GGU) A37 N-methylase	Uncharacterized conserved protein, DUF58 family, contains vWF domain	Exonuclease VII small subunit	Uncharacterized protein, Rmd1/YagE family	Predicted RNA binding protein YcfA, dsRBD-like fold, HicA-like mRNA interferase family	DNA-binding transcriptional regulator YhcF, GntR family	Na+-transporting NADH:ubiquinone oxidoreductase, subunit NqrA	Ribosomal protein L18E	Uncharacterized protein YaaR, TM1646/DUF327 family	Periplasmic TolA-binding protein (function unknown)	Prefoldin subunit 5	Periplasmic glycine betaine/choline-binding (lipo)protein of an ABC-type transport system (osmoprotectant binding protein)	DNA-binding transcriptional regulator, HxlR family	RNA polymerase-binding transcription factor DksA	Predicted metal-dependent hydrolase, phosphotriesterase family	Diphthamide synthase subunit DPH2	DNA-binding transcriptional regulator, MurR/RpiR family, contains HTH and SIS domains	Uncharacterized PurR-regulated membrane protein YhhQ, DUF165 family	Putative translation regulator, IMPACT (imprinted ancient) protein family	Ni,Fe-hydrogenase I small subunit	Redox-sensitive bicupin YhaK, pirin superfamily	Uncharacterized inner membrane protein YnfA, drug/metabolite transporter superfamily	Adenine-specific DNA methylase, contains a Zn-ribbon domain	Basic membrane lipoprotein Med, periplasmic binding protein (PBP1-ABC) superfamily	tRNA nucleotidyltransferase (CCA-adding enzyme)	Uncharacterized N-terminal domain of the transcription elongation factor GreA	Saccharopine dehydrogenase, NADP-dependent	Flagellar hook protein FlgE	Predicted archaeal serine protease, S18 family	Predicted acylesterase/phospholipase RssA, containd patatin domain	Predicted antitoxin, CopG family	Uncharacterized C-terminal domain of topoisomerase IA	Uncharacterized protein YpbQ, isoprenylcysteine carboxyl methyltransferase (ICMT) family	rRNA pseudouridine-1189 N-methylase Emg1, Nep1/Mra1 family	Na+/H+ antiporter NhaC	DNA-directed RNA polymerase, subunit K/omega	5-formaminoimidazole-4-carboxamide-1-beta-D-ribofuranosyl 5'-monophosphate synthetase (purine biosynthesis)	L-serine deaminase	DNA-directed RNA polymerase, subunit L	Phosphotransferase system mannitol/fructose-specific IIA domain (Ntr-type)	Molybdopterin-guanine dinucleotide biosynthesis protein	Organic hydroperoxide reductase OsmC/OhrA	Uncharacterized OsmC-related protein	Flagellar biosynthesis/type III secretory pathway M-ring protein FliF/YscJ	Triphosphoribosyl-dephospho-CoA synthetase	Predicted phosphohydrolase	CRISPR/Cas system CMR-associated protein Cmr3, group 5 of RAMP superfamily	Protease II	Rubredoxin	Cell fate regulator YaaT, PSP1 superfamily (controls sporulation, competence, biofilm development)	Benzoyl-CoA reductase/2-hydroxyglutaryl-CoA dehydratase subunit, BcrC/BadD/HgdB	Predicted transcriptional regulator	 3-deoxy-D-manno-octulosonate 8-phosphate phosphatase KdsC and related HAD superfamily phosphatases	Aspartate carbamoyltransferase, regulatory subunit	Predicted metal-dependent RNase, contains metallo-beta-lactamase and KH domains	Phage terminase large subunit	TctA family transporter	Alkaline phosphatase	Swiveling domain associated with predicted aconitase	Endonuclease, HJR/Mrr/RecB family	Acyl CoA:acetate/3-ketoacid CoA transferase, alpha subunit	Acireductone dioxygenase (methionine salvage), cupin superfamily	Cell shape-determining protein MreC	ATP-dependent DNA ligase	Aspartate/glutamate racemase	Formaldehyde-activating enzyme nesessary for methanogenesis	DNA polymerase/3'-5' exonuclease PolX	Cobyrinic acid a,c-diamide synthase	Diphthamide biosynthesis methyltransferase	FtsZ-interacting cell division protein YlmF	Uncharacterized conserved protein YecE, DUF72 family	DNA-binding transcriptional regulator, GntR family	Methylglyoxal synthase	Crotonobetainyl-CoA:carnitine CoA-transferase CaiB and related acyl-CoA transferases	Na+-transporting NADH:ubiquinone oxidoreductase, subunit NqrB	Regulator of PEP synthase PpsR, kinase-PPPase family (combines ADP:protein kinase and phosphorylase activities)	4-amino-4-deoxy-L-arabinose transferase or related glycosyltransferase of PMT family	Uncharacterized membrane protein	Phosphosulfolactate synthase, CoM biosynthesis protein A	Uncharacterized membrane protein YqgA, affects biofilm formation	Archaeal ribosome-binding protein aMBF1, putative translation factor, contains Zn-ribbon and HTH domains	Predicted Fe2+/Mn2+ transporter, VIT1/CCC1 family	Flagellar basal body rod protein FlgB	Adenosine deaminase	Predicted glycosyltransferase	tRNA(Ser,Leu) C12 N-acetylase TAN1, contains THUMP domain	UDP:flavonoid glycosyltransferase YjiC, YdhE family	N-acetylglucosamine-6-phosphate deacetylase	Predicted ATP-dependent carboligase, ATP-grasp superfamily	L-cystine uptake protein TcyP, sodium:dicarboxylate symporter family	Permease, similar to cation transporters	Ribosomal protein L25 (general stress protein Ctc)	Sec-independent protein translocase protein TatA	Phosphoribosylformylglycinamidine (FGAM) synthase, PurS component	Archaeal pantoate kinase	Fructose-bisphosphate aldolase class Ia, DhnA family	Predicted CoA-binding protein	Uri superfamily endonuclease	N-Dimethylarginine dimethylaminohydrolase	Peptidoglycan/LPS O-acetylase OafA/YrhL, contains acyltransferase and SGNH-hydrolase domains	Uncharacterized membrane protein	Predicted RNA-binding protein YlqC, contains KH domain, UPF0109 family	Tartrate dehydratase beta subunit/Fumarate hydratase class I, C-terminal domain	ABC-type Fe3+ transport system, periplasmic component	Ribosomal protein L30/L7E	Phage shock protein A	Flagellar hook assembly protein FlgD	Heme/copper-type cytochrome/quinol oxidase, subunit 3	DNA-binding transcriptional regulator, MarR family	Predicted RNA-binding protein Jag, conains KH and R3H domains	Predicted nucleic acid-binding protein, contains PIN domain	Ribulose 1,5-bisphosphate carboxylase, large subunit, or a RuBisCO-like protein	NADH-FMN oxidoreductase RutF, flavin reductase (DIM6/NTAB) family	Predicted ATPase, PilT family	Uncharacterized protein, radical SAM superfamily	CRISPR/Cas system-associated protein Cas7,  RAMP superfamily	Cytochrome c peroxidase	RNA:NAD 2'-phosphotransferase, TPT1/KptA family	Spore coat polysaccharide biosynthesis protein SpsF, cytidylyltransferase family	Preprotein translocase subunit YajC	Multisubunit Na+/H+ antiporter, MnhE subunit	DNA/RNA endonuclease G, NUC1	Adenosylcobinamide amidohydrolase	Phosphoenolpyruvate carboxykinase, ATP-dependent	tRNA G26 N,N-dimethylase Trm1	Flagellar motor switch protein FliM	D-ribose pyranose/furanose isomerase RbsD	Uncharacterized conserved protein YggU, UPF0235/DUF167 family	Sporulation protein YlmC, PRC-barrel domain family	Beta-galactosidase GanA	Predicted ribonuclease YlaK, contains NYN-type RNase and PhoH-family ATPase domains	LD-carboxypeptidase LdcB, LAS superfamily	Trehalose-6-phosphatase	Kynurenine formamidase	ABC-type sugar transport system, periplasmic component, contains N-terminal xre family HTH domain	Uncharacterized conserved protein, phosphatidylethanolamine-binding protein (PEBP) family	Na+-transporting methylmalonyl-CoA/oxaloacetate decarboxylase, beta subunit	Methylmalonyl-CoA mutase, N-terminal domain/subunit	Uncharacterized protein, UPF0212 family	Flagellar motor switch/type III secretory pathway protein FliN	CDP-glycerol glycerophosphotransferase, TagB/SpsB family	Fibrillarin-like rRNA methylase	Ribosomal protein S3AE	Uncharacterized protein, UPF0264 family	Phosphoenolpyruvate carboxylase	Ketopantoate reductase	NADH:ubiquinone oxidoreductase, NADH-binding 51 kD subunit (chain F)	Uncharacterized protein, contains HEPN domain, UPF0332 family	5'-deoxynucleotidase YfbR and related HD superfamily hydrolases	Homoserine trans-succinylase	dTDP-4-dehydrorhamnose 3,5-epimerase or related enzyme	Deoxyhypusine synthase	Uncharacterized conserved protein, DUF39 family	tRNA pseudouridine-54 N-methylase	2,4-dienoyl-CoA reductase or related NADH-dependent reductase, Old Yellow Enzyme (OYE) family	Cobalamin biosynthesis protein CbiD	Glucuronate isomerase	NADH:ubiquinone oxidoreductase 24 kD subunit (chain E)	Predicted archaeal sugar kinase	Coenzyme F420-reducing hydrogenase, delta subunit	Uncharacterized protein, UPF0218 family	Periplasmic molybdate-binding protein/domain	Ribosomal protein L30E	S-adenosylmethionine hydrolase (SAM-hydroxide adenosyltransferase)	Predicted Zn-dependent protease	Mn2+ and Fe2+ transporters of the NRAMP family	Uncharacterized conserved protein, contains Saccharopine dehydrogenase N-terminal (SDHN) domain	Pheromone shutdown protein TraB, contains GTxH motif (function unknown)	Cupin domain protein related to quercetin dioxygenase	Fe2+ transport system protein FeoA	2-phospho-L-lactate guanylyltransferase, coenzyme F420 biosynthesis enzyme, CobY/MobA/RfbA family	Seryl-tRNA(Sec) selenium transferase	UDP-N-acetyl-D-mannosaminuronic acid transferase, WecB/TagA/CpsF family	sRNA-binding regulator protein Hfq	Activator of 2-hydroxyglutaryl-CoA dehydratase (HSP70-class ATPase domain)	Phosphotransferase system, HPr and related phosphotransfer proteins	Predicted phosphoribosyltransferase	F420-dependent methylenetetrahydromethanopterin dehydrogenase	Dolichyl-phosphate-mannose--protein O-mannosyl transferase	Glycerate kinase	Predicted RNA binding protein with dsRBD fold, UPF0201 family	Phosphoserine aminotransferase	Archaeal DNA polymerase II, large subunit	Lipopolysaccharide export system protein LptA	Broad-specificity NMP kinase	DNA-binding transcriptional regulator, FrmR family	Predicted ATP-dependent carboligase, ATP-grasp superfamily	23S rRNA maturation mini-RNase III	Sugar kinase of the NBD/HSP70 family, may contain an N-terminal HTH domain	Coenzyme F420-reducing hydrogenase, gamma subunit	Phenylpyruvate tautomerase PptA, 4-oxalocrotonate tautomerase family	REP element-mobilizing transposase RayT	Ribosomal protein S12 methylthiotransferase accessory factor YcaO	Pyruvoyl-dependent arginine decarboxylase (PvlArgDC)	Acyl-CoA thioesterase	4-diphosphocytidyl-2C-methyl-D-erythritol kinase	ERCC4-type nuclease	Oligoribonuclease (3'-5' exoribonuclease)	Uncharacterized membrane protein YvlD, DUF360 family	Tartrate dehydratase alpha subunit/Fumarate hydratase class I, N-terminal domain	Preprotein translocase subunit SecB	Cytosine/uracil/thiamine/allantoin permease	GAF domain-containing protein, putative methionine-R-sulfoxide reductase	Inosine-uridine nucleoside N-ribohydrolase	Small nuclear ribonucleoprotein (snRNP) homolog	DNA-binding transcriptional regulator, IscR family	Acyl-CoA dehydrogenase related to the alkylation response protein AidB	Site-specific DNA recombinase related to the DNA invertase Pin	Acid phosphatase family membrane protein YuiD	Uncharacterized Fe-S cluster-containing enzyme, radical SAM superfamily	Iron-binding protein CyaY, frataxin homolog	Carbon starvation protein CstA	Undecaprenyl pyrophosphate phosphatase UppP	Ni,Fe-hydrogenase I cytochrome b subunit	Large-conductance mechanosensitive channel	Nucleoside permease NupC	SOS-response transcriptional repressor LexA (RecA-mediated autopeptidase)	Xanthine and CO dehydrogenase maturation factor, XdhC/CoxF family	Translation initiation factor 6 (eIF-6)	Molybdopterin converting factor, small subunit	Predicted RNase H-related nuclease YkuK, DUF458 family	Archaeal fructose 1,6-bisphosphatase	Uncharacterized membrane protein	Arginine/lysine/ornithine decarboxylase	Phage shock protein PspC (stress-responsive transcriptional regulator)	Allophanate hydrolase subunit 2	Pyrimidine reductase, riboflavin biosynthesis	Non-canonical (house-cleaning) NTP pyrophosphatase, all-alpha NTP-PPase family	Flagellar biosynthesis protein FliQ	Membrane-bound metal-dependent hydrolase YbcI, DUF457 family	Prepilin signal peptidase PulO (type II secretory pathway) or related peptidase	Peptidyl-tRNA hydrolase	Predicted transcriptional regulator fused phosphomethylpyrimidine kinase (thiamin biosynthesis)	Zn-dependent protease (includes SpoIVFB)	4-hydroxy-L-threonine phosphate dehydrogenase PdxA	DNA-directed RNA polymerase, subunit RPC12/RpoP, contains C4-type Zn-finger	Ribosomal protein L37AE/L43A	Ribosomal protein S27AE	Cytochrome oxidase Cu insertion factor, SCO1/SenC/PrrC family	MraZ, DNA-binding transcriptional regulator and inhibitor of RsmH methyltransferase activity	Bifunctional DNA-binding transcriptional regulator of stationary/sporulation/toxin gene expression and antitoxin component of the YhaV-PrlF toxin-antitoxin module	DNA repair protein RadC, contains a helix-hairpin-helix DNA-binding motif	Ribosomal protein S24E	DNA-binding transcriptional regulator ModE (molybdenum-dependent)	Uncharacterized conserved protein, DUF362 family	Ribosomal protein S8E	Threonine aldolase	Succinate dehydrogenase/fumarate reductase, cytochrome b subunit	Cytochrome c, mono- and diheme variants	DNA-directed RNA polymerase, subunit H, RpoH/RPB5	Uncharacterized conserved protein, AIM24 family	Uncharacterized conserved protein, contains DUF4213 and DUF364 domains	Alkyl sulfatase BDS1 and related hydrolases, metallo-beta-lactamase superfamily	Predicted ribosome-associated RNA-binding protein Tma20, contains PUA domain	Galactose mutarotase or related enzyme	Predicted regulator of Ras-like GTPase activity, Roadblock/LC7/MglB family	Archaeal adenylate kinase	Protein-S-isoprenylcysteine O-methyltransferase Ste14	Homoserine acetyltransferase	Thiamin biosynthesis thiazole synthase ThiGH, ThiG subunit	RNase P subunit RPR2	Electron transfer flavoprotein, alpha subunit	mRNA-degrading endonuclease RelE, toxin component of the RelBE toxin-antitoxin system	D-alanyl-D-alanine carboxypeptidase	Acyl dehydratase	Short chain fatty acids transporter	Cu/Zn superoxide dismutase	Desulfoferrodoxin, superoxide reductase-like (SORL) domain	Uncharacterized membrane protein	Archaeal histone H3/H4	Formylmethanofuran:tetrahydromethanopterin formyltransferase	NaMN:DMB phosphoribosyltransferase	Pyrrolidone-carboxylate peptidase (N-terminal pyroglutamyl peptidase)	Homocysteine/selenocysteine methylase (S-methylmethionine-dependent)	Periplasmic DMSO/TMAO reductase YedYZ, molybdopterin-dependent catalytic subunit	Ribosome biogenesis protein Tsr3 (rRNA maturation)	Uncharacterized conserved protein, DUF169 family	Predicted peroxiredoxin	Phosphosulfolactate phosphohydrolase or related enzyme	ATP sulfurylase (sulfate adenylyltransferase)	Proteasome assembly chaperone (PAC2) family protein	Heterodisulfide reductase, subunit B	Allophanate hydrolase subunit 1	Acyl-coenzyme A thioesterase PaaI, contains HGG motif	Ribosomal protein S27E	Regulator of extracellular matrix RemA, YlzA/DUF370 family	Ribosomal protein S28E/S33	Uncharacterized archaeal kinase related to aspartokinase	Malate/lactate/ureidoglycolate dehydrogenase, LDH2 family	Predicted histidine transporter YuiF, NhaC family	Acyl CoA:acetate/3-ketoacid CoA transferase, beta subunit	Ribosomal protein L12E/L44/L45/RPP1/RPP2	Chromate transport protein ChrA	Phosphohistidine phosphatase SixA	Flagellar basal body L-ring protein FlgH	Pilus assembly protein TadC	Pyrimidine operon attenuation protein/uracil phosphoribosyltransferase	Glutaminase	Long-chain fatty acid transport protein	CTP:molybdopterin cytidylyltransferase MocA	NAD(P)H-dependent flavin oxidoreductase YrpB, nitropropane dioxygenase family	Gamma-glutamyl-gamma-aminobutyrate hydrolase PuuD (putrescine degradation), contains GATase1-like domain	Predicted flavoprotein CzcO associated with the cation diffusion facilitator CzcD	Cobalamin biosynthesis protein CbiG	2-phosphoglycerate kinase	Ribosomal protein L24E	Multidrug transporter EmrE and related cation transporters	Peroxiredoxin	Uncharacterized conserved protein, AMMECR1 domain	2-methylcitrate dehydratase PrpD	Aerobic-type carbon monoxide dehydrogenase, small subunit, CoxS/CutS family	Predicted flavoprotein YhiN	Precorrin isomerase	3-hydroxyisobutyrate dehydrogenase or related beta-hydroxyacid dehydrogenase	Predicted dinucleotide-binding enzyme	Electron transfer flavoprotein, alpha and beta subunits	Adenosyl cobinamide kinase/adenosyl cobinamide phosphate guanylyltransferase	DNA-binding protein SpoVG, cell septation regulator	Sialic acid synthase SpsE, contains C-terminal SAF domain	Uncharacterized protein	Phosphopantetheinyl transferase	Translation elongation factor EF-1beta	RNA polymerase subunit RPABC4/transcription elongation factor Spt4	3-methyladenine DNA glycosylase Mpg	Small neutral amino acid transporter SnatA, MarC family	Cob(I)alamin adenosyltransferase	Ribosomal protein L31E	Precorrin-6x reductase	Uncharacterized Fe-S cluster-containing enzyme, radical SAM superfamily	TATA-box binding protein (TBP), component of TFIID and TFIIIB	Diphthamide synthase (EF-2-diphthine--ammonia ligase)	N-acetylmuramic acid 6-phosphate (MurNAc-6-P) etherase	Sulfur carrier protein ThiS (thiamine biosynthesis)	Uncharacterized conserved protein YtfP, gamma-glutamylcyclotransferase (GGCT)/AIG2-like family	Predicted RNA methylase MTH1, SPOUT superfamily	Predicted periplasmic solute-binding protein	ATP:corrinoid adenosyltransferase	O-acetyl-ADP-ribose deacetylase (regulator of RNase III), contains Macro domain	Multisubunit Na+/H+ antiporter, MnhB subunit	Predicted Ser/Thr protein kinase	ABC-type proline/glycine betaine transport system, periplasmic component	Adenylate cyclase, class 3	Xylose isomerase	Formate/nitrite transporter FocA, FNT family	DNA-binding TFAR19-related protein, PDSD5 family	Putative Ca2+/H+ antiporter, TMEM165/GDT1 family	N-acetylglucosaminyl deacetylase, LmbE family	Uncharacterized conserved protein, lysophospholipid acyltransferase (LPLAT) superfamily	Uncharacterized protein, UPF0280 family, ApbE superfamily	Exosome complex RNA-binding protein Rrp42, RNase PH superfamily	Cytochrome P450	Ribosomal protein S6E (S10)	Ribosomal protein L37E	ATP-dependent Clp protease adapter protein ClpS	Alkylhydroperoxidase family enzyme, contains CxxC motif	Predicted phosphoesterase, related to the Icc protein	NADPH-dependent curcumin reductase CurA	Deoxycytidylate deaminase	Multicopper oxidase with three cupredoxin domains (includes cell division protein FtsP and spore coat protein CotA)	Glucose/arabinose dehydrogenase, beta-propeller fold	CDP-diacylglycerol pyrophosphatase	Putative SOS response-associated peptidase YedK	SOS response regulatory protein OraA/RecX, interacts with RecA	Sirohydrochlorin ferrochelatase	Ribosomal protein L21E	Oxalate decarboxylase/archaeal phosphoglucose isomerase, cupin superfamily	Flavin-dependent oxidoreductase, luciferase family (includes alkanesulfonate monooxygenase SsuD and methylene tetrahydromethanopterin reductase)	Succinate dehydrogenase, hydrophobic anchor subunit	Thioredoxin-related protein	Selenophosphate synthetase-related protein	Hydroxyethylthiazole kinase, sugar kinase family	Ferredoxin subunit of nitrite reductase or a ring-hydroxylating dioxygenase	Ribosomal protein L19E	Sugar transferase involved in LPS biosynthesis (colanic, teichoic acid)	Uncharacterized membrane protein YidH, DUF202 family	Predicted regulator of amino acid metabolism, contains ACT domain	Metal-sulfur cluster biosynthetic enzyme	Predicted glycosyl hydrolase, GH43/DUF377 family	Predicted N-acyltransferase, GNAT family	Pterin-4a-carbinolamine dehydratase	Uncharacterized membrane protein YuzA, DUF378 family	Predicted metal-dependent hydrolase, TIM-barrel fold	L-arabinose isomerase	Antitoxin component YafN of the YafNO toxin-antitoxin module, PHD/YefM family	Arylamine N-acetyltransferase	Uncharacterized protein	Type II secretory pathway, pseudopilin PulG	Sulfur transfer protein SufE, Fe-S center assembly	Ribosomal protein L39E	Sulfur transfer complex TusBCD TusB component, DsrH family	Methylphosphotriester-DNA--protein-cysteine methyltransferase (N-terminal fragment of Ada), contains Zn-binding and two AraC-type DNA-binding domains	Gamma-glutamyl:cysteine ligase YbdK, ATP-grasp superfamily	Tetrahydrodipicolinate N-succinyltransferase	Anti-sigma regulatory factor (Ser/Thr protein kinase)	D-alanyl-D-alanine dipeptidase	Taurine dioxygenase, alpha-ketoglutarate-dependent	DNA polymerase III, alpha subunit (gram-positive type)	Cell division protein FtsX	Predicted RNA- or ssDNA-binding protein, translin family	Predicted phosphohydrolase YqeG, HAD superfamily	Nitrate reductase assembly protein NarJ, required for insertion of molybdenum cofactor	Nitrate reductase gamma subunit	Maltose-binding periplasmic protein MalE	Transcriptional accessory protein Tex/SPT6	Fido, protein-threonine AMPylation domain	Methylmalonyl-CoA mutase, C-terminal domain/subunit (cobalamin-binding)	DNA-binding transcriptional regulator, FadR family	Aminoglycoside phosphotransferase family enzyme	DNA-binding transcriptional regulator, GntR family	Adenine specific DNA methylase Mod	Formylmethanofuran dehydrogenase subunit E	Predicted carbamoyl transferase, NodU family	Bacterioferritin (cytochrome b1)	Phosphoethanolamine transferase for periplasmic glucans (OPG), alkaline phosphatase superfamily	Di- or tripeptidase	DNA-binding response regulator, NarL/FixJ family, contains REC and HTH domains	HPt (histidine-containing phosphotransfer) domain	GGDEF domain, diguanylate cyclase (c-di-GMP synthetase) or its enzymatically inactive variants	EAL domain, c-di-GMP-specific phosphodiesterase class I (or its enzymatically inactive variant)	Chemotaxis response regulator CheB, contains REC and protein-glutamate methylesterase domains	PAS domain	GAF domain	DNA-binding transcriptional response regulator, NtrC family, contains REC, AAA-type ATPase, and a Fis-type DNA-binding domains	K+-sensing histidine kinase KdpD	HD-GYP domain, c-di-GMP phosphodiesterase class II (or its inactivated variant)	AraC-type DNA-binding domain and AraC-containing proteins	Serine phosphatase RsbU, regulator of sigma subunit	Na+-transporting NADH:ubiquinone oxidoreductase, subunit NqrE	Peroxiredoxin family protein	Na+/melibiose symporter or related transporter	Multisubunit Na+/H+ antiporter, MnhF subunit	Phosphotransferase system, mannitol-specific IIBC component	Curved DNA-binding protein CbpA, contains a DnaJ-like domain	ABC-type nickel/cobalt efflux system, permease component RcnA	Cation transport ATPase	Formylmethanofuran dehydrogenase subunit C	Eukaryotic-type DNA primase, large subunit	L-ascorbate metabolism protein UlaG, beta-lactamase superfamily	Dissimilatory sulfite reductase (desulfoviridin), alpha and beta subunits	Fructoselysine-6-P-deglycase FrlB and related proteins with duplicated sugar isomerase (SIS) domain	Nitrate/nitrite transporter NarK	Isocitrate lyase	Malate synthase	Ubiquinone/menaquinone biosynthesis C-methylase UbiE	2-polyprenyl-3-methyl-5-hydroxy-6-metoxy-1,4-benzoquinol methylase	Signal recognition particle receptor subunit beta, a GTPase	Cyclopropane fatty-acyl-phospholipid synthase and related methyltransferases	Uncharacterized protein related to Endonuclease III	Predicted ATP-dependent carboligase, ATP-grasp superfamily	Xanthine/uracil permease	Zn-dependent amino- or carboxypeptidase, M28 family	Hypoxanthine phosphoribosyltransferase	Uncharacterized membrane protein	Ribosomal protein S19E (S16A)	Mg/Co/Ni transporter MgtE (contains CBS domain)	Pyridoxal/pyridoxine/pyridoxamine kinase	Precorrin-6B methylase 1	Precorrin-6B methylase 2	Precorrin-2 methylase	Membrane protein involved in the export of O-antigen and teichoic acid	Putative flippase GtrA (transmembrane translocase of bactoprenol-linked glucose)	Putative cell wall-binding domain	Putative NADPH-quinone reductase (modulator of drug activity B)	HEPN domain	Predicted nuclease, RecB family	Xanthine/uracil/vitamin C permease, AzgA family	Predicted nucleotidyltransferase component of viral defense system	CRISPR/Cas system-associated endonuclease Cas3-HD	Holliday junction resolvasome RuvABC, ATP-dependent DNA helicase subunit	Replication-associated recombination protein RarA (DNA-dependent ATPase)	Type III secretion system substrate exporter, FlhB-like	Uncharacterized conserved protein YiiM, contains MOSC domain	Uncharacterized membrane protein YphA, DoxX/SURF4 family	rRNA maturation protein Nop10, contains Zn-ribbon domain	Uncharacterized membrane protein YeaQ/YmgE, transglycosylase-associated protein family	50S ribosomal subunit-associated GTPase HflX	Predicted RNA methylase	Ribosomal protein L11 methylase PrmA	tRNA/tmRNA/rRNA uracil-C5-methylase, TrmA/RlmC/RlmD family	GTP:adenosylcobinamide-phosphate guanylyltransferase	Lysophospholipase, alpha-beta hydrolase superfamily	Uncharacterized membrane protein YqiK, contains Band7/PHB/SPFH domain	Elongation factor P--beta-lysine ligase (EF-P beta-lysylation pathway)	MFS-type transporter involved in bile tolerance, Atg22 family	Sugar phosphate permease	Carboxylesterase type B	Beta-glucanase, GH16 family	ABC-type bacteriocin/lantibiotic exporters, contain an N-terminal double-glycine peptidase domain	Citrate lyase beta subunit	RNA-binding protein YlmH, contains S4-like domain	Choline dehydrogenase or related flavoprotein	Secreted protein containing bacterial Ig-like domain and vWFA domain	Predicted RNA-binding protein, associated with RNAse of E/G family	Uncharacterized conserved protein, Alpha-E superfamily	Uncharacterized conserved protein, circularly permuted ATPgrasp superfamily	Leucyl aminopeptidase (aminopeptidase T)	Stress response protein SCP2	Uncharacterized membrane protein YeiB	Erythromycin esterase homolog	Pseudouridine-5'-phosphate glycosidase (pseudoU degradation)	Uncharacterized membrane protein YozV, TM2 domain	Predicted DNA-binding protein with ‘double-wing’ structural motif, MmcQ/YjbR family	Predicted hydrolase, HD superfamily	Zn-dependent carboxypeptidase, M32 family	Uncharacterized damage-inducible protein DinB (forms a four-helix bundle)	WD40 repeat	GrpB domain, predicted nucleotidyltransferase, UPF0157 family	Predicted metalloprotease	Uncharacterized membrane protein YozB, DUF420 family	Uncharacterized membrane protein	Polyphosphate kinase 2, PPK2 family	Polysaccharide pyruvyl transferase family protein WcaK	Heme-degrading monooxygenase HmoA and related ABM domain proteins	Predicted nucleic acid-binding protein, contains Zn-ribbon domain	Cytochrome c-type biogenesis protein CcmE	Metal-dependent hydrolase, beta-lactamase superfamily II	Ser/Thr protein kinase RdoA involved in Cpx stress response, MazF antagonist	Uncaracterized surface protein containing fasciclin (FAS1) repeats	Antitoxin component of the MazEF toxin-antitoxin module	mRNA-degrading endonuclease, toxin component of the MazEF toxin-antitoxin module	Membrane proteinase PrsW, cleaves anti-sigma factor RsiW, M82 family	Uncharacterized conserved protein YkwD, contains CAP (CSP/antigen 5/PR1) domain	Endo alpha-1,4 polygalactosaminidase, GH114 family (was erroneously annotated as Cys-tRNA synthetase)	Uncharacterized conserved protein, DUF427 family	NADH/NAD ratio-sensing transcriptional regulator Rex	Predicted transcriptional regulator, ArsR family	Truncated hemoglobin YjbI	Lipid II:glycine glycyltransferase (Peptidoglycan interpeptide bridge formation enzyme)	Uncharacterized conserved protein YciI, contains a putative active-site phosphohistidine	5-hydroxyisourate hydrolase (purine catabolism), transthyretin-related family	Phosphoenolpyruvate carboxylase	Polyisoprenoid-binding periplasmic protein YceI	Uncharacterized membrane protein MutK, may be involved in DNA repair	Zn-dependent dipeptidase, microsomal dipeptidase homolog	Endonuclease I	ppGpp synthetase catalytic domain (RelA/SpoT-type nucleotidyltranferase)	TRAP-type uncharacterized transport system, periplasmic component	Stage V sporulation protein SpoVS  (function unknown)	Leu/Phe-tRNA-protein transferase	Uncharacterized conserved protein, contains HEPN domain	D-aminopeptidase	Uncharacterized membrane protein YgdD, TMEM256/DUF423 family	Uncharacterized membrane protein YczE	Protein tyrosine/serine phosphatase	Acyl-homoserine lactone (AHL) acylase PvdQ	Beta-lactamase class A	Aromatic ring hydroxylase	Uncharacterized conserved protein, contains phage Mu gpF-like domain	Hydrogenase/urease accessory protein HupE	Urease accessory protein UreE	Copper-binding protein CopC (methionine-rich)	Uncharacterized conserved protein YfaS, alpha-2-macroglobulin family	Predicted extracellular nuclease	NADPH-dependent ferric siderophore reductase, contains FAD-binding and SIP domains	Dihydroxyacetone kinase	1,6-Anhydro-N-acetylmuramate kinase	Predicted DNA-binding transcriptional regulator YafY, contains an HTH and WYL domains	Glycerate-2-kinase	Uncharacterized protein	Enterochelin esterase or related enzyme	Uncharacterized membrane protein, Fun14 family	tRNA A22 N-methylase	Peptidoglycan hydrolase (amidase) enhancer domain	ABC-type transport system involved in cytochrome c biogenesis, permease component	Predicted acetyltransferase, GNAT superfamily	Uncharacterized metal-binding protein	DNA-binding transcriptional regulator LsrR, DeoR family	Uncharacterized membrane protein YedE/YeeE, contains two sulfur transport domains	ABC-type ATPase fused to a predicted acetyltransferase domain	Predicted nucleic acid-binding protein, contains PIN domain	Predicted GTPase	Oligoribonuclease NrnB or cAMP/cGMP phosphodiesterase, DHH superfamily	Predicted nucleic acid-binding protein, contains PIN domain	Protein distantly related to bacterial ferritins	L-fucose isomerase or related protein	Uncharacterized membrane protein YdfJ, MMPL/SSD domain	Predicted nuclease (RNAse H fold)	Uncharacterized protein	Uncharacterized protein	Predicted nucleotidyltransferase	Aldehyde:ferredoxin oxidoreductase	Acetamidase/formamidase	Ornithine cyclodeaminase/archaeal alanine dehydrogenase, mu-crystallin family	Uncharacterized protein, contains a von Willebrand factor type A (vWA) domain	Uncharacterized membrane protein	Archaeal GTP cyclohydrolase III	Uncharacterized protein	Possible nuclease of RNase H fold, RuvC/YqgF family	Ferredoxin-like protein FixX	Uncharacterized conserved protein, DUF433 family	Preprotein translocase subunit Sss1	Uncharacterized conserved protein YutE, UPF0331/DUF86 family	Predicted archaeal cell division protein, SepF homolog, DUF552 family	Predicted site-specific integrase-resolvase	Protein-tyrosine phosphatase	Uncharacterized protein	Uncharacterized protein	Ribosome-associated protein YbcJ, S4-like RNA binding protein	Predicted secreted acid phosphatase	DNA-binding transcriptional regulator, PucR family	Uncharacterized FAD-dependent dehydrogenase	Uncharacterized membrane protein	Archaeal Glu-tRNAGln amidotransferase subunit E, contains GAD domain	Uncharacterized membrane protein	2-Methylisocitrate lyase and related enzymes, PEP mutase family	Catechol-2,3-dioxygenase	1-aminocyclopropane-1-carboxylate deaminase/D-cysteine desulfhydrase, PLP-dependent ACC family	Biotin synthase-related protein, radical SAM superfamily	Protein-L-isoaspartate O-methyltransferase	tRNA A58 N-methylase Trm61	tRNA G37 N-methylase Trm5	Predicted archaeal methyltransferase	Predicted transcriptional regulator	Predicted transcriptional regulator, contains C-terminal CBS domains	Beta-lactamase class D	tRNA 2-selenouridine synthase SelU, contains rhodanese domain	Uncharacterized conserved protein	Predicted kinase related to galactokinase and mevalonate kinase	Cys-tRNA(Pro) deacylase, prolyl-tRNA editing enzyme YbaK/EbsC	Predicted ATPase, AAA+ superfamily	Copper chaperone CopZ	Pyruvate dehydrogenase complex, dehydrogenase (E1) component	H+/gluconate symporter or related permease	Hemerythrin	6-phosphogluconolactonase, cycloisomerase 2 family	Nitrogenase molybdenum-iron protein, alpha and beta chains	Spore maturation protein SpmA (function unknown)	Glycine cleavage system regulatory protein	Periplasmic DMSO/TMAO reductase YedYZ, heme-binding membrane subunit	Uncharacterized conserved protein YeaH/YhbH, required for sporulation, DUF444 family	Stage V sporulation protein SpoVR/YcgB, involved in spore cortex formation (function unknown)	Vancomycin resistance protein YoaR (function unknown), contains peptidoglycan-binding and VanW domains	Altronate dehydratase	Beta-glucosidase/6-phospho-beta-glucosidase/beta-galactosidase	Aryl-phospho-beta-D-glucosidase BglC, GH1 family	Uncharacterized membrane-anchored protein YjiN, DUF445 family	Zn-dependent membrane protease YugP	Predicted RNA-binding protein YlxR, DUF448 family	Aminoglycoside N3'-acetyltransferase	Negative regulator of flagellin synthesis (anti-sigma28 factor)	Lysophospholipase L1 or related esterase	Formyltetrahydrofolate synthetase	Predicted dithiol-disulfide isomerase, DsbA family	Uncharacterized conserved protein PhnB, glyoxalase superfamily	Predicted Ser/Thr protein kinase	Uncharacterized Fe-S center protein	DNA-binding transcriptional regulator, CsgD family	Transposase InsO and inactivated derivatives	Uncharacterized protein, similar to the N-terminal domain of Lon protease	Type II secretory pathway ATPase GspE/PulE or T4P pilus assembly pathway ATPase PilB	Tfp pilus assembly protein PilT, pilus retraction ATPase	Cyanate permease	Predicted FMN-binding regulatory protein PaiB	Predicted type IV restriction endonuclease	Archaeal/vacuolar-type H+-ATPase subunit H	DNA polymerase III, gamma/tau subunits	16S rRNA G1207 methylase RsmC	Predicted arabinose efflux permease, MFS family	PASTA domain, binds beta-lactams	NADH pyrophosphatase NudC, Nudix superfamily	3-methyladenine DNA glycosylase Tag	Predicted hydrolase of the alpha/beta superfamily	Uridine phosphorylase	Membrane-bound lytic murein transglycosylase	Iron uptake system EfeUOB, periplasmic (or lipoprotein) component EfeO/EfeM	Osmotically-inducible protein OsmY, contains BON domain	Periplasmic chaperone for outer membrane proteins, Skp family	Transposase and inactivated derivatives, IS30 family	Predicted endonuclease, GIY-YIG superfamily	2-Methylaconitate cis-trans-isomerase PrpF (2-methyl citrate pathway)	Hemolysin activation/secretion protein	Uncharacterized membrane protein YbaN, DUF454 family	Uncharacterized conserved protein, contains ferritin-like DUF455 domain	Outer membrane lipoprotein-sorting protein	Uncharacterized conserved protein YbaR, Trm112 family	Sulfite exporter TauE/SafE	Periplasmic deferrochelatase/peroxidase EfeB	Monomeric isocitrate dehydrogenase	Uncharacterized conserved protein YqgC, DUF456 family	DNA-nicking endonuclease, Smr domain	Uncharacterized conserved protein YdcH, DUF465 family	Bacteriophage DNA transposition protein, AAA+ family ATPase	Poly-gamma-glutamate biosynthesis protein CapA/YwtB (capsule formation), metallophosphatase superfamily	UTP:GlnB (protein PII) uridylyltransferase	Uncharacterized protein	Iron-sulfur cluster repair protein YtfE, RIC family, contains ScdAN and hemerythrin domains	Copper(I)-binding protein	Uncharacterized conserved protein, UPF0210 family	Antitoxin component YwqK of the YwqJK toxin-antitoxin module	Ribosomal protein L16 Arg81 hydroxylase, contains JmjC domain	Very-short-patch-repair endonuclease	ABC-type transporter Mla maintaining outer membrane lipid asymmetry, lipoprotein component MlaA	ABC-type transporter Mla maintaining outer membrane lipid asymmetry, periplasmic MlaC component	Uncharacterized membrane protein YadS	Zn-dependent peptidase ImmA, M78 family	Cytochrome c1	Uncharacterized protein	Uncharacterized membrane protein YeiH	Uncharacterized conserved protein YibQ, putative polysaccharide deacetylase 2 family	Uncharacterized membrane protein YqhA	Cytochrome c553	Cytochrome b subunit of formate dehydrogenase	Predicted transcriptional regulator, contains HTH domain	Murein tripeptide amidase MpaA	Ribosome association toxin PasT (RatA) of the RatAB toxin-antitoxin module	Na+-transporting NADH:ubiquinone oxidoreductase, subunit NqrC	ADP-heptose synthase, bifunctional sugar kinase/adenylyltransferase	Na+-transporting NADH:ubiquinone oxidoreductase, subunit NqrF	Ser-tRNA(Ala) deacylase AlaX (editing enzyme)	O-acetylhomoserine/O-acetylserine sulfhydrylase, pyridoxal phosphate-dependent	Precorrin-4 methylase	3-deoxy-D-arabino-heptulosonate 7-phosphate (DAHP) synthase	3-deoxy-D-manno-octulosonic acid (KDO) 8-phosphate synthase	Na+-translocating ferredoxin:NAD+ oxidoreductase RNF, RnfB subunit	Predicted DNA-binding protein, potential antitoxin AbrB/MazE fold	Uncharacterized protein	ABC-type ATPase involved in cell division	Outer membrane protein OmpA and related peptidoglycan-associated (lipo)proteins	Predicted antitoxin, contains HTH domain	RecB family exonuclease	Predicted RNA-binding protein involved in translation, contains  Zn-ribbon domain, DUF1610 family	Methylase of polypeptide chain release factors	Cell shape-determining protein MreD	tRNA threonylcarbamoyladenosine modification (KEOPS) complex,  Pcc1 subunit	Phosphotransferase system, mannose/fructose-specific component IIA	Septum formation inhibitor-activating ATPase MinD	Sulfate adenylyltransferase subunit 1, EFTu-like GTPase family	Molybdenum cofactor biosynthesis enzyme MoaA	3-mercaptopyruvate sulfurtransferase SseA, contains two rhodanese domains	Lysylphosphatidylglycerol synthetase, C-terminal domain, DUF2156 family	Uncharacterized protein	Uncharacterized coiled-coil protein SlyX (sensitive to lysis X)	DNA-binding protein Fis (factor for inversion stimulation)	NAD-specific glutamate dehydrogenase	NADPH-dependent 7-cyano-7-deazaguanine reductase QueF, N-terminal domain	Signal-transduction protein containing cAMP-binding, CBS, and nucleotidyltransferase domains	Bacterioferritin-associated ferredoxin	Predicted NAD/FAD-binding protein	UDP-2,3-diacylglucosamine pyrophosphatase LpxH	ATP-, maltotriose- and DNA-dependent transcriptional regulator MalT	Putative NADH-flavin reductase	Autotransporter translocation and assembly factor TamB	Regulator of sirC expression, contains transglutaminase-like and TPR domains	Outer membrane protein assembly factor BamE, lipoprotein component of the BamABCDE complex	Putative antitoxin component PasI (RatB) of the RatAB toxin-antitoxin module, ubiquitin-RnfH superfamily	Regulator of phage lambda lysogenization HflD, binds to CII and stimulates its degradation	DNA-binding protein H-NS	Intracellular septation protein A	Gamma-glutamylcysteine synthetase	Cell division protein FtsB	Sulfur relay (sulfurtransferase) protein, DsrC/TusE family	Putative lipoic acid-binding regulatory protein	Uncharacterized conserved protein Smg, DUF494 family	Sulfur relay (sulfurtransferase) complex TusC component, DsrF/TusC family	Fe-S cluster biosynthesis and repair protein YggX	Exonuclease I	DNA polymerase III, chi subunit	Uncharacterized membrane protein	Uncharacterized conserved protein, DUF497 family	Lipid-binding SYLF domain	Ca2+-binding protein, RTX toxin-related	Phage repressor protein C, contains Cro/C1-type HTH and peptisase s24 domains	23S rRNA C2498 (ribose-2'-O)-methylase RlmM	Arginyl-tRNA--protein-N-Asp/Glu arginylyltransferase	Predicted acyl esterase	Glycerol-3-phosphate O-acyltransferase	Succinate dehydrogenase flavin-adding protein, antitoxin component of the CptAB toxin-antitoxin module	Carboxypeptidase C (cathepsin A)	SET domain-containing protein (function unknown)	Demethoxyubiquinone hydroxylase, CLK1/Coq7/Cat5 family	Mannose or cellobiose epimerase, N-acyl-D-glucosamine 2-epimerase family	Membrane glycosyltransferase	DNA-binding transcriptional regulator YiaG, XRE-type HTH domain	Alpha/beta superfamily hydrolase	Predicted RNA-binding protein, contains PUA-like domain	Type IV secretory pathway, VirB10 components	Uncharacterized periplasmic protein SanA, affects membrane permeability for vancomycin	Membrane-bound lytic murein transglycosylase B	Uncharacterized protein	CYTH domain, found in class IV adenylate cyclase and various triphosphatases	Lipopolysaccharide biosynthesis regulator YciM, contains six TPR domains and a predicted metal-binding C-terminal domain	Agmatine/peptidylarginine deiminase	Uncharacterized protein	Uncharacterized conserved protein HemX (no evidence of involvement in heme biosynthesis)	Uncharacterized conserved protein YqiC, BMFP domain	23S rRNA A2030 N6-methylase RlmJ	Uncharacterized membrane protein RarD, contains two EamA domains	Transposase and inactivated derivatives	Predicted transcriptional regulator YheO, contains PAS and DNA-binding HTH domains	Uncharacterized protein affecting Mg2+/Co2+ transport	Uncharacterized conserved protein YggE, contains kinase-interacting SIMPL domain	Stringent starvation protein B	BadF-type ATPase, related to human N-acetylglucosamine kinase	Sensor histidine kinase YesM	Fe-S-cluster formation regulator IscX/YfhJ	Putative negative regulator of RcsB-dependent stress response	4'-phosphopantetheinyl transferase EntD (siderophore biosynthesis)	p-Aminobenzoyl-glutamate transporter AbgT	Uncharacterized membrane protein YebE, DUF533 family	Outer membrane lipoprotein LptE/RlpB (LPS assembly)	Uncharacterized protein involved in cysteine biosynthesis	Uncharacterized protein involved in outer membrane biogenesis	Uncharacterized cysteine cluster protein YcgN, CxxCxxCC family	ABC-type uncharacterized transport system, periplasmic component	Histidine ammonia-lyase	Urocanate hydratase	Succinylglutamate desuccinylase	Murein L,D-transpeptidase YcbB/YkuD	Uncharacterized protein	Uncharacterized FlgJ-related protein	Cbb3-type cytochrome oxidase, cytochrome c subunit	ACP:hemolysin acyltransferase (hemolysin-activating protein)	Uncharacterized paraquat-inducible protein A	Predicted RNA-binding protein, contains S1 domains,  virulence factor B family	ABC-type tungstate transport system, permease component	Glutaredoxin 2	Sterol desaturase/sphingolipid hydroxylase, fatty acid hydroxylase superfamily	Fructosamine-3-kinase	Uncharacterized conserved protein YbcC, UPF0753/DUF2309 family	Na+/H+ antiporter NhaA	Tetraheme cytochrome c subunit of nitrate or TMAO reductase	Chromosome condensin MukBEF complex, kleisin-like MukF subunit	Trans-2-enoyl-CoA reductase	Paraquat-inducible protein B	Uncharacterized lipoprotein YmbA	Putative N-acetylmannosamine-6-phosphate epimerase	Predicted thiol-disulfide oxidoreductase YuxK, DCC family	Uncharacterized conserved protein YchJ, contains N- and C-terminal SEC-C domains	Uncharacterized protein YfbU, UPF0304 family	Uncharacterized protein	Uncharacterized iron-regulated protein	Outer membrane lipoprotein LolB, involved in outer membrane biogenesis	Uncharacterized conserved protein	Uncharacterized conserved protein YafD, endonuclease/exonuclease/phosphatase (EEP) superfamily	Cytoplasmic iron level regulating protein YaaA, DUF328/UPF0246 family	N-acetyl-anhydromuramyl-L-alanine amidase AmpD	Endogenous inhibitor of DNA gyrase, YacG/DUF329 family	Inorganic triphosphatase YgiF, contains CYTH and CHAD domains	Negative regulator of sigma E activity	Cell division protein ZapA, inhibits GTPase activity of FtsZ	Ribosomal 50S subunit-associated protein YjgA (function unknown), DUF615 family	Fumarate reductase subunit C	Protein affecting phage T7 exclusion by the F plasmid, UPF0716 family	Type II secretory pathway, component PulC	Tryptophanase	Murein L,D-transpeptidase YafK	Cytochrome b561	Transposase and inactivated derivatives, IS5 family	Bacterial lipocalin	mRNA-degrading endonuclease (mRNA interferase) YafQ, toxin component of the YafQ-DinJ toxin-antitoxin module	Nitrate reductase cytochrome c-type subunit	Predicted ATPase of the ABC class	Periplasmic catabolite regulation protein CreA (function unknown)	Uncharacterized protein related to deoxyribodipyrimidine photolyase	Outer membrane protein W	Penicillin V acylase or related amidase, Ntn superfamily	N-acetylneuraminic acid mutarotase	Negative regulator of replication initiation	Formate dehydrogenase maturation protein FdhE	Uncharacterized membrane protein YkgB	Cytoplasmic chaperone NapD for the signal peptide of periplasmic nitrate reductase NapAB	Tfp pilus assembly protein PilF	Membrane protein involved in colicin uptake	Starvation-inducible outer membrane lipoprotein	DNA mismatch repair protein MutH	Na+/H+ antiporter NhaB	Uncharacterized protein YjaG, DUF416 family	Transcriptional regulator of competence genes, TfoX/Sxy family	Uncharacterized conserved protein HemY, contains two TPR repeats	Negative regulator of sigma E activity	Cell division protein ZapB, interacts with FtsZ	Anaerobic glycerol-3-phosphate dehydrogenase	Antitoxin component of the RelBE or YafQ-DinJ toxin-antitoxin module	Uncharacterized conserved protein YgfB, UPF0149 family	Fumarate reductase subunit D	Membrane-anchored periplasmic protein YejM, alkaline phosphatase superfamily	Uncharacterized conserved protein YifE, UPF0438 family	Positive regulator of sigma E activity	Cell division protein FtsN	Cytochrome c-type biogenesis protein CcmH/NrfF	Uncharacterized conserved protein YheU, UPF0270 family	TRAP-type C4-dicarboxylate transport system, small permease component	Predicted Zn-dependent metalloprotease, SprT family	Plasmid maintenance system antidote protein VapI, contains XRE-type HTH domain	Uncharacterized membrane protein SirB2	Chromosome condensin MukBEF, MukE localization factor	Chromosome condensin MukBEF, ATPase and DNA-binding subunit MukB [Escherichia coli str. K-12 substr. MG1655	Uncharacterized conserved protein YcgL, UPF0745 family	Elongation factor P hydroxylase (EF-P beta-lysylation pathway)	Uncharacterized conserved protein YgiM, contains N-terminal SH3 domain, DUF1202 family	Dipeptide/tripeptide permease	Uncharacterized membrane-anchored protein YhcB, DUF1043 family	Predicted ATPase, YcjX-like family	Outer membrane lipoprotein LpoA, binds and activates PBP1a	Uncharacterized conserved protein YcbK, DUF882 family	sRNA-binding protein	Predicted periplasmic protein YdeI with OB-fold, BOF family	ABC-type transporter Mla maintaining outer membrane lipid asymmetry, MlaB component, contains STAS domain	Heme exporter protein D	Cell division protein ZipA, interacts with FtsZ	Cell division protein FtsL, interacts with FtsB, FtsL and FtsQ	Lipopolysaccharide export system protein LptC	Negative regulator of GroEL, contains thioredoxin-like and TPR-like domains	Arylsulfatase A or related enzyme	P pilus assembly protein, chaperone PapD	Uncharacterized conserved protein YaiL, DUF2058 family	Acyl carrier protein phosphodiesterase	Heme/copper-type cytochrome/quinol oxidase, subunit 4	Uncharacterized lipoprotein YbaY	Predicted ABC-type transport system involved in lysophospholipase L1 biosynthesis, permease component	Predicted 2-oxoglutarate- and Fe(II)-dependent dioxygenase YbiX	Ribosome modulation factor	Periplasmic glucans biosynthesis protein	Uncharacterized conserved protein YceH, UPF0502 family	Outer membrane lipoprotein SlyB	Uncharacterized conserved protein YcfJ, contains glycine zipper 2TM domain	Predicted benzoate:H+ symporter BenE	Putative salt-induced outer membrane protein YdiY	Arginine/ornithine N-succinyltransferase beta subunit	Uncharacterized conserved protein YeaC, DUF1315 family	dsDNA-binding SOS-regulon protein, induction by DNA damage requires cAMP	Copper homeostasis protein CutC	Flagellar hook-length control protein FliK	Alkylated DNA repair dioxygenase AlkB	Predicted N-acyltransferase	Cell division protein DedD (periplasmic protein involved in septation)	Type II secretory pathway, component PulM	Predicted esterase YcpF, UPF0227 family	Uncharacterized protein YqiB, DUF1249 family	Uncharacterized membrane protein YhaH, DUF805 family	Predicted N-acetyltransferase YhbS	Predicted lipid carrier protein YhbT, SCP2 domain	Enhancing lycopene biosynthesis protein 2	Type II secretory pathway, component PulK	Type VI protein secretion system component Hcp (secreted cytotoxin)	K+ transporter	Uncharacterized conserved protein YigA, DUF484 family	Regulator of sigma D	4-hydroxybenzoate synthetase (chorismate-pyruvate lyase)	Uncharacterized membrane protein, DUF485 family	Uncharacterized conserved protein YhdP, contains DUF3971 and AsmA2 domains	Ubiquinone biosynthesis protein UbiJ, contains SCP2 domain	Tfp pilus assembly protein PilN	Tfp pilus assembly protein PilO	Tfp pilus assembly protein PilP	Tfp pilus assembly protein FimV	Nicotinamide riboside kinase	Predicted  kinase, aminoglycoside phosphotransferase (APT) family	Cytochrome c oxidase assembly protein Cox11	Putative hemolysin	Fic family protein	Predicted phosphotransferase, aminoglycoside/choline kinase (APH/ChoK) family	Predicted chitinase	Uncharacterized membrane protein AbrB, regulator of aidB expression	Tripartite-type tricarboxylate transporter, receptor component TctC	Uncharacterized iron-regulated membrane protein	Predicted restriction endonuclease, HNH family	Uncharacterized protein	4-hydroxyphenylpyruvate dioxygenase and related hemolysins	Phenylalanine-4-hydroxylase	Heat shock protein HslJ	Outer membrane usher protein FimD/PapC	Uncharacterized conserved protein YeaO, DUF488 family	Flagellar biogenesis protein FliO	L-aminopeptidase/D-esterase	Uncharacterized conserved protein GlcG, DUF336 family	Ureidoglycolate hydrolase (allantoin degradation)	2-oxo-4-hydroxy-4-carboxy--5-ureidoimidazoline (OHCU) decarboxylase	Uncharacterized protein, possibly involved in nitrogen fixation	Uncharacterized protein	Predicted polyphosphate- or ATP-dependent NAD kinase	3-deoxy-D-arabino-heptulosonate 7-phosphate (DAHP) synthase, class II	Nicotinamide riboside transporter PnuC	ATP/ADP translocase	Outer membrane protein (porin)	Uncharacterized protein YjiK	Uncharacterized membrane protein	Uncharacterized protein involved in exopolysaccharide biosynthesis	Surfactin synthase thioesterase subunit	Uncharacterized conserved protein RhaS, contains 28 RHS repeats	Large exoprotein involved in heme utilization or adhesion	Secreted phosphatase, PhoX family	Uncharacterized membrane protein YkoI	Uncharacterized protein involved in response to NO	Uncharacterized conserved protein YcaQ, contains winged helix DNA-binding domain	Tfp pilus assembly protein PilZ	Uncharacterized conserved protein, DUF2062 family	Uncharacterized conserved protein YcbX, contains MOSC and Fe-S domains	ABC-type uncharacterized transport system, auxiliary component	Uncharacterized protein	Uncharacterized conserved protein, UPF0276 family	ABC-type phosphate/phosphonate transport system, periplasmic component	Uncharacterized conserved protein, glycosyltransferase A (GT-A) superfamily, DUF2064 family	Phosphate starvation-inducible membrane PsiE (function unknown)	Antibiotic biosynthesis monooxygenase (ABM) superfamily enzyme	ABC-type uncharacterized transport system involved in gliding motility, auxiliary component	DNA-binding transcriptional regulator YbjK	Zn-dependent metalloprotease	Mlc titration factor MtfA, regulates ptsG expression	Heme oxygenase	Aminoglycoside phosphotransferase	5-carboxymethyl-2-hydroxymuconate isomerase	Predicted deacetylase	Predicted NAD-dependent protein-ADP-ribosyltransferase YbiA, DUF1768 family	Uncharacterized membrane protein YdcZ, DUF606 family	Fatty acid desaturase	Phospholipase/lecithinase/hemolysin	Azurin	Uncharacterized conserved protein YjeT, DUF2065 family	Poly(3-hydroxyalkanoate) synthetase	Cytochrome c5	Uncharacterized conserved protein, DUF849 family	Uncharacterized membrane protein HdeD, DUF308 family	Nucleoside-specific outer membrane channel protein Tsx	Uncharacterized protein	Beta-galactosidase/beta-glucuronidase	Uncharacterized conserved protein YbdZ, MbtH family	Methenyltetrahydromethanopterin cyclohydrolase	Chlorite dismutase	L-rhamnose mutarotase	Putative sterol carrier protein	Nitric oxide reductase large subunit	Uncharacterized protein, possibly involved in glyoxylate utilization	Cytochrome c	Coenzyme F420-reducing hydrogenase, alpha subunit	Ni,Fe-hydrogenase III small subunit	NhaP-type Na+/H+ and K+/H+ antiporter with C-terminal TrkAC and CorC domains	Small-conductance mechanosensitive channel	Gluconate kinase	Cell division protein DamX, binds to the septal ring, contains C-terminal SPOR domain	Type II secretory pathway, component ExeA (predicted ATPase)	Uncharacterized conserved protein, related to short-chain dehydrogenases	Ribosome biogenesis protein, NOL1/NOP2/fmu family	Predicted double-glycine peptidase	Uncharacterized conserved protein YbgA, DUF1722 family	Uncharacterized conserved protein, contains PhoU and TrkA_C domains	Surface polysaccharide O-acyltransferase, integral membrane enzyme	Sensor histidine kinase, LytS/YehU family	Selenocysteine-specific translation elongation factor	rRNA processing protein Gar1	Cbb3-type cytochrome oxidase, subunit 1	DNA-binding response regulator, LytR/AlgR family	Maltooligosyltrehalose synthase	Transcriptional regulator of acetoin/glycerol metabolism	Eukaryotic-type DNA primase	Uncharacterized protein	Uncharacterized conserved protein, contains FIST_N domain	NAD/NADP transhydrogenase alpha subunit	Sensor histidine kinase regulating citrate/malate metabolism	PKD repeat	Periplasmic ligand-binding sensor domain	Transposase	Uncharacterized protein	Uncharacterized conserved protein, Tic20 family	Type II secretory pathway, component PulL	Predicted 3'-5' exonuclease related to the exonuclease domain of PolB	Uncharacterized phage protein gp47/JayE	MHYT domain, NO-binding membrane sensor	Formate-dependent nitrite reductase, membrane component NrfD	DMSO reductase anchor subunit	Formate-dependent nitrite reductase, periplasmic cytochrome c552 subunit	Uncharacterized membrane protein YccF, DUF307 family	Uncharacterized membrane protein, DUF2068 family	Glycosyltransferase involved in LPS biosynthesis, GR25 family	O-antigen ligase	Uncharacterized membrane protein	Virulence-associated protein VapD (function unknown)	Predicted DNA-binding transcriptional regulator AlpA	FoF1-type ATP synthase assembly protein I	Predicted Fe-S protein YdhL, DUF1289 family	Uncharacterized membrane protein YjiH, contains nucleoside recognition GATE domain	O-Methyltransferase involved in polyketide biosynthesis	Transposase (or an inactivated derivative)	Uncharacterized lipoprotein	Uncharacterized conserved protein YecA, UPF0149 family, contains C-terminal Zn-binding SEC-C motif	Thioesterase domain of type I polyketide synthase or non-ribosomal peptide synthetase	Thioester reductase domain of alpha aminoadipate reductase Lys2 and NRPSs	Acyl transferase domain in polyketide synthase (PKS) enzymes	Uncharacterized protein	Predicted enzyme related to lactoylglutathione lyase	Chitinase, GH18 family	DNA-binding transcriptional regulator PaaX (phenylacetic acid degradation)	Transposase (or an inactivated derivative)	Uncharacterized conserved protein	Uncharacterized conserved protein	Uncharacterized conserved protein, contains NRDE domain	TctA family transporter	Flagellar motility protein MotE, a chaperone for MotC folding	Transposase	Cytochrome c oxidase assembly factor CtaG	CRISPR/Cas system CMR-associated protein Cmr5, small subunit	Carbonic anhydrase	Uncharacterized membrane protein YkvA, DUF1232 family	Peptidase E	RNase HI-related protein, contains viroplasmin and RNaseH domains	Uncharacterized conserved protein, Ntn-hydrolase superfamily	Retron-type reverse transcriptase	Alpha-galactosidase	Cytochrome oxidase assembly protein ShyY1	Rhamnose utilisation protein RhaD, predicted bifunctional aldolase and dehydrogenase	Uncharacterized conserved protein, contains NAD-binding domain and a Fe-S cluster	Uncharacterized conserved protein, YHS domain	Archaellum component FlaC	Predicted transcriptional regulator	Predicted membrane-associated lipid hydrolase, neutral ceramidase superfamily	Uncharacterized conserved protein, DUF1684 family	Uncharacterized conserved protein YprB, contains RNaseH-like and TPR domains	Flavin-binding protein dodecin	Uncharacterized protein YqjF, DUF2071 family	Archaeal IMP cyclohydrolase	Uncharacterized conserved protein, NAD-dependent epimerase/dehydratase family	Uncharacterized protein, contains Zn-finger domain of CDGSH type	Predicted nuclease of restriction endonuclease-like (RecB) superfamily, implicated in nucleotide excision repair	Predicted acetyltransferase, GNAT superfamily	Uncharacterized protein YunC, DUF1805 family	Phage- or plasmid-associated DNA primase	Predicted phosphohydrolase or phosphomutase, AlkP superfamily	Predicted NAD/FAD-dependent oxidoreductase	Cytoplasmic chaperone TorD involved in molybdoenzyme TorA maturation	B3/B4 domain (DNA/RNA-binding domain of Phe-tRNA-synthetase)	Predicted molibdopterin-dependent oxidoreductase YjgC	Aromatic ring-opening dioxygenase, catalytic subunit, LigB family	IS4 transposase	Sugar lactone lactonase YvrE	Glucoamylase (glucan-1,4-alpha-glucosidase), GH15 family	DNA-binding beta-propeller fold protein YncE	Adenine-specific DNA methylase	Predicted acetyltransferase, GNAT family	Predicted glycoside hydrolase or deacetylase ChbG, UPF0249 family	Uncharacterized conserved protein YgbK, DUF1537 family	1,2-phenylacetyl-CoA epoxidase, catalytic subunit	Predicted carbohydrate-binding protein, contains CBM5 and CBM33 domains	Predicted transcriptional regulator, containsd two HTH domains	Fibronectin type 3 domain	Uncharacterized membrane protein YdbS, contains bPH2 (bacterial pleckstrin homology) domain	Formiminotetrahydrofolate cyclodeaminase	Mevalonate pyrophosphate decarboxylase	Glycogen debranching enzyme (alpha-1,6-glucosidase)	Peptidoglycan-binding (PGRP) domain of peptidoglycan hydrolases	Uncharacterized protein, DUF2075 family	(2Fe-2S) ferredoxin	PTS-EIIA-like component DhaM of the dihydroxyacetone kinase DhaKLM complex	Predicted DNA binding protein, contains HTH domain	Transposase	Uncharacterized protein	Outer membrane lipoprotein LpoB, binds and activates PBP1b	Tfp pilus assembly protein, tip-associated adhesin PilY1	Nitrous oxidase accessory protein NosD, contains tandem CASH domains	Uncharacterized protein	Uncharacterized conserved protein YegP, UPF0339 family	Predicted transcriptional regulator, lambda repressor-like DNA-binding domain	Predicted naringenin-chalcone synthase	3-hydroxy-3-methylglutaryl CoA synthase	Carbon monoxide dehydrogenase subunit G	Uncharacterized membrane protein YdbT, contains bPH2 (bacterial pleckstrin homology) domain	Glucose-6-phosphate dehydrogenase assembly protein OpcA, contains a peptidoglycan-binding domain	Archaeal flagellin (archaellin), FlaG/FlaF family	Uncharacterized membrane protein, DUF373 family	Predicted transcriptional regulator	c-di-GMP-related signal transduction protein, contains EAL and HDOD domains	Gentisate 1,2-dioxygenase	Transposase	Response regulator c-di-GMP phosphodiesterase, RpfG family, contains REC and HD-GYP domains	Uncharacterized conserved protein, DUF302 family	Predicted restriction endonuclease	Glutamine amidotransferase related to the GATase domain of CobQ	Phosphotransferase system, mannose/fructose/N-acetylgalactosamine-specific component IIB	CBS-domain-containing membrane protein	DNA gyrase inhibitor GyrI	Predicted enzyme of the cupin superfamily	Type IV secretory pathway, VirB4 component	Extracellular (periplasmic) sensor domain CHASE (specificity unknown)	Predicted phosphohydrolase, protein tyrosine phosphatase (PTP) superfamily, DUF442 family	Alpha-D-ribose 1-methylphosphonate 5-triphosphate diphosphatase PhnM	Type VI protein secretion system component VasF	Predicted component of the type VI protein secretion system, contains a FHA domain	Predicted amino acid racemase	Cephalosporin-C deacetylase or related acetyl esterase	Cellobiose phosphorylase	1,2-phenylacetyl-CoA epoxidase, PaaB subunit	Uncharacterized protein	Uncharacterized membrane protein	Uncharacterized membrane protein	Transposase	Uncharacterized protein YwgA	Nitroimidazol reductase NimA or a related FMN-containing flavoprotein, pyridoxamine 5'-phosphate oxidase superfamily	Type V secretory pathway, adhesin AidA	Uncharacterized protein probably involved in high-affinity Fe2+ transport	Predicted secreted (periplasmic) protein	Uncharacterized protein	Maleate cis-trans isomerase	Cytochrome c2	Phosphorylcholine metabolism protein LicD	Tryptophan-rich sensory protein (mitochondrial benzodiazepine receptor homolog)	Uncharacterized membrane protein YagU, involved in acid resistance, DUF1440 family	Predicted nucleic-acid-binding protein, contains Zn-ribbon domain	Predicted secreted protein containing a PDZ domain	3'-5' exoribonuclease YhaM, can participate in 23S rRNA maturation,  HD superfamily	Uncharacterized protein	Tryptophan 2,3-dioxygenase (vermilion)	Predicted proteasome-type protease	Protocatechuate 3,4-dioxygenase beta subunit	Lysine/ornithine N-monooxygenase	Uncharacterized iron-regulated protein	Uncharacterized conserved protein with two CxxC motifs, DUF1111 family	Predicted periplasmic lipoprotein	Uncharacterized protein	Isopenicillin N synthase and related dioxygenases	Uncharacterized protein	Na+/citrate or Na+/malate symporter	Uncharacterized conserved protein, DUF1009 family	Uncharacterized protein	Uncharacterized conserved protein, DUF1365 family	Phage tail sheath protein FI	Phage tail tube protein FII	Phage protein U	Phage protein D	Uncharacterized conserved protein, implicated in type VI secretion and phage assembly	Uncharacterized conserved protein, DUF952 family	Uncharacterized membrane protein	Type IV secretory pathway, VirB9 components	Type IV secretory pathway, VirD4 component, TraG/TraD family ATPase	Regulation of enolase protein 1 (function unknown), concanavalin A-like superfamily	Beta-xylosidase	Homogentisate 1,2-dioxygenase	Poly(3-hydroxybutyrate) depolymerase	Cephalosporin hydroxylase	CRISPR/Cas system-associated protein Cas2, endoribonuclease	CRISPR/Cas system Type II  associated protein, contains McrA/HNH and RuvC-like nuclease domains	Uncharacterized conserved protein, DUF4415 family	Predicted component of the type VI protein secretion system	Predicted component of the type VI protein secretion system	Predicted component of the type VI protein secretion system	Predicted component of the type VI protein secretion system	Type VI protein secretion system component VasA	Predicted component of the type VI protein secretion system	Predicted component of the type VI protein secretion system	Predicted component of the type VI protein secretion system	Type VI protein secretion system component VasK	Capsule polysaccharide export protein KpsE/RkpR	N-acetyl-beta-hexosaminidase	Predicted selenoprotein, Rdx family	Uncharacterized protein	Predicted nucleic-acid-binding protein, contains Zn-ribbon domain	Predicted protein-disulfide isomerase , contains CxxC motif	Uncharacterized conserved protein, DUF1680 family	Alpha-L-arabinofuranosidase	Uncharacterized conserved protein, DUF917 family	Uncharacterized conserved protein, DUF971 family	Putative alpha-1,2-mannosidase	Phosphodiesterase/alkaline phosphatase D	Predicted nucleotidyltransferase	Predicted sugar epimerase, cupin superfamily	Uncharacterized protein	Uncharacterized conserved protein, DUF305 family	Transposase	Uncharacterized membrane protein	Plasmid maintenance system killer protein	Serine/threonine protein kinase HipA, toxin component of the HipAB toxin-antitoxin module	Uncharacterized protein	Uncharacterized conserved protein, contains von Willebrand factor type A (vWA) domain	Uncharacterized protein	Aspartyl/asparaginyl beta-hydroxylase, cupin superfamily	Uncharacterized membrane protein	Uncharacterized domain/protein associated with RNAses G and E	Uncharacterized conserved protein, nuclear transport factor 2 (NTF2) superfamily	Putative exporter of polyketide antibiotics	Capsule polysaccharide modification protein KpsS	Capsule polysaccharide export protein KpsC/LpsZ	Uncharacterized conserved protein, DUF779 family	Predicted dioxygenase of extradiol dioxygenase family	Uncharacterized protein	Metal-dependent hydrolase, endonuclease/exonuclease/phosphatase family	DNA topoisomerase IB	Streptomycin 6-kinase	Predicted hydrolase of the alpha/beta-hydrolase fold	Gamma-glutamylcysteine synthetase	Predicted oxidoreductase	Uncharacterized protein	Predicted flavin-nucleotide-binding protein, pyridoxine 5'-phosphate oxidase superfamily	Predicted aspartyl protease	Aminopeptidase C	Predicted nucleotide-binding protein, sugar kinase/HSP70/actin superfamily	Predicted nucleic acid binding protein containing the AN1-type Zn-finger	Uncharacterized conserved protein YabE, contains G5 and tandem DUF348 domains	3D (Asp-Asp-Asp) domain	Molybdopterin-binding protein	Predicted transport protein	Restriction endonuclease	Fructose-bisphosphate aldolase class 1	Predicted metalloendopeptidase	V8-like Glu-specific endopeptidase	Uncharacterized Fe-S cluster protein YjdI	Predicted ATP-dependent endonuclease of the OLD family, contains P-loop ATPase and TOPRIM domains	Fucose 4-O-acetylase or related acetyltransferase	Uncharacterized conserved protein YvlB, contains  DUF4097 and DUF4098 domains	Predicted GTPase	Uncharacterized conserved protein, DUF697 family	RecA-family ATPase	Cell division septum initiation DivIVA, interacts with FtsZ, MinD and other proteins	Uncharacterized phage-associated protein	Uncharacterized protein	Uncharacterized protein	Transcriptional regulator containing GAF, AAA-type ATPase, and DNA-binding Fis domains	Signal transduction protein containing GAF and PtsI domains	Predicted lactoylglutathione lyase	Predicted deacylase	Transcriptional regulator, contains Arc/MetJ-type RHH (ribbon-helix-helix) DNA-binding domain	Nucleoside 2-deoxyribosyltransferase	Extracellular (periplasmic) sensor domain CHASE1 (specificity unknown)	Uncharacterized protein/domain, possibly involved in tellurite resistance	D-serine deaminase, pyridoxal phosphate-dependent	Prophage antirepressor	Predicted metal-dependent hydrolase, TIM-barrel fold	Predicted transcriptional regulator with C-terminal CBS domains	Patatin-like phospholipase/acyl hydrolase	Hydroxypyruvate isomerase	L-ribulose-5-phosphate 3-epimerase UlaE	Alpha-D-ribose 1-methylphosphonate 5-triphosphate synthase subunit PhnG	Alpha-D-ribose 1-methylphosphonate 5-triphosphate synthase subunit PhnH	Alpha-D-ribose 1-methylphosphonate 5-triphosphate synthase subunit PhnI	Alpha-D-ribose 1-methylphosphonate 5-phosphate C-P lyase	Phage baseplate assembly protein W	DNA-binding transcriptional activator of the SARP family	Na+-transporting methylmalonyl-CoA/oxaloacetate decarboxylase, gamma subunit	Ketosteroid isomerase-related protein	Alkyl hydroperoxide reductase subunit AhpF	2,3-bisphosphoglycerate-independent phosphoglycerate mutase, archeal type	DNA-binding prophage protein	Opacity protein and related surface antigens	ABC-type phosphate/phosphonate transport system, ATPase component	ABC-type phosphate/phosphonate transport system, permease component	CO dehydrogenase nickel-insertion accessory protein CooC1	tRNA A-37 threonylcarbamoyl transferase component Bud32	Glutamate formiminotransferase	Uricase (urate oxidase)	CRISPR/Cas system type I-B associated protein Csh2, Cas7 group, RAMP superfamily	Uncharacterized conserved protein, DUF2237 family	Predicted outer membrane protein	N-acyl-D-aspartate/D-glutamate deacylase	Prophage maintenance system killer protein	DNA-binding transcriptional regulator, XRE family	Predicted periplasmic protein	Putative component of the toxin-antitoxin plasmid stabilization module	Cytochrome b	Carbohydrate-selective porin OprB	Mitochondrial fission protein ELM1	Alpha-glucuronidase	Uncharacterized conserved protein, DUF2236 family	G:T/U-mismatch repair DNA glycosylase	Beta-xylosidase	Uncharacterized conserved protein YcgI, DUF1989 family	Transposase	Uncharacterized protein involved in copper resistance	Plasmid stabilization system protein ParE	Alpha-L-fucosidase	Carotenoid cleavage dioxygenase or a related enzyme	Uncharacterized membrane protein	Predicted transglutaminase-like cysteine proteinase	Uncharacterized protein, PA2063/DUF2235 family	Predicted lipase	Transposase and inactivated derivatives	Transposase	Periplasmic protein refolding chaperone Spy/CpxP family	Cell fate regulator YlbF, YheA/YmcA/DUF963 family (controls sporulation, competence, biofilm development)	Uncharacterized protein	Predicted transcriptional regulator	ABC-type uncharacterized transport system, periplasmic component	Tagatose-1,6-bisphosphate aldolase	Ferritin-like metal-binding protein YciE	Uncharacterized conserved protein, MAPEG superfamily	Predicted metal-dependent hydrolase	Predicted RNA-binding protein containing a PIN domain	Uncharacterized membrane protein YcgQ,  UPF0703/DUF1980 family	Uncharacterized protein YifN, PemK superfamily	Endo-1,4-beta-xylanase, GH35 family	ABC-type uncharacterized transport system, permease component	Alkylated DNA nucleotide flippase Atl1, participates in nucleotide excision repair, Ada-like DNA-binding domain	Cu/Ag efflux pump CusA	Uncharacterized protein YigE, DUF2233 family	Type IV secretory pathway, TrbF components	Type IV secretory pathway, VirB3 components	Cation transport regulator ChaC	Type IV secretory pathway, VirB6 components	ATP phosphoribosyltransferase regulatory subunit HisZ	Two-component response regulator, PleD family, consists of two REC domains and a diguanylate cyclase (GGDEF) domain	Two-component response regulator, AmiR/NasT family, consists of REC and RNA-binding antiterminator (ANTAR) domains	Predicted transcriptional regulator YdeE, contains AraC-type DNA-binding domain	Ribose 1,5-bisphosphokinase PhnN	DNA-binding winged helix-turn-helix (wHTH) domain	Transcriptional antiterminator	Periplasmic ferric-dicitrate binding protein FerR, regulates iron transport through sigma-19	Outer membrane scaffolding protein for murein synthesis, MipA/OmpV family	Uncharacterized membrane protein YhhN	Phosphotransferase system, mannose/fructose/N-acetylgalactosamine-specific component IIC	Phosphotransferase system, mannose/fructose/N-acetylgalactosamine-specific component IID	5-keto 4-deoxyuronate isomerase	5-deoxy-D-glucuronate isomerase	Ribonuclease I	Putative heme degradation protein	Putative heme iron utilization protein	DNA-binding transcriptional regulator, MltR family	Recombinational DNA repair protein RecT	Succinylarginine dihydrolase	Membrane protein required for beta-lactamase induction	Uncharacterized membrane protein affecting hemolysin expression	G:T-mismatch repair DNA endonuclease, very short patch repair protein	Phage terminase, small subunit	Cu2+-containing amine oxidase	2-keto-3-deoxy-galactonokinase	Uncharacterized conserved protein YbaP, TraB family	Type IV secretory pathway, component VirB8	Uncharacterized conserved protein, contains Mth938-like domain	Phage head maturation protease	N-formylglutamate amidohydrolase	Uncharacterized protein, contains PIN domain	 Predicted 5' DNA nuclease, flap endonuclease-1-like, helix-3-turn-helix (H3TH) domain	PIN domain nuclease, a component of toxin-antitoxin system (PIN domain)	Flp pilus assembly protein CpaB	Phosphate-selective porin	Uncharacterized membrane protein	Uncharacterized conserved protein, DUF934 family	Uncharacterized conserved protein, UPF0335 family	Proline 4-hydroxylase (includes Rps23 Pro-64 3,4-dihydroxylase Tpa1), contains SM-20 domain	Steroid 5-alpha reductase family enzyme	Lipopolysaccharide biosynthesis protein	Uncharacterized conserved protein YecT, DUF1311 family	Lyzozyme M1 (1,4-beta-N-acetylmuramidase), GH25 family	Uncharacterized protein	NADH:ubiquinone oxidoreductase 17.2 kD subunit	Uncharacterized membrane protein	Sortase (surface protein transpeptidase)	LPS O-antigen chain length determinant protein, WzzB/FepE family	Uncharacterized membrane protein YjfL, UPF0719 family	Uncharacterized low-complexity protein	Uncharacterized membrane protein YcjF, UPF0283 family	Predicted mannosyl-3-phosphoglycerate phosphatase, HAD superfamily	Murein endopeptidase	Phage-related lysozyme (muramidase), GH24 family	Cell wall hydrolase CwlJ, involved in spore germination	Mannosyltransferase OCH1 or related enzyme	Hydroxyacyl-ACP dehydratase HTD2, hotdog domain	Predicted membrane chloride channel, bestrophin family	Uncharacterized conserved protein YdbL, DUF1318 family	Heat shock protein HspQ	L,D-peptidoglycan transpeptidase YkuD, ErfK/YbiS/YcfS/YnhG family	Uncharacterized membrane protein YecN, MAPEG domain	Uncharacterized protein YjfI, DUF2170 family	Uncharacterized conserved protein	Tellurite resistance protein	Plastocyanin	Uncharacterized conserved protein	Uncharacterized conserved protein, DUF1697 family	Predicted transcriptional regulator	Uncharacterized protein	Uncharacterized protein	Uncharacterized conserved protein, DUF924 family	Uncharacterized protein	Aromatic ring-cleaving dioxygenase	Anti-sigma factor ChrR, cupin superfamily	SH3-like domain	Na+ or H+-translocating membrane pyrophosphatase	Predicted nucleic acid-binding protein, contains Zn-finger domain	Uncharacterized protein	Uncharacterized protein	Uncharacterized protein	Uncharacterized membrane protein	Uncharacterized protein	Uncharacterized membrane protein	Predicted acetyltransferase, GNAT superfamily	Uncharacterized protein	Uncharacterized membrane protein	D-lyxose ketol-isomerase	Glutamine cyclotransferase	Predicted Zn-dependent protease, minimal metalloprotease (MMP)-like domain	Uncharacterized conserved protein,  contains von Willebrand factor type A (vWA) domain	Uncharacterized protein	Cell pole-organizing protein PopZ	Type 1 glutamine amidotransferase (GATase1)-like domain	Transcriptional regulator containing PAS, AAA-type ATPase, and DNA-binding Fis domains	ACT domain, binds amino acids and other small ligands	WGR domain, predicted DNA-binding domain in MolR	Uncharacterized conserved protein YndB, AHSA1/START domain	ABC-type maltose transport system, permease component	Sugar diacid utilization regulator	2-keto-3-deoxy-L-rhamnonate aldolase RhmA	Uncharacterized conserved protein, cupin superfamily	Type IV secretory pathway, VirB2 components (pilins)	ABC-type sugar transport system, ATPase component	ABC-type thiamine transport system, ATPase component	ABC-type Fe3+/spermidine/putrescine transport systems, ATPase components	Type IV secretory pathway, VirD2 components (relaxase)	Kynureninase	ABC-type uncharacterized transport system, ATPase component	Type IV secretory pathway, TrbL components	Flp pilus assembly protein, pilin Flp	Phosphohistidine swiveling domain of PEP-utilizing enzymes	Signal transduction histidine kinase, nitrate/nitrite-specific	Signal transduction histidine kinase, nitrogen specific	Uncharacterized conserved protein YaaN involved in tellurite resistance	Stage III sporulation protein SpoIIIAA	ATP-dependent helicase/DNAse subunit B	Spore germination protein YaaH	Thiamine transporter ThiT	Uncharacterized protein	Predicted metal-dependent peptidase	Glyoxalase superfamily enzyme, possibly 3-demethylubiquinone-9 3-methyltransferase	Pectate lyase	Arabinogalactan endo-1,4-beta-galactosidase	Protein-arginine kinase	Uncharacterized protein YaaQ	General stress protein 26 (function unknown)	Uncharacterized conserved protein YqhQ	Uncharacterized spore protein YtfJ	Nickel-dependent lactate racemase	Uncharacterized conserved protein YbbC, DUF1343 family	Uncharacterized protein	Uncharacterized conserved protein YlxW, UPF0749 family	Protein-arginine kinase activator protein McsA	Predicted enzyme involved in methoxymalonyl-ACP biosynthesis	Uncharacterized N-terminal domain of peptidoglycan hydrolase CwlO	Acyl-ACP thioesterase	Aromatic ring-opening dioxygenase, LigB subunit	HKD family nuclease	c-di-AMP phosphodiesterase, consists of a GGDEF-like and DHH domains	Predicted transcriptional regulator	Predicted periplasmic protein	Phosphomevalonate kinase	Myo-inositol catabolism protein IolC	Inactivated superfamily I helicase	Uncharacterized 2Fe-2 and 4Fe-4S clusters-containing protein, contains DUF4445 domain	Chloramphenicol 3-O-phosphotransferase	Predicted nicotinamide N-methyase	Uncharacterized membrane-anchored protein	Predicted ATPase	Regulator of nitric oxide reductase transcription	Predicted ATPase	Predicted periplasmic protein	Predicted transcriptional regulator	Membrane-associated enzyme, PAP2 (acid phosphatase) superfamily	Uncharacterized protein	Cytochrome c556	Predicted ATPase	Predicted ATPase	Predicted O-linked N-acetylglucosamine transferase, SPINDLY family	Uncharacterized protein	N-acyl-L-homoserine lactone synthetase	2-hydroxychromene-2-carboxylate isomerase	Predicted ATP-dependent carboligase, ATP-grasp superfamily	Two-component sensor histidine kinase, HisKA and HATPase domains	Uncharacterized conserved protein	Lysozyme family protein	Uncharacterized protein	Predicted N-formylglutamate amidohydrolase	Uncharacterized conserved protein	Endo-1,4-beta-mannosidase	DNA replication protein DnaD	Polyhydroxyalkanoate synthesis regulator phasin	Proline racemase	Phage tail tape-measure protein, controls tail length	Surface antigen	Uncharacterized conserved protein	Capsular polysaccharide biosynthesis protein	Hemerythrin-like domain	Type IV secretory pathway, VirJ component	Two-component response regulator, SAPR family, consists of REC, wHTH and BTAD domains	Phage-related baseplate assembly protein	Uncharacterized membrane protein YkvI	Predicted ATP-binding protein involved in virulence	Rod binding protein domain	Uncharacterized N-terminal domain of lipid-A-disaccharide synthase	Phosphoribulokinase	Uncharacterized conserved protein YabN, contains tetrapyrrole methylase and MazG-like pyrophosphatase domain	Phosphoketolase	Transketolase, C-terminal subunit	Transketolase, N-terminal subunit	TPP-dependent 2-oxoacid decarboxylase, includes indolepyruvate decarboxylase	TPP-dependent trihydroxycyclohexane-1,2-dione (THcHDO) dehydratase, myo-inositol metabolism	Phospholipid N-methyltransferase	Predicted amidohydrolase	Predicted Co/Zn/Cd cation transporter, cation efflux family	Short-chain dehydrogenase involved in D-alanine esterification of teichoic acids	Glutamine synthetase type III	Fumarylacetoacetate (FAA) hydrolase family protein	2-keto-4-pentenoate hydratase	Superfamily I DNA and RNA helicases	DNA helicase IV	Predicted metalloprotease, contains C-terminal PDZ domain	Alanine-alpha-ketoisovalerate (or valine-pyruvate) aminotransferase	Acetolactate synthase small subunit, contains ACT domain	Chitodextrinase	Spore coat polysaccharide biosynthesis protein SpsG, predicted glycosyltransferase	Predicted acetyltransferase	CRISPR/Cas system-associated protein Csm6, COG1517 family	Uncharacterized protein, UPF0254 family	tRNA(His) 5'-end guanylyltransferase	Uncharacterized protein	Preprotein translocase subunit Sec61beta	Uncharacterized protein, contains TOPRIM domain, potential nuclease	Uncharacterized protein	Sulfopyruvate decarboxylase, TPP-binding subunit (coenzyme M biosynthesis)	Uncharacterized protein	Uncharacterized protein	Uncharacterized protein	Uncharacterized protein, contains archaeal-type C2H2 Zn-finger	Tetrahydromethanopterin S-methyltransferase, subunit B	Tetrahydromethanopterin S-methyltransferase, subunit A	Uncharacterized conserved protein	Predicted RNA methylase	Uncharacterized protein	DNA/RNA endonuclease YhcR, contains UshA esterase domain	tRNA Uridine 5-carbamoylmethylation protein Kti12 (Killer toxin insensitivity protein)	Uncharacterized membrane protein	Predicted homoserine dehydrogenase, contains C-terminal SAF domain	Predicted glycosyltransferase involved in capsule biosynthesis	Uncharacterized protein	Uncharacterized membrane protein	Uncharacterized conserved protein, contains PQ loop repeat	Type I site-specific restriction endonuclease, part of a restriction-modification system	Predicted ferric reductase	Predicted peptidase	Cystathionine beta-lyase family protein involved in aluminum resistance	Uncharacterized protein, RmlC-like cupin domain	Uncharacterized conserved protein, DUF1501 family	Uncharacterized conserved protein, tellurite resistance protein B (TerB) family	Zn-binding Pro-Ala-Ala-Arg (PAAR) domain, incolved in TypeVI secretion	Outer membrane protein assembly factor BamD, BamD/ComL family	Trans-aconitate methyltransferase	ABC-type phosphonate transport system, ATPase component	Peptide chain release factor RF-3	Predicted transcriptional regulator containing CBS domains	Uncharacterized protein involved in tellurium resistance	Uncharacterized conserved protein	Predicted phosphoesterase, NUDIX family	Predicted nucleic acid-binding protein, contains PIN domain	Ferric iron reductase protein FhuF, involved in iron transport	Toxin component of the Txe-Axe toxin-antitoxin module, Txe/YoeB family	Thiosulfate reductase cytochrome b subunit	Antitoxin component of toxin-antitoxin stability system, DNA-binding transcriptional repressor	Predicted NTP pyrophosphohydrolase, NUDIX family	ABC-type uncharacterized transport system, permease component	tRNA U34 5-methylaminomethyl-2-thiouridine-forming methyltransferase MnmC	Predicted O-methyltransferase YrrM	tRNA1(Val) A37 N6-methylase TrmN6	Beta-mannanase	Asp/Glu/hydantoin racemase	Predicted restriction endonuclease, Mrr-cat superfamily	Predicted sugar epimerase, xylose isomerase-like family	ABC-type transport system involved in cytochrome c biogenesis, ATPase component	ABC-type uncharacterized transport system YnjBCD, periplasmic component	ABC-type uncharacterized transport system YnjBCD, permease component	ABC-type uncharacterized transport system YnjBCD, ATPase component	ABC-type uncharacterized transport system, permease component	ABC-type thiamine transport system, periplasmic component	Na+/panthothenate symporter	Uncharacterized membrane permease YidK, sodium:solute symporter family	Na+(or H+)/acetate symporter ActP	ABC-type molybdate transport system, ATPase component	ABC-type molybdate transport system, permease component	ABC-type uncharacterized transport system, ATPase component	L-fucose mutarotase/ribose pyranase, RbsD/FucU family	Predicted ABC-type sugar transport system, permease component	ABC-type arginine/histidine transport system, permease component	ABC-type arginine transport system, ATPase component	ABC-type oligopeptide transport system, periplasmic component	ABC-type antimicrobial peptide transport system, permease component	ABC-type microcin C transport system, duplicated ATPase component YejF	ABC-type microcin C transport system, permease component YejB	ABC-type proline/glycine betaine transport system, ATPase component	ABC-type proline/glycine betaine transport system, permease component	ABC-type branched-chain amino acid transport system, permease component	ABC-type uncharacterized transport system, permease and ATPase components	Predicted ABC-type transport system involved in lysophospholipase L1 biosynthesis, ATPase component	Predicted ABC-type ATPase	Calcineurin-like phosphoesterase superfamily protein	Predicted dienelactone hydrolase	Predicted transcriptional regulator	Predicted transcriptional regulator	Signal transduction histidine kinase regulating C4-dicarboxylate transport system	Signal transduction histidine kinase regulating phosphoglycerate transport system	Uncharacterized membrane protein	Phage-related replication protein YjqB, UPF0714/DUF867 family	Uncharacterized conserved protein, DUF2126 family	DNA-binding transcriptional regulator YdaS, prophage-encoded, Cro superfamily	Uncharacterized conserved protein, DUF1015 family	ssDNA-specific exonuclease RecJ	Outer membrane cobalamin receptor protein	ABC-type polysaccharide transport system, permease component	ABC-type xylose transport system, periplasmic component	ABC-type xylose transport system, permease component	ABC-type arginine transport system, permease component	Signal transducer regulating beta-lactamase production, contains  metallopeptidase domain	NADP-dependent 3-hydroxy acid dehydrogenase YdfG	Uncharacterized conserved protein	Uncharacterized conserved protein	Rhamnogalacturonyl hydrolase YesR	Predicted nuclease of the RNAse H fold, HicB family	Antirestriction protein ArdC	Mu-like prophage DNA circulation protein	Enolase-phosphatase E1 involved in merthionine salvage	Delta 1-pyrroline-5-carboxylate dehydrogenase	TPP-dependent indolepyruvate ferredoxin oxidoreductase, alpha subunit	Thiol:disulfide interchange protein	Thiol-disulfide interchange protein, contains DsbC and DsbD domains	Cytochrome c-type biogenesis protein CcmH/NrfG	Outer membrane murein-binding lipoprotein Lpp	ABC-type microcin C transport system, permease component YejE	Pantothenate kinase-related protein Tda10 (topoisomerase I damage affected protein)	Uncharacterized conserved protein YybS, DUF2232 family	Cyanophycinase and related exopeptidases	Uncharacterized membrane protein	Uncharacterized membrane protein	Uncharacterized conserved protein YegL, contains vWA domain of TerY type	Uncharacterized protein	3-phytase (myo-inositol-hexaphosphate 3-phosphohydrolase)	Uncharacterized protein with protein kinase and helix-hairpin-helix DNA-binding domains	Uncharacterized protein, contains caspase domain	Sensory domain  found in diguanylate cyclases and two-component systems (DICT domain)	Bacteriophytochrome (light-regulated signal transduction histidine kinase)	Extracellular (periplasmic) sensor domain CHASE2 (specificity unknown)	Uncharacterized conserved protein, DUF2345 family	Uncharacterized conserved protein, contains LysM and FecR  domains	Uncharacterized protein	Hemin uptake protein HemP	Streptogramin lyase	Predicted exporter	Uncharacterized protein	Membrane protease subunit, stomatin/prohibitin family, contains C-terminal Zn-ribbon domain	Predicted acyltransferase, LPLAT superfamily	Predicted spermidine synthase with an N-terminal membrane domain	Nitrous oxide reductase	Allantoicase	5-methylcytosine-specific restriction endonuclease McrBC, regulatory subunit McrC	Uncharacterized membrane protein YjgN, DUF898 family	Uncharacterized membrane protein	Predicted nucleotide-binding protein containing TIR -like domain	Uncharacterized protein, contains metal-binding DGC domain	Uncharacterized protein, contains GYD domain	Uncharacterized protein	Ligand-binding SRPBCC domain	Predicted DNA-binding protein with the Helix-hairpin-helix motif	Uncharacterized protein	Uncharacterized conserved protein, contains Zn finger domain	Cell wall assembly regulator SMI1	Uncharacterized protein	UDP-N-acetylglucosamine pyrophosphorylase	Uncharacterized conserved protein , conains N-terminal glutamine amidotransferase (GATase1)-like domain	Uncharacterized protein, UPF0160 family	PhoPQ-activated pathogenicity-related protein	Uncharacterized protein	Uncharacterized protein	Guanyl-specific ribonuclease Sa	Low temperature requirement protein LtrA (function unknown)	Uncharacterized protein	UV DNA damage repair endonuclease	Uncharacterized protein	Uncharacterized protein YjlB	Uncharacterized protein	Predicted acyltransferase	Uncharacterized conserved protein, contains predicted SAM-dependent methyltransferase domain	Ethanolamine ammonia-lyase, small subunit	Ethanolamine ammonia-lyase, large subunit	Uncharacterized protein	Uncharacterized protein	Limonene-1,2-epoxide hydrolase	Uncharacterized protein, cotains an aminopeptidase-like domain	Sarcosine oxidase delta subunit	Predicted dithiol-disulfide oxidoreductase, DUF899 family	Predicted lipoprotein with conserved Yx(FWY)xxD motif (function unknown)	Uncharacterized protein	Ketosteroid isomerase homolog	Predicted DNA-binding protein, contains Ribbon-helix-helix (RHH) domain	Uncharacterized protein	Uncharacterized protein	Predicted aminopeptidase	Uncharacterized membrane protein	Predicted nuclease (RNAse H fold)	Uncharacterized membrane protein	Uncharacterized protein	Uncharacterized protein	Uncharacterized protein	3-methyladenine DNA glycosylase AlkC	Uncharacterized protein YcsI, UPF0317 family	Uncharacterized protein	Uncharacterized protein	Predicted metal-dependent phosphohydrolase, HD superfamily	Uncharacterized protein	Predicted HD phosphohydrolase	CRISPR/Cas system-associated exonuclease Cas4, RecB family	Predicted transciptional regulator, contains HTH domain	Predicted membrane-bound dolichyl-phosphate-mannose-protein mannosyltransferase	Ribosomal protein L13E	Uncharacterized protein	Uncharacterized protein, contains GBA2_N and DUF608 domains	Uncharacterized protein, contains Zn-finger domain of CHY type	2-hydroxy-3-keto-5-methylthiopentenyl-1-phosphate phosphatase (methionine salvage)	ATP adenylyltransferase (5',5'''-P-1,P-4-tetraphosphate phosphorylase II)	Uncharacterized protein YllA, UPF0747 family	Uncharacterized protein	Uncharacterized membrane protein	Uncharacterized conserved protein, contains DUF3084 domain	Mu-like prophage FluMu protein gp28	PIN domain nuclease, a component of toxin-antitoxin system (PIN domain)	Uncharacterized protein	Mu-like prophage protein gp16	Mu-like prophage protein gp29	Bacteriophage P2-related tail formation protein	Mu-like prophage tail sheath protein gpL	Mu-like prophage protein gp36	Mu-like prophage I protein	Uncharacterized conserved protein, contains Zn-finger domain	Branched-chain amino acid transport protein	Predicted lipid-binding transport protein, Tim44 family	Mu-like prophage host-nuclease inhibitor protein Gam	Mu-like prophage major head subunit gpT	Small ligand-binding sensory domain FIST	Uncharacterized membrane protein YheB, UPF0754 family	Chorismate mutase	Uncharacterized protein	Lantibiotic modifying enzyme	Uncharacterized protein YhfF	Neuraminidase (sialidase)	Bacillopeptidase F, M6 metalloprotease family	Mu-like prophage FluMu protein Com	Uncharacterized membrane protein	Capsular polysaccharide biosynthesis protein	Bacteriophage protein gp37	Uncharacterized protein	LPS sulfotransferase NodH	Uncharacterized membrane protein	Uncharacterized protein	Uncharacterized conserved protein YdeI, YjbR/CyaY-like superfamily, DUF1801 family	tRNA isopentenyl-2-thiomethyl-A-37 hydroxylase MiaE (synthesis of 2-methylthio-cis-ribozeatin)	Uncharacterized conserved protein, DUF1499 family	Uncharacterized protein related to plant photosystem II stability/assembly factor	L-asparaginase II	Predicted protease, Abi (CAAX) family	Ribulose bisphosphate carboxylase small subunit	Inner membrane protein involved in colicin E2 resistance	Uncharacterized conserved protein, DUF1778 family	Uncharacterized copper-binding protein, cupredoxin-like subfamily	Virulence-associated protein VagC (function unknown)	Uncharacterized protein	Uncharacterized protein	Uncharacterized protein	Uncharacterized protein YPO0702	Tyrosine-protein phosphatase YwqE	GTP-sensing pleiotropic transcriptional regulator CodY	Regulator of replication initiation timing	Galactose-1-phosphate uridylyltransferase	Competence protein CoiA-like family, contains a predicted nuclease domain	Uncharacterized SPBc2 prophage-derived protein YoqJ	Septation ring formation regulator EzrA	Uncharacterized membrane protein	Uncharacterized protein	Uncharacterized membrane protein YfhO	Uncharacterized protein	Uncharacterized protein YerC	5'(3')-deoxyribonucleotidase	Dimeric dUTPase, all-alpha-NTP-PPase (MazG) superfamily	Uncharacterized protein	Surface antigen	ABC-type taurine transport system, periplasmic component	ABC-type taurine transport system, ATPase component	Uncharacterized NAD(P)/FAD-binding protein YdhS	Uncharacterized protein	ABC-type Zn2+ transport system, periplasmic component/surface adhesin	DNA-binding transcriptional regulator SgrR  of sgrS sRNA, contains a MarR-type HTH domain and a periplasmic-type solute-binding domain	Mg2+ and Co2+ transporter CorC, contains CBS pair and CorC-HlyC domains	Mg2+ and Co2+ transporter CorB, contains DUF21, CBS pair, and CorC-HlyC domains	Competence protein ComGC	Uncharacterized protein	Uncharacterized membrane protein YGL010W	Phage P2 baseplate assembly protein gpV	Protein involved in propanediol utilization, and related proteins (includes coumermycin biosynthetic...	Uncharacterized conserved protein	Cobalamin biosynthesis protein CobT (nicotinate-mononucleotide:5, 6-dimethylbenzimidazole phosphorib...	Nitric oxide reductase activation protein	Uncharacterized protein YcnI	Cell fate regulator YmcA, YheA/YmcA/DUF963 family (controls sporulation, competence, biofilm development)	Predicted acetyltransferase	Poly-beta-hydroxyalkanoate depolymerase	ABC-type Na+ transport system, ATPase component NatA	ABC-type hemin transport system, periplasmic component	ABC-type hemin transport system, ATPase component	Signal transduction histidine kinase	Response regulator of citrate/malate metabolism	Two-component response regulator, FixJ family, consists of REC and HTH domains	Two-component response regulator, ActR/RegA family, consists of REC and Fis-type HTH domains	Acetaldehyde dehydrogenase (acetylating)	Holliday junction resolvase RusA (prophage-encoded endonuclease)	Tagatose-1,6-bisphosphate aldolase non-catalytic subunit AgaZ/GatZ	Membrane-anchored ribosome-binding protein, inhibits growth in stationary phase, ElaB/YqjD/DUF883 family	Carboxysome shell and ethanolamine utilization microcompartment protein CcmK/EutM	Carboxysome shell and ethanolamine utilization microcompartment protein CcmL/EutN	Isocitrate dehydrogenase kinase/phosphatase	Superfamily II RNA helicase	Cell division protein ZapD, interacts with FtsZ	Sarcosine oxidase gamma subunit	Transposase	Signal transduction histidine kinase	ABC-type uncharacterized transport system, ATPase component	ABC-type uncharacterized transport system, permease component	Accessory colonization factor AcfC, contains ABC-type periplasmic domain	Predicted CDP-diglyceride synthetase/phosphatidate cytidylyltransferase	ABC-type uncharacterized transport system, permease component	ABC-type transport system, involved in lipoprotein release, permease component	ABC-type Fe3+-citrate transport system, periplasmic component	ABC-type amino acid transport system, permease component	ABC-type histidine transport system, ATPase component	ABC-type uncharacterized transport system, permease component	ABC-type enterochelin transport system, ATPase component	ABC-type enterochelin transport system, permease component	ABC-type enterochelin transport system, permease component	ABC-type enterochelin transport system, periplasmic component	ABC-type oligopeptide transport system, ATPase component	ABC-type siderophore export system, fused ATPase and permease components	ABC-type protease/lipase transport system, ATPase and permease components	ABC-type iron transport system FetAB, ATPase component	Membrane-bound lytic murein transglycosylase MltF	Uncharacterized conserved protein, contains a C-terminal beta-barrel porin domain	Phage terminase-like protein, large subunit, contains N-terminal HTH domain	Predicted SAM-depedendent methyltransferase	Xanthine dehydrogenase, iron-sulfur cluster and FAD-binding subunit A	Xanthine dehydrogenase, molybdopterin-binding subunit B	Exopolysaccharide biosynthesis protein related to N-acetylglucosamine-1-phosphodiester alpha-N-acety...	Plastocyanin domain containing protein	Predicted nuclease, contains PIN domain, potential toxin-antitoxin system component	Protoporphyrinogen IX oxidase, menaquinone-dependent (flavodoxin domain)	Endonuclease, Uma2 family (restriction endonuclease fold)	Predicted ATPase	Phenylpropionate dioxygenase or related ring-hydroxylating dioxygenase, large terminal subunit	Predicted kinase	Uncharacterized membrane protein YvbJ	Spore maturation protein CgeB	Uncharacterized conserved protein	Uncharacterized domain associated with phage/plasmid primase	Transposase and inactivated derivatives, TnpA family	Uncharacterized protein	Adenine-specific DNA methylase, N12 class	Acetone carboxylase, gamma subunit	Uncharacterized membrane protein	Uncharacterized protein	Sigma54-dependent transcription regulator containing an AAA-type ATPase domain and a DNA-binding domain	Predicted Kef-type K+ transport protein, K+/H+ antiporter domain	Predicted phage phi-C31 gp36 major capsid-like protein	Cytochrome c551/c552	Uncharacterized membrane protein	Na+-translocating ferredoxin:NAD+ oxidoreductase  RNF, RnfC subunit	Na+-translocating ferredoxin:NAD+ oxidoreductase RNF, RnfA subunit	Na+-translocating ferredoxin:NAD+ oxidoreductase  RNF, RnfD subunit	Na+-translocating ferredoxin:NAD+ oxidoreductase RNF, RnfG subunit	Na+-translocating ferredoxin:NAD+ oxidoreductase  RNF, RnfE subunit	ABC-type tungstate transport system, periplasmic component	TRAP-type mannitol/chloroaromatic compound transport system, periplasmic component	TRAP-type mannitol/chloroaromatic compound transport system, large permease component	TRAP-type mannitol/chloroaromatic compound transport system, small permease component	TRAP-type uncharacterized transport system, fused permease components	Predicted phospholipase, patatin/cPLA2 family	Mannitol/fructose-specific phosphotransferase system, IIA domain	Type III secretory pathway, lipoprotein EscJ	Acyl CoA:acetate/3-ketoacid CoA transferase	Predicted glycosyl transferase	Phage-related protein	ABC-type uncharacterized transport system, ATPase component	Microcystin-dependent protein  (function unknown)	Uncharacterized conserved protein YfaP, DUF2135 family	Muramidase (phage lambda lysozyme)	Phage-related protein	mRNA-degrading endonuclease (mRNA interferase) HigB, toxic component of the HigAB toxin-antitoxin module	Uncharacterized protein	Uncharacterized protein	Acetoacetate decarboxylase	Dipeptidase	Plasmid stability protein	Predicted neuraminidase (sialidase)	Wobble nucleotide-excising tRNase	Phage portal protein BeeE	Predicted phosphohydrolase, Cof family, HAD superfamily	Uncharacterized protein	Uncharacterized protein	Uncharacterized conserved protein, DUF2141 family	Predicted 3-hydroxylacyl-ACP dehydratase, HotDog domain	Uncharacterized membrane protein	Predicted DNA-binding protein with an HTH domain	Uncharacterized protein	Uncharacterized conserved protein, contains Zn finger domain	Uncharacterized protein YhaN	Phage-related protein	Uncharacterized protein	Uncharacterized membrane protein	Phage-related protein, tail component	Endo-beta-N-acetylglucosaminidase D	N6-adenosine-specific RNA methylase IME4	Tfp pilus assembly protein PilX	Uncharacterized protein	Uncharacterized protein	Uncharacterized conserved protein, DUF2147 family	Predicted membrane protein	Phage-related protein, tail component	Antirestriction protein	Uncharacterized protein YaaW, UPF0174 family	Cbb3-type cytochrome oxidase, subunit 3	Uncharacterized protein	Predicted secreted endonuclease distantly related to archaeal Holliday junction resolvase	Predicted transcriptional regulator, contains HTH domain	Uncharacterized protein	Predicted membrane-bound mannosyltransferase	Uncharacterized conserved protein, contains tandem ACT domains	Uncharacterized protein	Uncharacterized protein	Two-component response regulator, YesN/AraC family, consists of REC and AraC-type DNA-binding domains	Predicted alpha/beta hydrolase	Predicted membrane protein	Uncharacterized protein	Uncharacterized membrane protein, YccA/Bax inhibitor family	Uncharacterized protein, UPF0548 family	Uncharacterized protein	Uncharacterized protein	Ethanolamine utilization protein EutQ, cupin superfamily (function unknown)	Uncharacterized protein YoxC, contains an MCP-like domain	Uncharacterized membrane protein	Acetyl/propionyl-CoA carboxylase, alpha subunit	Outer membrane receptor for ferrienterochelin and colicins	Outer membrane receptor for Fe3+-dicitrate	Outer membrane receptor for ferric coprogen and ferric-rhodotorulic acid	Outer membrane receptor for monomeric catechols	Outer membrane protein assembly factor BamA	Alpha-D-ribose 1-methylphosphonate 5-triphosphate synthase subunit PhnL	ABC-type enterobactin transport system, permease component	Esterase/lipase superfamily enzyme	Putative Zn-dependent protease, contains TPR repeats	Putative Zn-dependent protease	Lipoprotein NlpI, contains TPR repeats	Flagellar basal body rod protein FlgG	Flagellar basal body rod protein FlgF	Type III secretory pathway, component EscV	Type III secretory pathway, component EscR	Type III secretory pathway, component EscT	Type III secretory pathway, component EscU	Type III secretory pathway, component EscS	Type II secretory pathway, component PulJ	Type II secretory pathway, component HofQ	Predicted methyltransferase	Acetyl-CoA carboxylase, carboxyltransferase component	Predicted acyltransferase, contains DUF342 domain	Ferredoxin-thioredoxin reductase, catalytic subunit	Uncharacterized membrane protein	Predicted nuclease of restriction endonuclease-like (RecB) superfamily,  DUF1016 family	Uncharacterized conserved protein, DUF885 familyt	L-rhamnose isomerase	Archaeal ADP-dependent phosphofructokinase/glucokinase	Trehalose utilization protein	Uncharacterized membrane protein	Ethanolamine utilization protein EutA, possible chaperonin protecting lyase from inhibition	Ethanolamine utilization protein EutJ, possible chaperonin	Uncharacterized protein, contains SIS (Sugar ISomerase) phosphosugar binding domain	Abortive infection bacteriophage resistance protein	Uncharacterized membrane-anchored protein	Serine protease inhibitor	Muconolactone delta-isomerase	Ribosomal protein S26	Uncharacterized protein	Uncharacterized protein	Cell division protein FtsL	Uncharacterized conserved protein YukE	Uncharacterized protein YebE, UPF0316 family	Predicted nucleotidyltransferase	Phosphatidate phosphatase APP1	Protein involved in sex pheromone biosynthesis	Uncharacterized membrane protein	Two-component signal transduction system YycFG, regulatory protein YycI	Uncharacterized protein, YbbR domain	5-Methylthioribose kinase, methionine salvage pathway	Uncharacterized membrane-anchored protein	Uncharacterized protein	Uncharacterized protein YqfA, UPF0365 family	Glutamate mutase epsilon subunit	Uncharacterized protein	Uncharacterized protein, contains von Willebrand factor type A (vWA) domain	Propanediol utilization protein	Cysteine protease, C1A family	Uncharacterized membrane protein	Uncharacterized protein	Uncharacterized protein	Uncharacterized protein YdaT	Uncharacterized protein	Uncharacterized protein	Secreted protein containing C-terminal beta-propeller domain distantly related to WD-40 repeats	Predicted membrane protein	Predicted aminopeptidase, Iap family	Leucine-rich repeat (LRR) protein	Predicted helicase	Uncharacterized protein	Uncharacterized protein YwbE	Uncharacterized protein	Ribosomal protein S25	Uncharacterized membrane protein	Uncharacterized protein, contains a NRPS condensation (elongation) domain	Propanediol dehydratase, large subunit	Propanediol dehydratase, small subunit	Uncharacterized protein	3-methyladenine DNA glycosylase AlkD	Uncharacterized protein YPO0396	Predicted nucleotidyltransferase	Uncharacterized protein	Ribosomal protein S30	Predicted SnoaL-like aldol condensation-catalyzing enzyme	Predicted nuclease (RNAse H fold)	Uncharacterized protein	Predicted choloylglycine hydrolase	Predicted P-loop ATPase, KAP-like	Uncharacterized membrane-anchored protein	Predicted ATP-dependent Lon-type protease	Uncharacterized surface anchored protein	Predicted transcriptional regulator, contains an HTH and PUA-like domains	Serine protease, subtilase family	Regulatory P domain of the subtilisin-like proprotein convertases and other proteases	Predicted ATPase	Predicted RNA polymerase sigma factor, contains C-terminal TPR domain	Septal ring factor EnvC, activator of murein hydrolases AmiA and AmiB	Environmental sensor c-di-GMP phosphodiesterase, contains periplasmic CSS-motif sensor and cytoplasmic EAL domain	Uncharacterized protein	Carbohydrate-binding DOMON domain	Uncharacterized N-terminal domain of tricorn protease	Esterase/lipase superfamily enzyme	L-alanine-DL-glutamate epimerase or related enzyme of enolase superfamily	Uncharacterized membrane-anchored protein	N-terminal domain of uncharacterized protein YciW (function unknown)	Uncharacterized protein	L-rhamnose isomerase	Membrane carboxypeptidase/penicillin-binding protein PbpC	Uncharacterized protein YpbB	Uncharacterized conserved protein YacL, contains PIN and TRAM domains	Predicted transcriptional regulator	Type IV secretory pathway, protease TraF	Flp pilus assembly protein, protease CpaA	Flp pilus assembly protein TadG	Pilus assembly protein, ATPase of CpaF family	Flp pilus assembly protein, ATPase CpaE	Flp pilus assembly protein, secretin CpaC	Flp pilus assembly protein TadB	Tfp pilus assembly protein PilW	Tfp pilus assembly protein PilV	Tfp pilus assembly protein PilE	Tfp pilus assembly protein, major pilin PilA	Tfp pilus assembly protein FimT	Tfp pilus assembly protein, ATPase PilM	Site-specific recombinase XerC	Site-specific recombinase XerD	Predicted methyltransferase, contains TPR repeat	Transcriptional regulator GlxA family, contains an amidase domain and an AraC-type DNA-binding HTH domain	Bacterial effector-binding domain	Gas vesicle protein	3-oxoacyl-ACP reductase domain of yeast-type FAS1	Uncharacterized protein, contains Primase-polymerase (Primpol) domain	Uncharacterized membrane protein	ABC-type phosphate transport system, auxiliary component	ABC-type transport system involved in cytochrome bd biosynthesis, fused ATPase and permease components	ABC-type transport system involved in cytochrome bd biosynthesis, ATPase and permease components	Predicted oxidoreductase	Uncharacterized protein YvpB	Uncharacterized conserved protein YraI	Acetylornithine/succinyldiaminopimelate/putrescine aminotransferase	Glucose dehydrogenase	Uncharacterized protein	Uncharacterized conserved protein, contains CHAT domain	Predicted house-cleaning noncanonical NTP pyrophosphatase, all-alpha NTP-PPase (MazG) superfamily	Signal transduction histidine kinase involved in nitrogen fixation and metabolism regulation	Predicted signal transduction protein containing a membrane domain, an EAL and a GGDEF domain	Signal transduction histidine kinase	P2-like prophage tail protein X	Mu-like prophage protein gpG	Threonine/homoserine efflux transporter RhtA	Acid stress-induced BolA-like protein IbaG/YrbA, predicted regulator of iron metabolism	Tfp pilus assembly protein, ATPase PilU	Membrane carboxypeptidase/penicillin-binding protein	Flp pilus assembly protein TadD, contains TPR repeats	Uncharacterized conserved protein, DUF2344 family	Methanogenic corrinoid protein MtbC1	Nitrate reductase alpha subunit	Uncharacterized Fe-S cluster-containing protein, radical SAM superfamily	Uncharacterized protein, pyridoxamine 5'-phosphate oxidase (PNPOx-like) family	Pyruvate/oxaloacetate carboxyltransferase	Inhibitor of the KinA pathway to sporulation, predicted exonuclease	Septin family protein	Myosin heavy chain	Hexokinase	Prenyltransferase, beta subunit	Ubiquinone biosynthesis protein Coq4	SPX domain-containing protein involved in vacuolar polyphosphate accumulation	Ca2+-dependent lipid-binding protein, contains C2 domain	Exopolysaccharide biosynthesis protein EpsI, predicted pyruvyl transferase	Purine nucleoside permease	FOG: Zn-finger	Recombination DNA repair protein (RAD52 pathway)	Ubiquitin-protein ligase	Vesicle coat complex, various subunits	Uncharacterized protein, contains ParB-like nuclease domain	Ca2+-binding protein, EF-hand superfamily	Uncharacterized protein	Pantothenate kinase	Putative lipase essential for disintegration of autophagic bodies inside the vacuole	Protease, Ulp1 family	Transcription elongation factor	E3 ubiquitin-protein ligase DOA10	Alpha-tubulin suppressor and related RCC1 domain-containing proteins	Uncharacterized Zn-finger protein, UBP-type	cAMP phosphodiesterase	Dynactin complex subunit involved in mitotic spindle partitioning in anaphase B	Uncharacterized protein	Translation elongation factor EF-1alpha (GTPase)	Translation initiation factor 2, gamma subunit (eIF-2gamma; GTPase)	GTPase	DNA polymerase sigma	ABC-type transport system involved in Fe-S cluster assembly, permease and ATPase components	Uncharacterized conserved protein, contains GH25 family domain	Uncharacterized conserved protein, DUF1800 family	Type IV secretory pathway, TrbD component	Midasin, AAA ATPase with  vWA domain, involved in ribosome maturation	Cytochrome b involved in lipid metabolism	BRCT domain type II	Uncharacterized conserved protein	Extracellular (periplasmic) sensor domain CHASE3 (specificity unknown)	Cytokinesis protein 3, contains TGc (transglutaminase/protease-like) domain	Phage-related minor tail protein	Phage-related minor tail protein	Uncharacterized conserved protein, DUF2342 family	Phage-related tail protein	Ectoine hydroxylase-related dioxygenase, phytanoyl-CoA dioxygenase (PhyH) family	Uncharacterized protein YydD, contains DUF2326 domain	Autotransporter adhesin	Phage-related tail fibre protein	Post-segregation antitoxin (ccd killing mechanism protein) encoded by the F plasmid	Predicted DNA binding protein, CopG/RHH family	Uncharacterized membrane protein	Uncharacterized protein	Exo-beta-1,3-glucanase,  GH17 family	Homospermidine synthase	Conjugal transfer/entry exclusion protein	Uncharacterized protein	Uncharacterized protein	Uncharacterized protein	Predicted amino acid dehydrogenase	Large terminase phage packaging protein	tRNA splicing ligase	Uncharacterized protein, UPF0262 family	Uncharacterized conserved protein, DUF2336 family	Uncharacterized protein	FoF1-type ATP synthase assembly protein I	Spore coat protein CotH	Uncharacterized protein	Uncharacterized conserved protein YdgA, DUF945 family	Transcriptional regulator, predicted component of viral defense system	Uncharacterized protein	Invasion protein IalB, involved in pathogenesis	Anti-sigma-K factor RskA	Uncharacterized protein	Uncharacterized membrane protein	Uncharacterized conserved protein, DUF983 family	Predicted protein tyrosine phosphatase	Uncharacterized protein	Uncharacterized protein	Uncharacterized conserved protein, heparinase superfamily	Phage terminase large subunit	Uncharacterized protein	Golgi nucleoside diphosphatase	Uncharacterized membrane protein	Uncharacterized protein	Phage-related protein, predicted endonuclease	Predicted nucleic acid-binding protein, contains PIN domain	S-adenosylmethionine:diacylglycerol 3-amino-3-carboxypropyl transferase	Uncharacterized protein	Uncharacterized protein	Chaperone required for the assembly of the mitochondrial F1-ATPase	Uncharacterized protein	Uncharacterized protein	Polyhydroxyalkanoate (PHA) synthesis regulator protein, binds DNA and PHA	Uncharacterized membrane protein	Uncharacterized protein	Heme oxygenase	Uncharacterized protein	Spore germination protein GerM	Uncharacterized protein	Cell division inhibitor SulA, prevents FtsZ ring assembly	ATP-dependent protease HslVU (ClpYQ), peptidase subunit	Nucleosome binding factor SPN, SPT16 subunit	Preprotein translocase subunit Sec63	Uncharacterized protein	Uncharacterized integral membrane protein	Uncharacterized integral membrane protein	Uncharacterized ubiquitin-like protein YukD	Uncharacterized protein	Transposase	Pyrroloquinoline quinone (PQQ) biosynthesis protein C	Usg protein (tryptophan operon, function unknown)	Uncharacterized membrane protein	Uncharacterized membrane protein	Uncharacterized protein YuzE	Uncharacterized protein	Predicted nucleic acid-binding protein, contains Zn-finger domain	Predicted transposase YbfD/YdcC associated with H repeats	Polygalacturonase	Predicted secreted protein	Uncharacterized membrane protein	Uncharacterized protein	Uncharacterized protein	Uncharacterized protein, UPF0261 family	Uncharacterized membrane protein, predicted cobalt tansporter CbtA	Uncharacterized protein	Uncharacterized protein	Uncharacterized protein	Transcription regulator of the Arc/MetJ class	Uncharacterized protein	Uncharacterized protein	Predicted secreted protein	Nitrogen fixation protein FixH	Uncharacterized conserved protein YjiS, DUF1127 family	Uncharacterized protein	Ribosomal protein RSM22 (predicted mitochondrial rRNA methylase)	Uncharacterized conserved protein, DUF2164 family	Type IV pilus biogenesis protein CpaD/CtpE	Predicted secreted (periplasmic) protein	Uncharacterized conserved protein YgiB, involved in bioifilm formation, UPF0441/DUF1190 family	Predicted transposase YdaD	Uncharacterized protein	Predicted small metal-binding protein	Uncharacterized protein	Predicted secreted (periplasmic) protein	Predicted metal-binding protein	Uncharacterized conserved protein, DUF1330 family	Predicted phage recombinase, RecA/RadA family	Predicted small integral membrane protein	Uncharacterized membrane protein	Uncharacterized protein	Uncharacterized conserved protein YodC, DUF2158 family	Microcystin degradation protein MlrC, contains DUF1485 domain	Predicted small integral membrane protein	Uncharacterized conserved protein, contains LGFP repeats	Uncharacterized membrane protein	Uncharacterized protein	Uncharacterized protein	Uncharacterized conserved protein, DUF488 family	Uncharacterized protein YjcR	Predicted ester cyclase	Predicted metal-binding membrane protein	Uncharacterized membrane protein	Uncharacterized conserved protein, DUF736 family	Uncharacterized protein	Archaeal division protein CdvB, Snf7/Vps24/ESCRT-III family	Uncharacterized conserved protein YjdB, contains Ig-like domain	Uncharacterized protein	Predicted oxidoreductase, contains short-chain dehydrogenase (SDR) and DUF2520 domains	Predicted thioesterase	Endoglucanase Acf2	Antitoxin component HigA of the HigAB toxin-antitoxin module, contains an N-terminal HTH domain	Uncharacterized membrane protein	Predicted secreted protein	Uncharacterized protein YjaZ	Uncharacterized membrane protein	Uncharacterized  conserved protein YbaA, DUF1428 family	Uncharacterized protein	Uncharacterized small protein, DUF1192 family	Predicted small secreted protein	Bacteriophage capsid protein	Predicted  nucleic acid-binding protein, contains Zn-ribbon domain (includes truncated derivatives)	Uncharacterized protein	Uncharacterized protein	Conserved protein containing a Zn-ribbon-like motif, possibly RNA-binding	3-phenylpropionate/cinnamic acid dioxygenase, small subunit	O-Glycosyl hydrolase	Uncharacterized membrane protein YwaF	Uncharacterized membrane protein	Bacteriorhodopsin	Phage terminase, large subunit GpA	Protein involved in initiation of plasmid replication	Uncharacterized membrane protein	Chromatin remodeling complex protein RSC6, contains SWIB domain	Uncharacterized conserved protein YfdQ, DUF2303 family	Plasmid replication initiator protein	Mannosyltransferase related to Gpi18	Predicted P-loop ATPase and inactivated derivatives	Uncharacterized membrane protein, UPF0136 family	Predicted Zn-dependent protease	Predicted aspartyl protease	CRISPR/Cas system endoribonuclease Cas6, RAMP superfamily	Uncharacterized protein	Predicted metal-dependent enzyme of the double-stranded beta helix superfamily	Ni/Fe-hydrogenase 2 integral membrane subunit HybB	Transposase	Uncharacterized membrane protein	Predicted TIM-barrel enzyme	Bacteriophage terminase large (ATPase) subunit and inactivated derivatives	Transcriptional regulator, Middle operon regulator (Mor) family	Predicted small periplasmic lipoprotein YifL (function unknown0	Uncharacterized protein	Periplasmic Cu and Ag efflux protein CusF	Uncharacterized protein	Uncharacterized membrane protein	Predicted nucleic acid-binding protein, contains PIN domain	Uncharacterized membrane protein YesL	Uncharacterized protein, DUF1810 family	Uncharacterized protein	Uncharacterized conserved protein, DUF2461 family	Uncharacterized protein	Uncharacterized protein	Ubiquinone biosynthesis protein COQ9	Uncharacterized protein	Alpha-N-acetylglucosamine transferase	Trimethylamine:corrinoid methyltransferase	Protein tyrosine phosphatase	Cytochrome c oxidase subunit IV	Predicted DNA-binding protein, XRE-type HTH domain	CHAD domain (function unknown)	LEA14-like dessication related protein	Uncharacterized protein YbcI	Predicted nucleic-acid-binding protein, contains PIN domain	Uncharacterized membrane protein	Uncharacterized protein	Bacteriophage head-tail adaptor	Uncharacterized membrane protein	TolB amino-terminal domain (function unknown)	Uncharacterized membrane protein	Uncharacterized protein	Predicted secreted hydrolase	Uncharacterized protein	Predicted acetyltransferase	Acetylglutamate synthase	N-acetylmuramoyl-L-alanine amidase CwlA	Predicted NTPase, NACHT family domain	Uncharacterized membrane protein	Secreted trypsin-like serine protease	Uncharacterized conserved protein, DUF2384 family	U3 small nucleolar RNA-associated protein 14	Uncharacterized conserved protein YdhG, YjbR/CyaY-like superfamily, DUF1801 family	Uncharacterized protein	PPE-repeat protein	VanZ like family protein (function unknown)	Acetyltransferase involved in cellulose biosynthesis, CelD/BcsL family	Uncharacterized conserved protein, contains RES domain	Plasmid rolling circle replication initiator protein REP and truncated derivatives	Uncharacterized membrane protein	SRSO17 transposase	Predicted anti-sigma-YlaC factor YlaD, contains Zn-finger domain	Transmembrane transcriptional regulator (anti-sigma factor RsiW)	Uncharacterized protein, HAD superfamily	CCR4-NOT transcriptional regulation complex, NOT5 subunit
Acido_1	2	2	0	2	2	4	1	4	1	2	0	1	1	0	1	0	1	1	0	1	1	0	0	1	0	0	0	7	0	2	2	0	1	0	1	1	0	0	1	1	1	0	4	1	1	1	0	0	2	1	1	0	1	1	0	3	0	1	1	1	1	1	1	2	3	0	0	1	0	0	1	0	1	0	2	1	1	0	1	1	1	1	1	3	3	1	1	1	1	1	1	1	1	0	1	1	1	1	1	1	1	1	1	1	0	0	1	0	0	2	1	0	0	2	0	1	0	4	0	0	1	0	0	1	0	1	1	1	1	0	0	0	0	0	1	1	1	0	0	1	2	1	1	1	1	0	1	0	1	1	1	2	10	1	0	0	0	0	2	2	1	0	1	1	0	1	3	2	0	0	1	0	1	1	1	1	1	1	1	0	0	3	1	1	1	1	1	2	1	0	1	1	1	1	1	1	1	0	1	1	1	1	3	1	1	1	1	1	1	1	0	1	0	1	3	1	1	1	1	0	1	1	0	1	1	1	1	1	0	1	0	1	1	0	2	1	1	0	1	1	1	6	1	1	0	2	1	3	1	3	0	1	1	1	1	0	1	1	0	1	2	0	1	5	3	1	1	0	1	1	1	0	1	1	4	1	1	0	0	0	1	1	1	1	0	0	0	1	1	1	0	1	1	0	0	0	1	3	0	1	1	2	0	0	1	1	0	0	0	4	1	1	1	2	1	12	0	1	1	1	1	1	1	0	0	1	0	2	1	2	1	1	1	1	0	0	1	1	1	1	1	1	1	8	1	0	1	2	1	2	1	0	1	1	1	1	1	1	1	0	0	0	2	0	0	0	0	2	0	1	1	0	0	1	0	0	0	1	0	1	0	1	0	0	0	2	0	0	1	1	1	0	0	1	0	1	2	0	0	1	0	3	3	2	1	2	0	1	1	3	0	0	0	1	0	0	0	0	1	1	1	1	0	0	1	0	0	0	0	0	0	0	0	4	3	15	0	1	1	1	1	1	0	0	1	0	1	1	8	1	1	0	3	15	1	1	0	1	1	6	0	1	3	0	1	1	0	3	1	2	0	0	1	0	0	1	1	2	1	0	2	0	1	2	0	13	1	2	2	1	1	1	2	1	0	3	0	1	1	1	1	2	3	1	0	2	0	2	1	2	1	1	1	1	2	1	1	0	2	2	8	1	1	1	1	0	2	2	4	2	1	0	1	2	1	1	3	1	1	1	1	0	2	0	1	0	1	2	1	0	1	0	1	1	0	0	0	1	1	1	2	2	2	2	1	0	1	1	1	1	3	0	2	2	1	0	1	1	0	0	4	0	1	1	15	1	1	0	0	22	1	0	0	0	5	1	0	3	1	1	2	2	1	0	1	9	1	2	0	1	2	1	0	0	2	1	1	7	7	1	1	2	1	0	0	1	1	1	2	0	0	0	0	2	0	3	0	1	0	0	0	0	0	1	0	1	1	0	0	4	0	1	0	0	0	0	1	4	2	2	1	0	0	0	11	0	0	0	1	0	0	2	1	4	1	0	0	1	1	0	1	1	0	0	0	1	0	2	1	0	0	1	0	1	1	1	1	2	2	0	0	0	0	0	8	0	0	1	1	2	1	1	0	1	1	0	0	0	1	0	1	0	1	2	0	0	0	2	5	1	2	1	1	0	2	1	7	0	1	1	0	0	0	0	1	1	0	1	0	4	1	0	1	1	0	0	1	3	1	1	1	2	1	1	0	3	0	3	1	0	1	1	0	0	0	0	1	1	2	2	0	1	4	1	1	0	1	0	1	1	1	1	0	0	1	1	0	1	6	2	1	0	0	1	1	1	0	0	0	1	0	5	4	0	0	0	1	0	0	0	0	0	2	0	1	0	0	0	0	12	2	1	11	1	1	3	1	0	0	0	0	1	0	0	0	0	1	2	1	0	1	0	0	1	1	0	0	0	0	0	0	4	4	0	1	0	0	0	0	0	0	2	0	17	0	0	0	24	0	1	1	0	2	0	0	0	1	0	1	0	0	1	2	0	0	1	0	2	2	2	0	0	0	1	1	0	1	0	2	3	1	0	0	0	1	0	1	0	2	2	0	2	1	0	1	5	0	0	0	1	1	1	1	1	0	0	0	0	0	0	0	0	0	0	2	0	1	0	0	2	0	1	0	0	0	2	0	2	0	0	1	0	0	1	0	1	0	1	3	9	5	0	2	0	6	1	1	0	0	0	0	0	0	0	1	0	0	0	0	0	0	0	0	0	0	1	1	1	0	1	0	0	1	1	4	0	1	2	3	6	0	0	1	1	2	0	1	1	0	1	0	1	2	0	1	1	1	0	1	2	1	0	6	1	1	0	1	1	2	0	1	1	1	1	1	0	0	1	0	1	1	6	1	1	1	1	0	0	0	0	7	0	0	11	0	0	0	2	2	1	1	0	0	0	0	11	0	0	0	1	0	0	2	4	3	0	1	1	0	0	1	0	1	0	0	5	0	0	0	0	0	0	1	0	1	0	0	1	2	0	0	0	0	1	0	0	0	0	0	1	0	0	0	2	0	0	0	0	0	0	0	2	0	0	2	2	0	0	0	6	1	0	0	0	0	0	0	4	0	2	0	0	0	0	1	0	1	1	0	0	0	0	1	0	0	0	0	0	0	0	1	0	0	0	1	0	0	0	0	0	0	1	0	0	1	0	0	0	0	0	1	1	5	0	0	0	0	0	11	0	0	0	0	0	1	0	0	0	2	1	2	1	1	0	1	0	0	0	0	1	1	0	1	0	0	0	0	0	0	0	0	0	0	1	0	0	1	0	0	0	1	0	1	0	1	0	1	0	1	1	0	0	3	0	1	0	1	1	0	0	0	0	0	1	0	0	2	1	1	0	1	0	2	0	0	0	1	0	1	0	1	0	0	0	1	6	1	2	0	2	1	2	1	1	0	1	0	0	6	0	0	1	0	0	0	1	0	1	0	0	0	0	0	0	0	8	0	1	0	2	0	0	0	0	0	0	2	1	13	0	0	0	2	0	1	0	1	7	2	1	0	0	0	0	5	0	0	2	0	0	0	1	0	0	0	0	0	0	0	0	1	0	0	1	2	1	1	0	0	0	1	0	0	1	1	0	0	1	1	1	1	0	0	1	0	0	0	0	0	1	0	1	0	1	0	2	0	10	0	0	5	0	3	0	0	0	0	1	0	1	1	0	1	1	0	0	0	0	1	1	0	1	0	1	0	0	0	0	24	0	0	0	0	0	0	0	0	2	0	0	1	0	0	0	0	0	1	0	0	1	0	0	0	0	0	0	0	1	0	0	1	4	0	0	3	3	3	0	0	0	1	0	0	0	1	1	22	1	0	0	0	0	0	0	1	1	0	0	1	0	2	0	0	0	0	1	1	1	0	0	0	0	0	0	0	0	0	0	0	0	0	0	0	3	0	0	0	0	1	0	0	3	0	1	0	1	0	0	0	1	0	0	0	0	1	0	0	0	0	0	0	1	0	0	0	0	0	1	0	0	0	1	0	0	0	0	0	0	0	1	0	1	0	0	1	0	0	0	0	0	1	0	0	0	1	0	0	0	0	0	0	0	1	0	0	11	1	0	1	0	0	0	0	0	0	1	0	0	1	0	0	0	0	1	2	1	0	1	0	0	0	0	0	1	0	1	1	0	0	1	0	1	6	0	1	0	0	0	2	0	0	1	0	0	0	1	0	0	0	0	0	0	0	1	1	3	3	0	0	2	0	0	0	0	0	0	0	0	0	1	1	0	2	1	0	0	1	0	0	0	0	0	0	0	0	0	1	6	0	1	0	1	1	1	0	0	0	1	0	0	0	0	0	1	0	1	0	0	0	0	1	0	0	1	0	0	1	1	0	0	0	1	0	0	0	1	0	2	27	0	0	0	0	0	1	0	0	0	1	3	0	0	0	0	0	0	2	0	0	0	0	0	1	0	0	1	1	0	0	0	0	2	2	1	0	0	1	0	1	0	4	0	1	0	2	0	1	0	0	4	1	1	0	2	3	0	6	0	0	0	1	0	0	0	0	1	1	0	0	0	0	0	0	0	0	0	0	0	0	0	0	0	0	0	0	1	0	0	1	0	0	1	1	0	1	0	0	0	0	0	0	0	4	0	0	2	1	2	0	0	0	0	0	0	0	1	0	1	0	0	0	0	0	0	1	0	0	0	0	0	0	0	0	0	1	0	0	0	1	1	0	0	4	0	0	1	1	1	2	0	0	5	0	1	1	0	0	0	20	0	1	0	0	1	0	3	0	0	0	0	0	1	0	4	0	2	0	0	5	0	0	0	0	2	0	3	0	2	0	0	0	0	0	0	0	0	0	1	0	0	0	0	0	0	0	0	1	1	0	1	0	0	0	0	5	1	0	1	4	1	0	3	0	0	0	0	0	0	0	1	0	0	1	1	1	5	1	0	0	0	0	1	4	0	0	0	1	0	0	0	0	1	0	0	0	2	0	1	0	0	1	1	0	1	0	0	0	1	0	0	1	0	0	1	1	1	1	6	0	1	2	0	0	2	0	1	1	0	0	1	0	0	0	0	1	0	0	0	0	0	1	0	1	0	0	1	1	1	0	0	0	0	0	0	0	0	0	0	0	0	0	0	0	0	0	2	0	0	1	0	1	0	0	1	0	0	4	0	0	0	0	0	1	0	4	0	0	0	1	1	0	0	0	0	1	1	0	0	0	0	0	0	0	0	1	0	0	0	0	0	0	0	1	0	1	0	0	0	0	0	0	3	0	1	0	0	0	0	0	0	0	0	0	0	0	0	0	1	0	0	4	0	0	0	0	0	0	0	0	1	0	0	0	1	0	0	0	0	0	0	0	0	0	0	0	0	0	0	1	0	0	0	2	0	0	0	0	0	1	0	0	1	0	0	0	0	0	2	0	4	1	1	0	0	0	1	0	0	2	0	0	0	0	0	0	2	1	0	0	0	0	0	0	0	0	0	0	0	0	0	1	0	0	0	0	0	0	0	0	0	0	0	1	1	1	1	0	1	0	1	0	3	0	0	1	0	0	0	0	2	1	0	0	1	0	0	1	0	0	1	0	0	0	0	0	0	0	0	0	1	1	0	0	0	0	0	0	0	0	0	0	0	0	0	0	0	1	0	0	0	1	0	1	0	0	0	2	0	0	1	0	0	0	0	0	1	1	0	0	0	0	0	2	0	0	0	0	0	0	0	0	0	1	0	0	0	0	1	1	2	0	0	0	0	0	0	0	0	0	0	0	0	0	0	0	0	0	0	0	0	0	0	0	0	0	0	0	0	1	0	0	0	0	0	0	0	0	0	0	0	0	1	0	0	0	0	0	0	0	0	0	0	0	0	0	0	0	0	1	0	0	0	0	3	0	0	0	0	0	0	0	0	0	0	1	0	0	1	0	0	0	1	0	1	0	4	0	0	0	0	0	0	1	0	0	0	0	0	0	0	0	0	0	0	3	48	0	0	0	0	0	1	0	0	0	0	0	0	0	1	0	0	0	0	0	0	1	1	0	0	0	0	1	0	0	0	0	0	0	0	0	0	0	0	1	0	0	0	1	2	0	0	3	2	0	0	0	0	0	0	2	1	0	1	0	0	1	0	0	0	0	0	0	2	0	0	0	0	0	0	0	0	0	0	0	0	1	1	0	0	0	0	0	0	1	0	0	0	0	1	0	0	0	0	0	0	0	0	0	1	0	1	0	0	0	0	0	0	0	0	0	0	2	0	0	2	0	0	0	0	0	0	0	0	0	0	0	0	0	0	1	0	0	0	0	0	1	0	0	2	1	2	1	0	0	0	0	0	0	0	0	0	0	0	0	0	0	0	0	0	0	0	0	1	0	0	1	0	0	0	0	1	0	0	5	0	0	0	0	0	0	0	0	2	1	0	0	0	0	0	0	0	0	0	0	0	0	1	0	0	0	0	0	2	0	0	0	0	5	0	1	0	1	0	0	3	1	2	0	0	1	0	1	0	0	0	0	0	1	0	0	0	0	0	0	0	0	0	1	1	0	0	0	0	1	1	2	0	0	0	0	0	0	0	0	0	0	0	0	0	1	1	0	0	0	0	0	0	0	0	0	0	0	0	0	1	0	0	0	0	0	0	0	2	0	0	0	0	0	0	0	0	0	1	0	0	0	0	0	0	0	0	0	0	0	0	0	0	0	0	0	0	0	0	0	0	1	1	0	0	0	0	0	0	0	0	0	0	0	0	0	0	1	0	0	0	0	0	0	0	0	0	2	0	0	0	0	1	0	1	2	0	1	0	0	0	0	0	0	0	0	0	0	0	0	0	0	2	0	0	0	0	0	0	0	0	0	0	0	0	0	1	0	0	0	2	0	1	0	0	0	0	0	0	0	1	0	0	0	0	0	0	0	1	0	2	0	0	1	0	0	0	0	0	0	0	0	1	0	2	0	0	0	0	0	1	0	0	0	0	0	3	0	0	0	0	0	0	0	0	0	0	0	0	0	0	0	0	0	0	0	1	0	0	0	0	0	0	1	0	0	0	0	0	0	0	0	0	0	0	3	0	0	0	0	0	1	0	0	0	0	1	0	1	0	0	0	0	0	0	0	0	0	0	0	0	0	0	1	0	1	0	0	0	0	0	0	1	0	7	0	1	0	0	0	0	1	0	0	0	0	0	0	0	0	0	0	0	0	0	0	0	0	0	0	0	0	0	0	0	1	0	0	0	0	0	0	0	0	0	0	0	0	1	0	0	0	0	1	0	0	0	0	0	0	1	1	1	0	0	1	1	0	0	1	0	0	2	0	0	0	0	2	0	1	0	0	0	0	0	1	0	0	0	0	0	0	0	0	0	0	0	0	0	0	0	2	1	0	0	0	0	0	0	0	0	0	0	1	0	0	0	0	0	0	0	1	0	0	0	1	0	0	0	0	0	0	0	0	2	0	0	0	0	0	0	0	0	0	1	1	0	0	0	0	0	0	0	0	2	0	0	1	0	1	0	0	0	0	0	0	0	0	0	0	0	0	0	0	2	0	0	0	0	0	0	0	0	0	0	0	0	0	0	0	0	0	0	0	0	0	0	0	0	0	0	0	0	0	0	1	0	0	0	0	4	1	0	1	1	0	1	0	0	0	0	5	0	0	0	16	0	0	0	1	0	0	0	0	0	0	0	0	0	0	0	0	2	1	0	0	1	0	0	0	0	1	0	3	1	0	0	1	0	0	0	0	0	0	0	1	0	0	0	0	0	1	0	3	0	0	0	0	1	4	0	0	0	0	0	0	0	0	0	1	0	0	0	1	0	0	0	0	0	0	0	0	0	0	0	0	0	0	0	0	0	1	0	0	0	0	1	0	0	0	1	0	0	0	0	0	0	0	0	0	0	0	0	0	0	0	0	0	0	0	0	0	0	0	0	0	0	0	0	0	0	0	1	0	0	0	0	1	0	0	0	2	1	0	0	0	0	0	0	0	0	0	0	0	0	0	0	0	0	0	0	1	0	0	1	0	0	0	0	1	0	0	0	0	0	0	0	0	0	0	0	0	0	0	0	0	0	0	0	0	0	0	0	0	0	0	0	0	0	0	0	2	0	0	0	0	0	0	0	0	0	0	0	0	0	0	0	0	0	0	0	0	0	0	0	0	0	1	0	0	0	0	0	0	0	0	0	0	0	0	0	0	0	0	1	0	0	2	0	0	0	0	0	0	0	0	0	0	0	0	0	0	0	1	0	0	0	0	0	0	0	0	0	6	0	0	0	0	0	0	0	0	0	0	0	0	0	0	0	0	1	1	0	0	0	0	4	3	3	0	0	0	0	0	0	0	0	0	0	0	0	0	0	0	0	0	0	0	0	0	0	1	1	1	1	0	0	0	0	0	0	0	0	0	0	0	0	0	0	0	0	4	2	0	0	0	0	0	0	0	0	0	0	0	1	0	0	0	0	0	1	0	0	0	0	0	0	0	0	0	0	0	0	0	0	0	0	0	0	0	0	0	0	0	0	0	0	0	0	4	2	1	0	1	1	0	0	0	8	0	1	0	0	0	0	0	0	0	0	0	0	9	0	0	0	0	4	0	0	0	0	0	0	0	0	0	0	0	0	0	0	0	0	0	0	0	0	0	0	0	1	0	0	0	0	0	0	0	0	0	0	0	0	0	0	0	0	0	3	1	0	0	0	0	0	0	0	0	0	0	0	0	0	0	0	0	0	0	0	0	0	2	0	0	0	1	0	0	0	0	0	1	0	5	0	0	0	0	0	0	0	0	0	0	0	0	0	0	0	1	0	0	0	0	0	0	2	0	0	0	0	0	0	0	0	0	0	0	0	0	4	37	0	1	0	2	0	1	0	0	0	1	0	1	4	0	0	0	0	0	0	0	0	0	0	0	0	0	0	0	0	0	0	0	0	0	0	0	0	0	0	0	0	0	0	0	0	0	0	0	0	0	0	0	1	0	0	0	0	1	0	0	0	0	0	0	6	0	0	0	0	1	0	0	0	0	0	0	0	0	0	0	0	0	0	0	0	0	0	0	0	0	0	0	0	0	0	0	0	0	0	0	0	0	1	0	0	0	0	0	0	0	0	0	1	0	0	0	0	0	0	0	1	0	0	0	0	0	0	0	0	0	0	2	0	1	0	0	0	0	0	0	0	0	1	0	0	0	0	0	0	0	0	0	0	0	0	0	0	0	0	0	0	0	0	0	0	0	0	0	0	0	0	0	0	0	0	0	1	0	0	0	0	0	0	0	0	0	0	0	0	0	0	0	0	0	0	0	0	0	0	0	0	0	0	0	0	0	0	0	0	0	0	0	0	0	0	0	0	0	0	0	0	1	0	2	0	0	0	0	0	0	0	0	0	0	1	0	0	0	1	1	0	0	0	0	0	0	0	1	1	0	0	0	0	0	0	0	1	0	0	0	0	0	0	0	0	0	0	2	0	0	0	0	0	0	1	0	0	0	0	0	0	0
Acido_2	1	1	0	3	1	2	1	2	1	1	0	1	2	0	2	1	1	1	1	1	2	1	0	1	0	0	0	2	0	1	0	0	1	0	1	1	0	2	1	1	1	0	1	1	0	1	0	0	2	1	1	0	1	1	1	1	1	0	1	1	0	0	1	1	0	0	0	1	0	1	1	0	1	1	3	1	1	1	0	0	0	1	1	0	0	1	1	1	1	1	1	1	1	1	1	1	1	1	1	1	1	1	1	1	1	1	1	1	1	2	1	1	0	1	0	1	1	3	0	0	0	1	1	1	1	1	0	1	1	1	1	1	1	1	1	1	1	0	0	1	3	1	1	0	0	1	2	1	1	1	1	0	6	1	1	1	0	1	0	2	1	1	1	2	1	1	0	1	0	1	1	1	2	0	1	0	3	3	1	1	1	3	1	1	1	2	2	1	1	0	1	1	1	1	1	0	1	1	1	1	1	1	5	0	1	0	0	1	2	1	0	0	0	1	1	1	1	0	0	0	0	1	1	1	0	1	1	0	1	1	1	1	1	1	1	1	1	0	1	1	2	3	0	1	0	2	1	2	0	3	2	1	1	1	1	1	2	0	1	1	0	0	1	2	1	0	1	0	0	0	1	0	1	1	5	0	0	0	0	0	1	1	1	4	1	1	1	1	1	1	0	1	1	1	1	0	1	1	1	1	1	1	1	0	1	4	0	0	0	0	1	0	1	2	2	8	1	1	1	1	0	1	1	1	0	0	3	2	1	2	0	1	1	1	1	1	0	1	1	1	1	0	0	2	3	0	0	0	1	2	1	1	1	1	1	1	1	1	1	0	0	0	1	0	5	0	0	2	0	3	1	0	0	2	1	0	1	1	0	2	0	0	1	0	0	1	1	1	1	1	0	1	0	0	0	1	1	2	0	1	0	1	5	0	1	0	0	1	0	3	0	0	0	1	0	0	2	2	2	1	0	1	0	0	0	0	1	0	1	1	2	0	0	5	1	24	1	0	1	1	2	0	1	0	0	0	1	0	2	1	0	0	2	17	1	2	1	1	1	6	0	1	2	0	1	1	0	5	2	2	0	2	0	0	0	1	1	1	1	0	4	1	3	1	0	13	2	1	1	1	0	1	3	1	1	2	0	1	1	1	1	0	2	1	0	1	1	2	1	3	0	0	0	1	2	1	1	1	1	1	3	1	1	0	0	2	1	1	3	4	1	2	1	2	1	1	3	1	1	1	1	1	1	0	1	0	1	1	0	0	1	1	6	1	0	1	0	1	1	0	3	0	2	0	1	1	0	2	1	2	9	0	1	0	0	0	1	1	0	0	1	0	1	1	9	1	1	0	1	9	1	0	4	1	0	0	1	1	1	1	4	1	0	1	1	11	2	0	0	1	2	2	0	0	2	0	1	4	0	1	0	1	1	0	1	1	0	1	3	0	2	0	0	1	1	4	0	4	0	0	0	0	1	2	4	1	0	0	0	2	0	0	0	4	0	2	2	24	2	0	1	0	0	0	5	1	0	0	0	0	0	2	1	2	1	1	1	1	1	1	0	1	0	0	0	0	1	0	1	0	0	0	1	0	1	3	1	2	1	0	0	1	1	1	5	0	0	2	1	1	1	1	0	2	2	1	2	0	1	1	0	0	0	2	2	1	1	0	5	1	2	1	1	1	4	1	0	0	0	2	1	1	0	0	0	0	0	1	0	2	1	1	1	1	0	1	1	2	1	1	1	2	2	1	0	3	0	0	1	1	1	1	0	0	0	0	1	0	2	1	0	1	3	1	2	0	0	0	1	0	1	0	0	0	1	1	1	1	5	2	1	0	0	1	1	1	0	0	1	1	0	6	3	0	0	0	1	1	0	0	0	0	0	0	1	1	1	1	0	4	1	1	4	1	0	3	1	0	0	1	0	0	1	0	0	1	2	1	0	1	1	0	0	0	1	1	1	1	1	2	0	4	3	1	0	0	0	0	0	0	0	1	0	3	0	0	0	9	0	1	0	2	0	0	0	0	0	0	1	0	1	1	0	0	0	1	0	3	0	1	0	0	0	1	1	0	4	1	0	1	1	1	0	0	1	0	0	1	1	0	0	1	0	0	0	2	0	0	1	1	1	2	0	1	1	0	0	0	0	0	1	0	0	0	3	0	1	0	0	2	0	0	1	0	0	2	0	0	0	0	0	0	0	0	0	1	0	1	0	6	6	0	1	0	9	1	0	0	0	0	0	1	1	0	1	0	0	0	0	0	0	0	0	0	0	1	1	1	0	1	0	1	0	0	1	1	0	1	0	0	0	0	0	1	0	0	0	1	0	1	0	1	2	1	1	1	1	1	4	1	1	1	3	1	1	1	1	1	0	0	0	1	1	2	1	1	0	1	0	1	2	2	0	0	1	1	0	0	0	0	6	1	0	7	0	1	1	1	0	1	2	0	0	0	1	7	0	0	0	1	1	1	1	1	2	0	1	2	1	0	0	0	1	1	0	5	0	1	1	0	0	0	0	0	1	0	0	1	3	3	0	0	0	0	0	0	0	0	0	1	0	1	0	0	0	0	0	0	2	0	0	1	0	0	2	1	0	0	0	3	0	0	0	1	0	0	0	3	1	2	1	1	0	0	1	0	1	0	2	0	0	0	1	0	0	0	0	0	0	0	0	0	0	0	0	0	0	0	1	0	0	1	0	0	0	0	0	0	0	0	0	1	6	0	2	0	0	0	8	0	0	0	0	0	1	0	0	0	1	1	1	0	0	0	1	0	0	0	0	5	0	0	1	0	0	1	1	1	0	0	0	0	0	1	0	0	1	0	0	0	1	0	1	0	0	0	2	1	1	0	0	0	0	1	0	0	1	1	0	0	0	0	0	1	0	0	1	0	1	0	2	0	2	0	0	0	1	0	1	0	0	0	0	0	2	4	0	3	1	1	0	0	0	0	0	1	0	0	3	1	0	0	0	1	0	1	0	0	0	0	0	0	1	0	1	11	0	1	1	0	0	0	0	1	0	0	0	0	17	1	0	1	2	1	0	0	0	2	1	1	0	0	0	0	4	0	0	2	0	0	0	0	1	0	0	1	0	0	0	1	1	0	0	1	1	1	0	0	0	0	5	0	0	3	1	0	0	1	1	0	0	0	0	2	0	0	0	1	0	1	0	1	0	0	0	1	0	7	0	1	1	0	1	0	0	0	1	0	0	0	0	0	2	1	0	3	0	0	1	2	0	0	0	1	0	0	0	0	17	0	0	0	0	0	0	0	0	1	0	0	1	0	0	0	0	0	1	0	0	2	0	0	0	0	1	0	0	0	0	0	1	2	0	0	1	2	2	0	0	0	1	0	0	0	1	0	11	1	0	0	0	1	0	2	1	1	0	0	3	2	0	0	0	0	0	1	1	0	0	0	0	0	0	0	0	0	0	1	1	0	0	0	0	2	1	0	0	0	0	0	0	1	0	1	0	2	2	0	0	1	0	0	0	0	0	0	0	0	0	0	0	2	0	0	0	0	1	1	0	1	0	0	0	2	0	0	0	0	0	1	0	1	0	0	0	0	0	0	0	0	0	0	0	1	1	1	0	0	0	0	0	0	2	0	0	6	0	0	2	0	0	0	0	0	0	0	0	0	0	0	0	0	0	1	2	1	0	0	1	0	0	0	0	1	0	0	1	1	0	0	1	1	8	0	0	0	0	0	0	0	0	1	1	0	0	1	0	0	0	0	0	0	0	0	1	4	0	0	1	2	0	0	0	0	0	0	0	2	0	0	0	0	1	2	0	0	0	0	0	0	0	0	0	0	0	1	0	3	1	0	4	0	0	1	0	1	0	0	0	0	0	0	0	1	0	0	0	0	0	0	0	0	0	0	0	1	0	1	0	0	1	0	0	0	0	1	0	1	7	0	0	3	0	0	1	0	0	1	1	3	0	1	0	0	0	0	2	1	1	0	0	0	1	0	0	0	1	0	0	0	0	1	5	1	0	0	0	0	2	0	8	0	0	0	0	0	0	0	0	2	0	1	0	1	0	2	2	0	0	0	1	0	0	0	0	0	5	0	1	0	0	1	0	0	1	1	0	0	0	0	0	0	0	0	1	1	0	0	1	0	0	2	0	0	0	0	0	0	0	0	0	2	2	0	0	1	0	1	0	0	0	0	0	0	0	1	0	1	0	0	0	0	0	1	1	0	0	0	0	0	1	0	0	0	1	0	0	0	1	1	0	0	0	0	0	1	3	0	2	0	2	4	0	0	1	1	0	0	0	0	0	0	0	1	0	1	0	0	0	0	0	1	0	2	0	0	0	0	1	0	0	0	0	1	1	2	0	1	0	0	0	0	0	0	0	0	0	1	0	0	0	0	0	1	1	0	1	2	0	1	0	0	0	1	7	0	0	0	6	0	0	0	0	0	0	0	2	0	0	1	0	0	0	0	0	11	2	0	5	0	0	1	5	0	0	0	1	0	0	0	0	1	0	0	0	2	0	1	1	0	1	1	0	1	1	0	0	1	1	1	0	0	1	0	0	1	0	3	0	2	1	0	4	0	0	2	2	0	0	1	0	0	0	0	1	0	1	0	0	0	1	0	0	0	0	2	0	3	0	0	1	2	0	0	0	0	1	0	0	0	1	0	0	1	0	1	0	0	2	0	0	0	0	1	0	0	1	0	1	0	0	0	1	0	0	0	0	0	2	1	1	0	0	0	0	0	0	0	0	0	0	1	0	0	1	0	0	0	0	0	0	0	0	2	1	0	0	0	0	0	0	0	0	3	0	0	0	0	0	0	0	0	0	0	0	0	1	2	0	0	1	1	0	0	0	0	0	0	0	1	0	0	0	1	0	0	1	0	1	0	1	0	0	0	0	0	0	0	0	0	0	0	4	0	0	2	0	0	0	0	2	2	1	0	0	0	0	2	0	3	1	0	1	0	0	0	0	3	1	0	0	0	0	0	0	1	1	0	0	0	0	1	0	0	1	1	1	0	0	0	0	1	0	0	0	1	0	0	0	0	0	0	3	3	5	0	0	0	2	0	0	0	0	1	1	0	0	0	0	4	0	0	0	1	0	0	0	0	0	0	1	0	0	0	0	1	0	0	0	1	0	0	0	1	1	0	0	0	0	0	0	1	0	0	0	0	1	0	0	1	1	1	0	4	0	1	1	1	0	0	1	0	0	0	0	0	1	0	0	0	0	0	2	1	0	0	0	0	0	0	0	0	0	0	0	1	0	0	0	2	0	0	0	0	0	0	0	0	0	0	1	0	0	0	0	0	0	0	0	1	0	0	0	0	0	0	0	0	0	0	0	0	0	0	1	0	0	0	1	0	0	1	0	0	0	0	0	0	0	0	0	0	0	0	0	0	0	0	1	0	2	0	0	1	0	0	0	0	0	0	0	0	0	0	0	0	0	0	0	0	0	0	0	0	1	1	0	0	0	0	0	0	0	0	0	0	0	0	0	0	0	0	1	0	2	6	0	0	0	0	0	2	0	0	0	0	0	0	0	0	0	0	0	0	0	1	0	0	0	1	0	0	0	0	0	0	0	0	0	0	0	0	0	0	0	0	0	0	0	0	0	0	3	1	0	0	1	3	0	0	1	0	0	0	0	0	2	1	0	0	0	0	0	0	0	0	0	0	0	0	0	0	0	1	0	0	0	0	0	0	0	0	0	0	1	0	0	1	0	3	0	0	0	0	0	0	0	0	0	0	0	1	1	0	0	2	0	0	0	0	1	0	0	0	0	5	0	0	0	0	0	0	2	0	0	0	1	0	0	0	1	0	0	2	0	0	1	0	0	0	0	1	0	0	0	0	0	0	0	0	0	0	0	0	0	0	4	0	0	1	0	0	0	0	0	0	1	0	0	0	0	0	0	0	0	0	0	0	1	0	0	0	0	0	1	0	0	0	0	0	0	0	0	1	0	0	0	2	0	0	0	0	0	1	1	1	0	0	0	0	0	0	0	0	0	3	0	12	0	0	0	0	0	0	0	0	0	0	0	0	0	0	0	0	0	0	0	0	0	0	0	0	0	0	0	2	0	0	0	0	0	0	0	0	0	0	0	0	0	0	0	0	0	0	1	0	0	0	0	1	0	0	0	0	1	0	0	0	0	0	0	0	0	0	0	0	0	0	0	0	0	0	1	3	0	0	0	0	0	0	0	0	1	0	1	0	0	0	0	0	0	0	0	0	0	0	0	0	0	0	0	1	0	0	0	0	0	0	0	0	0	0	0	0	0	0	0	0	0	0	0	0	2	0	0	0	0	0	0	0	3	0	2	0	0	0	0	0	0	0	0	0	2	0	1	0	0	1	0	1	0	0	0	0	0	0	0	0	0	0	0	0	0	0	0	1	0	1	0	0	0	0	0	0	0	1	0	0	0	1	0	0	0	1	0	0	1	0	1	0	0	0	0	0	0	0	0	0	1	0	0	0	0	0	0	0	1	0	0	0	0	3	1	0	0	0	0	0	0	0	1	0	0	0	0	0	0	0	0	0	0	0	0	0	0	2	0	0	2	0	2	0	0	0	0	0	0	0	0	1	1	0	0	0	0	0	0	0	0	0	0	0	0	0	0	0	0	0	0	0	0	0	0	0	0	0	0	0	0	0	0	0	0	0	0	0	0	0	0	1	0	0	0	0	0	0	1	0	0	0	0	0	0	0	0	0	0	0	0	0	0	0	0	0	0	0	1	0	0	0	0	0	0	0	0	0	0	0	0	0	0	0	0	1	0	0	0	0	1	0	0	0	0	0	0	0	1	0	0	0	1	2	0	0	1	0	0	4	0	0	1	0	1	0	0	0	0	0	0	0	0	0	0	2	0	0	0	0	0	0	0	0	0	0	0	0	0	1	0	0	0	0	0	0	0	0	0	0	0	0	0	0	0	0	0	0	0	0	0	0	0	0	0	0	0	0	0	0	0	0	0	0	0	0	0	0	0	0	0	0	1	0	0	0	0	0	0	0	0	0	2	0	0	0	1	0	0	0	0	0	0	1	0	0	0	0	0	0	1	2	1	0	0	0	0	0	0	0	0	0	0	0	0	0	0	0	0	0	0	0	0	0	0	0	0	0	0	0	0	0	0	0	3	0	0	4	1	0	2	0	0	0	0	0	0	0	2	0	0	0	7	0	0	0	0	0	0	0	0	0	0	0	0	0	1	0	0	0	0	0	0	1	0	0	0	0	0	0	0	0	0	0	1	0	0	0	0	0	0	0	1	0	0	0	0	0	1	0	2	0	0	0	0	2	1	0	0	0	0	0	0	0	0	0	1	0	0	0	0	0	0	1	1	2	0	0	0	0	0	0	0	0	0	0	0	0	8	0	0	0	0	0	0	0	0	0	0	0	0	0	0	1	0	0	2	0	0	0	0	0	0	0	0	0	0	0	0	0	0	0	0	1	0	0	0	0	0	0	0	0	1	0	1	0	0	0	0	0	0	0	0	0	0	0	1	0	0	0	0	0	0	0	0	0	0	0	0	0	0	1	0	0	0	0	0	0	0	0	0	0	0	0	0	0	0	0	0	0	0	0	0	1	0	0	0	0	0	0	0	0	0	0	0	0	0	1	1	0	0	0	0	0	0	0	0	0	0	0	0	0	0	0	0	0	0	0	0	0	0	0	0	0	0	0	0	0	0	0	0	0	0	0	0	0	0	0	0	0	0	0	0	0	0	0	0	0	0	0	0	0	0	0	0	0	0	3	2	0	0	0	0	0	0	0	0	0	0	0	4	0	0	0	0	0	0	0	0	0	0	0	0	0	0	0	1	0	0	0	0	0	0	14	7	0	0	0	0	0	0	0	0	0	0	0	0	0	0	0	0	0	0	0	1	0	0	0	0	0	0	2	0	0	0	0	0	0	1	0	0	0	0	0	0	0	0	0	1	0	0	0	0	0	0	0	0	0	1	0	0	1	0	0	0	0	0	0	0	0	0	0	0	0	0	0	0	0	0	0	0	0	2	1	0	0	0	0	0	0	0	0	0	0	0	0	4	5	0	0	0	2	0	0	0	0	1	1	0	0	0	0	0	0	0	0	1	1	4	0	0	0	0	1	0	0	0	0	0	0	0	0	0	0	0	0	0	0	0	0	0	1	0	0	0	0	1	0	0	1	0	0	0	1	0	0	0	0	0	0	0	0	0	0	0	0	0	0	0	0	0	0	0	0	0	0	0	0	0	0	0	0	0	0	0	0	0	0	0	0	0	0	1	0	0	0	0	0	1	0	3	0	0	0	0	0	0	0	0	0	0	0	0	0	0	0	0	0	1	0	0	2	0	2	0	0	1	0	0	0	0	0	0	0	0	0	0	1	60	0	0	0	1	0	1	0	0	0	0	0	1	2	0	0	0	0	0	0	0	0	0	0	0	0	0	0	0	0	0	0	0	0	0	0	0	0	0	0	0	0	0	0	0	0	0	0	0	0	0	0	0	2	0	0	0	0	2	0	0	0	0	0	0	0	0	0	0	0	1	0	0	0	0	0	0	0	0	0	0	0	0	0	0	0	0	0	0	0	0	0	0	0	0	1	0	0	0	0	0	0	0	0	0	0	0	0	0	1	0	0	0	0	0	0	0	0	0	0	0	1	0	0	0	0	0	0	0	0	1	0	1	0	0	0	0	0	0	0	0	0	0	0	0	0	0	0	1	0	0	0	1	0	0	0	0	0	0	0	0	0	0	0	0	0	0	0	0	0	0	0	0	0	0	0	0	0	0	0	1	0	0	0	0	0	0	0	0	0	0	0	0	0	0	0	0	0	0	0	0	0	0	0	0	0	0	0	0	0	0	0	0	0	0	0	1	0	0	0	0	0	0	1	0	0	0	0	0	0	0	0	0	0	0	2	0	0	0	1	0	0	0	0	0	0	0	0	0	1	0	0	2	0	0	0	0	7	0	0	1	0	0	0	0	0	0	0	1	0	0	0	0	1	0	1	0	0	0	1	3	0	0
Acido_3	1	1	1	4	1	2	1	2	0	0	0	1	2	0	2	1	1	1	1	1	1	1	0	1	0	0	0	1	1	1	1	0	0	0	1	2	1	2	1	1	1	0	2	1	0	0	1	1	4	1	1	0	1	1	1	1	0	0	1	1	0	1	1	0	0	0	0	1	0	0	1	0	1	0	2	0	1	1	1	1	0	0	0	1	1	1	1	1	1	1	1	1	1	0	1	1	1	1	1	1	1	1	1	1	1	1	1	1	0	1	1	1	0	2	0	1	1	0	0	0	0	1	0	1	1	0	1	0	1	1	0	1	1	1	1	1	1	1	0	1	1	0	1	0	0	1	0	1	0	1	1	0	3	2	0	1	0	1	0	1	0	1	1	1	1	2	1	1	0	1	1	0	1	1	1	2	2	2	1	1	1	3	1	1	1	1	2	0	1	0	1	1	1	1	1	1	1	0	1	1	1	1	3	1	1	0	0	1	1	2	0	0	0	1	1	1	1	0	0	0	1	1	1	1	0	1	1	2	1	1	0	1	1	1	1	1	1	0	1	0	1	4	1	0	0	1	1	2	1	1	0	1	1	1	1	0	1	0	1	2	0	0	1	3	2	0	1	0	0	0	1	0	1	1	1	0	0	0	0	0	1	0	1	1	0	1	1	1	1	1	0	2	0	0	0	0	0	0	1	1	1	1	1	0	1	1	0	0	0	0	1	1	1	2	2	3	0	1	1	1	1	0	1	1	0	0	2	3	1	0	1	1	1	1	1	1	2	1	1	1	1	1	0	6	3	1	0	2	1	2	1	1	1	1	1	1	1	1	1	0	0	0	2	0	0	0	0	2	0	2	2	0	0	1	1	0	1	1	0	1	0	1	0	0	0	0	1	0	0	1	1	0	0	0	0	0	1	0	0	1	0	1	0	0	1	0	0	0	0	1	0	0	0	1	0	0	1	0	0	1	0	1	0	0	0	0	1	0	1	0	0	0	0	3	2	10	1	0	1	1	1	0	1	0	0	0	2	0	3	2	0	0	2	7	1	1	1	0	1	4	0	1	3	0	1	0	0	1	1	1	0	0	1	0	0	1	2	1	1	1	6	1	2	2	0	6	3	2	0	1	1	1	3	1	0	3	0	1	1	1	0	0	1	1	0	1	1	1	1	5	1	2	0	1	0	1	1	0	1	1	2	2	1	0	0	1	1	1	2	0	2	2	0	1	1	1	2	1	1	1	1	1	1	0	1	0	1	0	0	0	1	2	3	0	0	1	0	1	1	0	2	0	2	2	1	1	0	3	1	1	5	0	0	1	0	0	1	0	0	0	1	0	0	0	5	1	1	1	1	5	1	0	1	0	0	1	2	2	1	1	3	1	0	0	2	6	2	0	0	1	1	2	0	0	2	0	1	2	0	1	0	1	1	0	2	1	0	0	2	1	1	0	0	0	0	3	0	2	0	0	0	0	1	1	4	1	0	1	0	2	0	0	0	2	0	1	2	21	2	0	1	0	0	0	3	2	0	0	0	0	0	2	0	0	0	0	0	0	1	0	1	0	0	0	0	0	1	1	2	0	0	0	0	1	0	1	1	1	1	0	0	1	1	1	4	0	0	1	1	0	1	1	0	1	0	1	0	0	1	0	1	0	0	2	2	1	0	0	3	1	2	1	1	0	1	1	0	0	0	1	1	0	0	0	1	0	0	0	0	2	1	0	1	0	0	1	1	2	1	1	2	2	2	1	0	2	1	0	1	1	1	1	0	0	0	0	1	0	1	3	0	0	2	1	1	0	0	0	2	0	1	1	0	0	1	1	1	0	3	2	1	0	0	1	1	1	0	0	0	1	0	3	3	1	0	0	0	0	0	0	0	0	0	0	0	1	1	1	0	2	0	0	2	1	1	3	1	0	0	1	0	1	1	0	0	1	1	1	0	1	1	0	0	1	2	1	0	1	1	2	0	2	3	2	0	0	0	0	0	0	0	2	0	3	0	0	0	8	0	1	0	2	0	0	0	0	0	0	1	0	0	1	1	0	0	2	0	1	1	1	0	0	0	2	1	0	3	0	0	0	0	1	0	0	0	0	0	0	1	0	0	1	0	0	0	0	0	0	0	1	0	0	1	0	0	0	0	0	0	0	0	0	0	0	2	0	0	0	0	2	0	0	0	0	0	1	0	0	0	1	0	0	0	0	0	1	0	1	0	3	4	0	1	0	4	1	1	0	0	0	1	2	0	0	0	0	0	0	0	0	0	0	0	0	0	1	0	0	0	2	0	1	0	0	1	0	0	1	0	0	0	0	0	0	0	0	0	3	0	1	0	1	1	1	0	1	1	0	2	1	0	0	2	1	1	1	1	1	1	0	0	1	1	2	0	1	1	1	0	1	1	0	1	0	1	1	0	0	0	0	0	0	0	4	0	1	0	2	2	0	1	0	0	2	1	1	0	0	0	0	0	1	0	2	4	0	0	1	1	0	0	0	1	0	0	2	0	1	1	0	0	0	0	0	0	0	0	0	2	1	0	1	0	0	1	0	0	0	0	1	0	1	0	0	0	0	0	0	0	0	0	1	0	0	2	1	0	0	0	1	2	0	0	1	0	1	0	3	1	2	2	1	0	0	1	0	1	0	1	0	0	0	0	0	0	0	0	0	0	0	0	0	0	0	1	0	0	0	1	0	0	1	0	0	0	0	0	0	0	0	0	1	2	0	2	0	0	0	1	0	0	0	0	0	0	0	0	0	1	1	0	0	0	0	3	0	0	0	0	0	0	0	1	0	0	1	1	0	0	0	0	0	0	1	0	0	1	0	0	0	1	0	1	0	0	0	0	1	1	0	0	0	0	0	0	0	1	1	0	0	0	0	0	0	0	0	1	0	1	0	2	0	1	0	0	0	1	0	1	0	0	0	0	0	2	1	0	2	0	2	0	0	0	0	0	1	0	0	6	0	0	1	0	0	0	1	0	0	0	0	0	0	1	0	1	2	0	1	0	0	0	0	0	1	0	0	1	1	20	1	1	0	2	0	1	0	0	6	1	1	0	0	0	0	3	0	1	2	0	1	0	0	0	0	0	1	0	0	0	0	0	0	0	1	1	1	0	0	0	1	1	0	0	0	1	0	0	1	0	0	0	0	0	2	0	0	0	0	1	1	0	1	0	0	0	1	0	4	0	0	0	0	1	0	0	0	1	0	0	0	0	0	1	1	0	0	0	0	1	1	0	0	0	1	0	0	0	0	22	0	0	0	0	0	0	0	0	1	0	0	0	0	0	0	0	0	1	0	0	0	0	0	0	0	0	0	0	1	0	0	1	3	0	0	1	0	1	0	0	0	1	0	0	0	1	0	7	1	0	0	0	1	0	0	1	1	0	0	1	0	0	0	0	0	0	0	1	0	0	0	0	0	0	0	0	0	0	0	4	0	0	0	0	2	1	0	1	0	0	0	0	1	0	1	0	2	1	0	0	0	0	0	0	0	0	0	0	0	0	0	0	1	0	0	0	0	1	1	0	0	0	0	0	1	0	0	0	0	0	1	0	0	0	0	0	0	0	0	0	0	0	0	1	0	1	1	0	0	0	0	0	0	0	0	0	2	1	0	1	0	0	0	0	0	0	0	0	0	1	0	0	0	0	1	1	0	0	1	1	0	0	0	0	1	0	0	1	1	0	0	1	1	2	0	0	0	0	0	0	0	0	1	1	0	0	1	0	0	0	0	0	0	0	0	1	7	0	0	0	2	0	0	0	0	0	0	0	0	0	0	0	0	0	1	0	0	0	0	0	0	0	0	0	0	0	1	0	1	0	0	2	0	0	1	0	0	0	0	0	0	0	0	0	0	0	0	0	0	0	0	0	0	0	0	0	0	0	1	0	0	0	1	0	0	0	0	0	1	3	0	0	0	0	2	0	0	0	1	1	3	0	2	0	0	0	0	0	1	1	0	0	0	0	0	0	0	0	0	0	0	0	1	0	0	0	0	0	0	1	0	1	0	0	0	1	0	0	0	0	1	0	0	0	1	0	0	2	0	0	0	0	0	0	0	0	0	6	0	1	0	0	0	0	0	1	0	0	0	0	0	0	0	1	0	1	0	0	0	1	0	0	2	0	0	0	0	0	0	0	0	0	1	4	0	0	0	0	1	0	0	0	0	0	0	0	1	0	0	0	0	0	0	0	0	0	1	0	0	0	0	0	0	0	0	0	0	0	0	2	1	0	0	0	0	0	0	3	0	1	0	1	3	0	0	1	0	0	0	0	0	0	0	0	0	0	1	0	0	0	0	0	1	0	3	0	0	0	1	2	0	0	0	0	0	1	2	0	0	0	0	0	0	0	0	0	0	0	1	0	0	0	0	0	0	1	0	0	2	0	0	0	0	0	0	3	0	0	0	4	1	0	0	1	0	0	0	1	0	0	0	0	0	1	0	1	5	2	0	0	0	0	1	3	0	0	0	2	0	0	0	0	0	0	0	0	0	1	1	0	0	0	1	0	1	0	0	0	1	2	1	0	0	1	0	0	0	0	3	0	0	1	0	1	0	0	2	2	0	0	0	0	0	0	0	1	0	2	0	0	0	1	0	0	0	0	1	1	2	0	0	0	1	0	0	0	0	1	0	0	0	1	0	0	0	0	0	0	0	1	0	1	0	0	0	0	0	0	0	1	0	1	0	0	0	0	0	0	0	0	1	0	0	0	0	1	1	0	0	0	0	0	1	0	0	0	0	0	0	0	0	0	0	0	0	0	0	0	0	0	0	0	1	0	0	0	0	0	0	0	0	0	0	0	0	0	0	1	1	0	0	1	0	0	0	0	0	0	0	0	1	0	0	1	0	1	0	2	0	0	0	0	0	0	0	0	0	0	0	0	0	0	0	3	0	0	1	0	0	0	1	2	1	0	0	0	0	0	1	0	2	1	0	0	0	0	0	0	0	1	0	0	0	0	0	0	1	1	0	0	0	0	0	1	0	0	1	0	0	0	0	0	1	0	0	0	1	0	0	0	0	0	0	1	2	0	0	0	1	2	1	0	0	0	1	1	0	0	0	0	3	0	0	0	1	0	0	0	0	0	0	1	0	0	0	0	0	0	0	0	0	0	1	0	1	0	0	0	0	0	0	0	2	0	0	0	0	0	0	0	1	0	1	0	1	0	0	2	1	0	0	0	0	0	1	0	0	1	1	0	0	0	0	1	0	0	0	0	0	0	0	0	1	0	0	0	0	0	0	0	1	0	0	0	0	0	0	0	0	0	0	0	0	0	0	0	0	0	0	0	0	0	0	0	0	0	0	0	0	0	1	0	0	0	0	0	0	0	0	1	0	0	1	0	1	0	0	0	0	1	0	0	0	0	0	0	0	1	0	0	0	1	0	0	2	0	0	0	0	0	0	0	0	0	0	0	0	1	0	0	0	0	0	0	0	0	0	0	0	0	0	0	0	1	0	0	0	0	0	0	0	0	0	1	0	1	3	0	0	0	0	0	1	0	0	1	0	0	0	0	0	0	0	0	0	0	0	0	0	0	0	0	0	0	0	0	0	0	0	0	0	0	0	0	0	0	0	0	0	0	3	0	0	0	1	0	0	0	1	0	0	0	0	0	0	0	0	1	0	0	0	0	0	0	0	0	0	0	0	0	0	0	0	0	0	0	0	0	0	0	0	0	0	0	0	1	0	0	1	0	0	0	0	0	0	0	0	0	0	0	0	0	0	1	0	0	1	0	0	0	0	1	0	0	0	0	2	0	0	0	0	0	0	0	0	0	0	1	0	0	3	1	0	0	3	0	0	0	0	0	0	0	1	0	0	0	1	0	0	0	0	0	0	0	0	0	0	1	0	0	0	0	0	0	0	0	0	1	0	0	0	0	1	0	0	0	0	0	0	0	0	0	0	0	0	0	0	0	0	0	0	0	0	0	1	0	0	0	2	0	0	0	0	0	1	0	0	0	0	0	0	0	0	1	0	0	7	0	3	0	0	0	0	0	0	0	0	0	0	0	0	0	0	1	0	0	0	0	0	0	0	0	0	0	0	0	2	0	0	0	0	0	0	0	0	0	0	0	0	0	0	0	0	0	0	1	0	0	0	0	0	0	0	0	0	0	0	0	0	0	0	0	0	0	0	0	0	0	0	0	0	0	0	1	1	0	0	0	0	0	0	0	0	1	0	0	0	0	0	0	0	0	0	0	0	0	0	0	1	0	0	0	0	0	0	0	0	0	0	0	0	0	0	0	0	0	0	0	0	0	0	0	0	0	0	0	0	0	0	0	0	0	0	2	0	0	0	0	0	0	0	0	0	1	0	0	0	0	0	0	0	0	1	0	0	0	0	0	0	1	0	0	0	0	0	0	0	0	0	0	0	0	0	0	0	0	1	0	0	0	0	0	0	0	0	0	0	0	0	0	0	0	0	0	0	0	0	0	1	0	0	0	0	0	0	0	0	1	0	0	0	0	1	0	0	0	0	0	0	0	0	0	0	0	0	1	0	0	0	0	0	0	0	0	0	0	0	0	0	0	0	0	0	0	0	0	0	0	0	0	0	1	0	0	0	0	0	0	0	0	0	0	0	0	0	0	0	0	0	0	0	0	0	0	0	0	0	0	0	0	0	0	0	0	0	0	0	0	1	0	0	0	0	0	0	0	0	0	0	0	0	0	0	0	0	0	1	0	0	0	0	0	0	0	0	0	0	0	0	0	0	0	0	0	0	0	0	0	0	0	0	0	0	0	1	0	0	0	0	0	0	0	0	0	0	0	0	1	0	0	0	0	2	0	0	0	0	0	2	0	0	0	0	0	0	0	0	0	0	0	0	0	0	0	1	0	0	0	0	2	0	0	0	0	0	0	0	1	2	0	0	0	0	0	0	0	0	0	0	0	0	0	0	0	0	0	0	0	1	0	0	0	0	0	1	0	0	0	0	0	0	0	0	0	0	0	0	0	0	0	0	0	0	0	0	0	0	0	0	0	0	0	0	0	0	1	0	0	0	0	0	0	1	0	0	0	0	0	0	0	0	0	0	0	0	0	0	0	0	0	0	0	0	0	0	0	0	0	0	0	0	0	0	0	0	0	0	0	0	0	0	0	0	2	0	0	2	1	0	1	0	0	0	0	0	0	0	1	0	0	1	2	0	0	0	0	0	0	0	0	0	0	0	0	0	1	0	0	0	0	1	1	1	0	0	0	0	0	0	0	0	0	0	0	0	0	0	0	0	0	1	0	0	0	0	0	0	0	0	1	0	0	0	0	0	1	0	1	0	0	0	0	0	0	0	0	0	0	0	0	0	0	0	0	1	0	0	1	0	0	0	0	0	0	0	0	0	4	0	0	0	0	2	0	0	0	0	0	0	0	0	0	0	0	0	0	0	0	0	0	0	0	0	0	0	0	0	0	0	0	0	0	1	0	0	0	0	1	0	0	0	0	0	1	0	0	0	0	0	0	0	0	0	0	0	0	0	0	0	0	0	0	0	0	0	0	0	0	0	0	1	0	0	0	0	0	0	0	0	0	0	0	0	0	0	0	0	0	0	0	0	0	0	0	0	0	0	0	0	0	1	0	0	0	0	0	1	1	0	0	0	0	0	0	0	0	0	0	0	0	0	0	0	0	0	0	0	0	0	0	0	0	0	0	0	0	0	0	0	0	0	0	0	0	0	0	0	0	0	0	0	0	0	0	0	0	0	0	0	0	0	0	0	0	0	0	3	2	0	0	0	0	0	2	0	0	0	0	0	2	0	0	0	0	0	0	0	0	0	0	0	0	0	0	0	0	0	0	0	0	0	0	0	1	1	0	0	0	0	0	0	0	0	0	0	0	0	0	0	1	0	0	0	0	0	0	0	0	0	0	2	0	0	0	0	0	0	0	0	1	0	0	0	0	0	0	0	2	0	0	0	0	0	0	0	0	0	0	0	0	0	0	0	0	0	0	0	0	0	0	0	0	0	0	0	0	0	0	0	0	0	0	0	0	0	0	0	0	0	0	0	0	0	0	0	2	2	0	0	0	3	0	0	0	1	1	0	0	0	0	0	0	0	0	0	1	1	1	0	0	0	0	1	0	0	0	0	0	0	0	0	0	0	0	0	0	0	0	0	0	0	0	0	0	0	0	0	0	0	0	0	0	1	0	0	0	0	0	0	0	0	0	0	0	0	0	0	0	0	0	0	0	0	0	0	0	0	0	0	0	1	0	0	0	0	0	0	0	0	0	0	0	0	0	0	0	0	1	0	1	0	0	0	0	0	0	0	0	0	0	0	0	0	0	0	0	0	1	0	0	1	0	2	0	0	0	1	0	0	0	0	0	0	0	0	0	1	44	0	0	0	0	0	0	0	0	0	0	0	1	1	0	0	0	0	0	0	0	0	0	0	0	0	0	0	0	0	0	0	0	0	0	0	0	0	0	0	0	0	0	0	0	0	0	0	0	0	0	0	0	1	0	0	0	0	5	0	0	0	0	0	0	1	0	0	0	0	0	0	0	0	0	0	0	0	0	0	0	0	0	0	0	0	0	0	0	0	0	0	0	0	0	0	0	0	0	0	0	0	0	0	0	0	0	0	0	0	0	0	0	0	0	0	0	0	0	0	0	1	0	0	0	0	0	0	0	0	0	0	0	0	0	1	0	0	0	0	0	0	0	0	0	0	0	0	0	0	0	0	0	0	0	0	0	0	0	0	0	0	0	0	0	0	0	0	0	0	0	0	0	0	0	0	0	0	0	0	0	0	0	0	0	0	0	0	0	0	0	0	0	0	0	0	0	0	0	0	0	0	0	0	0	0	0	0	0	0	0	0	0	0	0	0	0	0	0	0	0	0	0	0	0	0	0	0	0	0	0	0	0	0	0	0	0	0	0	0	0	0	0	0	0	0	0	0	0	1	0	0	0	0	0	0	0	1	0	0	0	0	0	0	0	0	0	0	0	0	0	0	0	1	0	0	0	0	0	1	1	0	0
Acido_4	1	2	1	5	1	2	1	1	1	0	0	1	0	0	0	1	1	1	1	1	0	1	0	1	1	0	0	1	0	1	1	0	1	0	1	1	0	2	1	1	1	2	1	1	1	1	0	0	2	1	1	0	1	2	2	0	0	1	1	1	0	1	1	1	1	1	0	2	1	1	1	0	1	0	2	0	1	0	1	1	1	0	1	1	1	1	1	1	1	1	1	1	1	0	1	1	1	1	1	1	1	1	1	1	1	1	1	0	0	3	1	1	0	2	0	1	1	0	0	0	0	1	1	1	1	1	0	1	1	1	0	1	1	1	4	1	1	1	0	1	2	0	1	0	0	1	2	1	1	1	1	0	7	1	0	0	0	1	1	1	1	0	1	2	1	0	0	1	0	0	1	1	1	1	1	0	4	2	1	0	1	2	1	1	1	3	2	0	1	0	1	1	1	1	1	1	1	1	1	1	1	1	2	1	1	0	0	1	2	1	0	0	0	1	1	1	1	0	0	0	1	1	2	0	0	0	1	1	1	1	1	1	1	1	1	1	1	0	1	1	2	3	1	1	0	1	0	1	1	2	0	0	1	1	1	0	0	0	1	1	1	0	1	3	2	0	1	0	0	0	0	0	1	1	6	0	0	1	0	0	1	0	0	0	1	1	0	1	1	1	0	1	0	0	0	0	1	2	1	1	1	1	2	0	1	3	0	0	0	0	1	1	0	1	2	4	1	1	1	1	1	3	0	1	0	1	3	4	1	1	1	2	1	1	1	1	0	1	1	1	1	2	1	7	3	0	1	1	0	2	0	1	1	1	1	1	1	1	0	0	0	0	1	0	0	0	0	2	0	1	2	0	0	1	1	0	0	1	1	2	0	1	1	0	0	3	2	0	0	0	0	0	0	1	0	3	1	2	0	1	0	1	2	0	1	0	0	0	0	4	0	0	0	0	0	0	4	1	1	1	0	0	0	0	0	0	0	0	1	2	1	0	0	4	2	14	1	1	1	1	1	1	1	0	0	0	1	1	3	1	0	0	3	10	1	1	2	0	1	3	0	1	1	0	1	0	0	1	1	1	0	1	1	0	0	0	1	1	2	0	4	1	4	0	0	11	2	1	1	1	0	1	2	0	2	2	0	1	2	1	1	0	1	1	0	1	1	2	1	3	1	0	1	1	3	1	1	0	1	1	1	2	1	1	1	2	0	1	2	2	1	3	1	1	1	1	4	0	1	1	1	1	1	0	2	0	1	2	0	0	0	2	3	0	0	1	0	1	1	0	2	0	1	1	1	1	0	3	1	1	9	0	1	0	0	1	2	1	0	0	2	0	0	0	4	1	1	0	1	8	1	0	0	1	2	1	2	2	1	1	3	1	1	0	1	8	3	1	0	2	0	1	0	1	1	0	1	4	0	1	3	1	1	0	1	1	0	0	3	1	1	0	0	0	1	5	0	3	1	0	0	0	1	1	5	2	0	1	0	4	1	2	0	1	0	1	6	20	2	0	1	0	0	0	3	2	0	0	0	0	0	1	1	2	1	0	1	0	1	1	1	1	0	1	0	0	1	0	1	0	0	0	1	0	2	1	1	1	1	1	0	2	2	1	3	1	0	0	0	2	0	1	0	1	2	0	0	0	1	0	2	0	0	2	0	1	0	0	7	1	2	1	1	0	2	1	3	0	1	2	1	1	0	0	0	0	0	1	0	4	1	1	1	1	0	1	1	2	1	1	1	2	2	1	0	5	0	0	1	1	1	0	0	0	0	0	2	0	5	1	1	1	1	1	1	0	0	0	1	0	1	1	0	0	1	1	0	1	4	3	1	0	0	1	0	1	0	0	0	1	1	6	2	0	0	0	2	0	0	0	0	0	0	0	0	0	1	1	0	5	2	1	4	1	0	3	1	0	0	1	0	0	0	0	0	1	2	1	0	0	1	0	0	1	1	1	1	1	1	2	0	4	5	1	0	0	0	0	0	0	0	0	0	4	0	0	0	8	0	1	0	1	0	0	0	0	0	0	0	0	1	1	0	0	0	1	0	3	0	1	0	0	0	1	1	0	3	0	0	0	1	1	0	0	0	0	0	0	2	0	0	1	0	0	0	4	0	0	0	1	0	1	0	1	2	0	0	0	0	0	0	0	0	0	2	0	3	0	0	1	0	0	1	0	0	2	1	0	0	0	0	0	0	1	0	1	0	1	0	7	8	0	1	0	7	1	0	0	0	0	0	1	0	0	1	0	0	0	0	0	0	0	0	0	0	2	1	1	0	1	0	1	0	0	1	0	0	0	0	1	0	0	0	0	0	0	1	1	0	1	0	1	1	1	0	1	1	1	1	1	0	0	3	1	2	1	0	1	0	0	0	1	1	2	0	1	0	1	0	1	2	2	0	0	1	1	0	0	0	0	6	0	0	12	0	1	1	1	0	2	2	0	0	0	1	0	0	0	0	0	0	1	0	1	1	0	0	2	0	0	0	0	1	1	0	2	0	1	1	0	0	1	0	0	1	0	0	0	3	1	0	1	0	1	1	0	0	1	0	1	0	1	0	0	0	0	0	0	0	0	0	1	0	0	2	2	0	0	0	2	1	0	0	0	0	0	0	3	1	2	0	1	0	0	1	0	0	0	0	0	0	0	1	0	0	0	0	0	0	0	0	0	0	0	1	0	0	0	1	0	0	1	1	0	1	0	0	0	0	0	0	1	7	0	1	0	0	0	11	0	0	0	0	0	1	0	0	0	0	1	0	0	0	0	1	0	0	0	0	1	0	1	0	0	0	0	1	2	0	0	0	0	0	1	0	0	1	0	0	0	1	0	1	0	0	0	1	1	0	0	0	0	1	1	0	0	1	1	0	0	0	0	0	0	0	0	1	0	1	0	1	0	2	0	0	0	1	0	1	0	0	0	0	0	1	1	1	2	1	2	0	1	0	0	0	1	0	0	7	1	0	0	0	1	0	1	0	0	0	0	0	0	0	0	2	5	0	1	1	0	0	0	0	2	0	0	0	1	26	1	0	0	1	0	0	0	0	7	1	1	0	0	0	0	4	0	1	3	0	0	0	0	1	0	0	1	0	0	0	0	1	0	0	0	1	1	1	0	0	1	2	0	0	1	2	0	0	1	3	0	0	0	0	1	0	0	0	0	1	1	0	1	0	0	0	1	0	7	0	1	3	0	1	0	0	0	1	1	0	0	0	0	2	1	0	0	0	0	1	1	0	2	0	1	0	0	0	0	14	0	0	0	0	0	0	0	0	2	0	0	0	0	0	0	0	0	1	0	0	1	0	0	0	0	0	0	0	1	0	0	1	2	0	0	2	2	3	0	1	0	2	0	0	0	1	0	13	1	0	0	0	1	0	0	1	1	0	0	3	0	0	0	0	0	0	1	1	0	0	0	0	3	0	0	0	0	1	0	1	0	0	0	0	3	0	0	1	0	1	0	0	1	0	1	0	2	1	0	0	0	0	0	0	0	0	0	0	0	0	0	0	1	0	0	0	0	1	1	0	0	0	0	0	0	0	0	0	0	0	0	0	1	0	0	0	0	0	0	0	0	0	0	1	0	1	1	0	0	1	0	0	0	1	1	0	6	1	0	1	0	0	0	0	0	0	0	0	0	1	0	0	0	0	1	1	1	0	0	1	0	0	0	0	1	0	0	1	0	0	1	0	1	10	0	1	0	0	0	0	0	0	1	1	0	1	1	0	0	0	0	0	0	0	0	1	6	0	0	0	1	0	0	0	0	0	0	0	1	1	1	0	0	0	2	0	0	0	0	0	0	0	0	0	0	0	1	0	2	1	0	5	0	0	0	0	2	0	0	0	0	0	0	0	1	0	0	0	0	0	0	0	0	0	0	0	1	0	1	0	0	0	0	0	0	0	0	0	1	7	1	0	1	0	2	0	0	0	1	3	1	0	2	0	0	0	0	0	1	0	0	0	1	1	0	0	1	2	0	0	0	0	1	3	1	0	0	0	0	0	0	5	0	0	0	0	0	1	0	0	2	0	1	0	1	1	1	1	1	0	0	1	0	0	0	0	0	3	0	0	0	0	1	0	0	1	1	0	0	0	0	0	0	0	0	1	1	0	0	1	0	0	0	0	0	0	0	0	0	1	0	1	1	4	0	0	3	0	1	0	0	0	0	0	0	0	1	0	1	0	0	0	0	0	1	1	1	0	1	1	0	0	0	0	0	0	0	0	0	1	1	0	0	0	0	0	1	3	0	2	0	1	4	0	0	0	1	0	0	1	0	0	0	0	2	0	1	0	0	1	0	0	0	0	3	0	1	0	1	1	0	0	0	0	1	0	4	0	1	0	0	0	0	0	0	0	0	0	0	0	0	0	1	0	0	1	0	1	0	0	1	0	0	0	0	8	0	0	0	6	1	0	0	1	0	0	0	1	0	0	0	0	0	3	0	1	8	4	0	3	0	0	4	5	0	0	0	1	0	0	1	0	0	0	0	0	3	0	0	0	0	1	0	0	1	2	0	0	2	0	0	0	0	2	0	0	0	0	3	0	0	2	0	4	1	0	3	3	2	0	1	0	0	0	0	2	0	5	0	0	0	1	0	1	0	1	3	0	3	0	0	1	4	0	0	0	0	0	0	0	0	0	0	0	0	0	1	0	1	2	0	1	0	0	0	0	0	1	0	1	0	1	0	0	1	0	0	0	0	0	1	1	1	0	0	1	0	0	0	0	0	0	0	0	0	0	0	0	1	0	0	0	0	0	1	0	1	0	0	0	0	0	0	0	1	0	1	0	0	0	0	0	0	0	0	0	0	2	0	0	0	0	0	0	0	0	0	0	0	0	1	0	0	0	0	1	0	0	0	0	0	1	0	0	0	0	0	0	0	0	0	1	0	2	0	0	0	0	0	0	0	2	2	1	0	0	0	0	1	0	2	1	1	1	0	0	0	0	1	1	0	0	0	0	0	0	0	1	0	0	0	0	1	1	0	0	1	0	0	0	0	0	1	0	0	0	0	0	0	0	0	0	0	2	1	2	0	0	1	2	1	0	0	0	1	1	0	0	0	0	2	0	0	0	1	0	0	0	0	0	1	1	0	0	0	0	0	0	0	0	1	0	0	0	1	1	0	0	0	0	0	0	1	0	0	0	0	0	0	0	1	1	1	0	0	0	0	1	1	0	0	0	0	0	0	0	0	1	0	0	0	0	0	1	1	0	0	0	0	0	0	0	1	0	0	0	0	0	0	0	1	0	0	0	0	0	0	0	0	0	0	0	0	0	0	1	0	0	0	0	1	0	0	1	0	0	0	0	0	0	0	0	0	0	0	1	0	0	0	0	0	0	1	0	0	0	0	0	0	0	0	0	2	0	0	0	0	0	0	1	0	0	0	0	1	0	0	0	0	0	0	0	0	0	0	1	0	0	0	0	0	0	0	0	1	1	1	0	0	0	0	0	0	0	0	0	0	0	0	0	0	0	0	0	0	1	4	0	0	0	0	0	1	0	0	0	0	0	0	0	1	0	0	0	0	0	1	0	1	0	0	0	0	0	0	0	0	0	0	0	0	0	0	0	0	0	1	0	0	0	0	0	0	3	1	0	0	0	2	0	0	0	0	0	0	0	0	1	2	0	0	0	0	0	0	0	1	0	0	0	0	0	0	0	1	0	0	0	0	0	0	0	0	0	0	0	0	0	1	0	1	0	0	0	0	0	0	0	0	0	0	0	0	0	0	0	2	0	0	0	0	1	0	0	0	0	3	0	0	0	0	0	0	2	0	0	0	0	0	0	2	1	0	0	1	0	0	1	0	0	2	0	0	0	0	0	0	0	0	0	0	0	0	0	0	0	0	1	0	0	0	0	0	0	0	0	0	0	0	0	0	0	1	0	1	0	0	0	0	0	0	0	0	0	0	0	0	0	0	0	0	0	0	1	1	0	0	0	3	0	0	0	0	0	1	0	1	0	0	2	0	0	0	3	0	0	4	0	10	0	0	0	1	0	0	0	1	1	0	0	0	0	0	1	0	0	0	0	0	0	0	0	0	0	0	0	1	1	0	0	0	0	0	0	0	0	0	1	0	0	0	0	0	0	0	0	0	0	0	0	0	0	0	0	0	0	1	0	0	0	0	0	0	0	0	0	0	0	0	0	0	0	0	1	0	0	0	0	0	0	0	0	0	1	0	1	0	0	0	0	0	0	0	0	0	0	0	0	1	0	0	0	0	0	0	0	0	0	0	0	0	0	0	0	0	0	0	0	0	0	1	0	0	2	0	0	0	1	1	0	0	2	0	1	0	0	0	0	0	0	0	0	0	0	0	0	0	0	1	0	1	0	0	0	0	0	0	0	0	0	0	0	0	0	0	0	2	0	1	0	0	0	0	0	0	0	1	0	0	1	0	0	0	0	0	0	0	2	0	1	0	0	0	0	0	0	0	0	2	1	0	0	1	0	0	0	0	1	0	0	0	0	1	0	0	0	0	0	0	0	0	0	0	0	1	0	0	0	0	0	0	0	0	0	0	0	0	0	0	0	0	1	0	0	0	0	0	0	0	0	0	0	0	0	0	0	0	0	0	0	0	0	0	0	0	0	0	0	0	0	0	0	0	0	0	0	0	0	0	0	0	0	0	0	0	0	0	0	0	0	0	0	0	0	0	0	0	1	0	0	0	0	0	0	0	0	0	0	0	0	0	0	0	0	0	0	0	0	0	0	0	0	0	1	0	0	0	0	0	0	0	0	0	0	1	0	0	0	0	1	0	0	0	0	0	0	1	1	0	0	0	0	3	0	0	3	0	0	7	0	0	0	0	0	0	0	0	0	0	0	0	0	0	0	1	0	0	0	0	0	0	0	0	0	0	0	0	0	1	1	0	0	0	0	0	0	0	0	0	0	0	0	0	0	0	0	0	0	0	0	0	0	0	0	0	0	0	0	0	0	0	0	0	0	0	0	0	0	0	0	0	1	0	0	0	0	0	0	0	0	0	0	0	0	0	1	0	0	0	0	0	0	0	0	0	0	0	0	0	0	1	1	0	0	0	0	0	0	0	0	0	0	0	0	0	0	0	0	0	0	0	0	0	0	0	0	0	0	0	0	0	0	0	2	0	0	5	1	0	1	2	0	0	0	0	0	0	2	0	0	0	1	0	0	0	0	0	0	0	0	0	0	0	0	0	1	0	0	0	1	0	0	1	0	0	0	0	0	0	0	0	0	0	0	0	0	0	0	0	0	0	2	0	0	0	0	0	1	0	3	0	0	0	0	0	0	0	0	0	0	0	0	0	0	0	1	0	1	0	0	0	0	0	1	1	0	0	0	0	0	0	0	0	0	0	0	0	6	0	0	0	0	0	0	0	0	0	0	0	0	0	0	1	0	0	2	0	0	0	0	0	0	0	0	0	0	0	0	0	0	0	0	1	0	0	0	0	0	0	0	0	0	0	1	0	0	0	0	0	0	0	0	0	0	0	0	0	0	0	0	0	0	0	0	0	0	0	0	0	0	1	0	0	0	0	0	0	0	0	0	0	0	0	0	0	0	0	0	0	0	0	0	0	0	1	0	0	0	0	1	0	0	0	0	0	0	1	0	0	0	0	0	0	0	0	0	0	0	0	0	0	0	0	1	0	0	0	0	0	0	0	0	0	0	0	0	0	0	0	0	0	0	0	0	0	0	0	0	0	0	0	0	0	0	0	1	0	0	1	0	0	0	0	1	0	0	2	2	0	0	0	0	0	0	0	0	0	0	0	5	0	0	0	0	0	0	0	0	0	0	0	0	0	0	0	0	0	0	0	0	0	0	20	5	1	0	0	0	0	0	0	0	1	0	0	0	0	0	0	0	0	0	0	0	0	0	0	0	0	0	2	0	0	0	0	0	0	0	0	0	0	0	0	0	0	0	0	1	2	0	0	0	1	0	0	0	0	0	0	0	1	0	0	0	0	0	0	1	0	0	0	0	0	0	0	0	0	0	0	1	0	1	0	0	0	0	0	0	0	0	0	0	0	0	0	2	3	0	0	0	2	0	0	0	4	1	1	0	0	0	0	0	0	0	0	1	1	1	0	0	0	0	1	0	0	0	0	0	0	0	0	0	0	0	0	0	0	0	0	0	0	0	0	0	0	0	0	0	0	0	0	0	1	0	0	0	0	0	0	1	0	0	0	0	0	0	0	0	0	0	0	0	0	0	1	1	0	1	0	0	0	0	0	0	0	0	0	0	0	0	0	2	0	0	0	0	0	1	0	4	0	0	0	0	1	0	0	0	0	0	0	0	0	0	0	0	0	1	0	0	2	0	2	0	0	1	0	0	0	0	0	0	0	0	0	0	1	44	0	0	0	0	0	1	0	0	1	0	0	1	2	0	0	0	0	0	0	0	0	0	0	0	0	0	0	0	0	0	0	0	0	0	0	0	0	0	0	0	0	1	0	0	0	0	0	0	0	0	0	0	1	0	0	0	0	1	0	0	0	0	0	0	2	0	0	0	0	0	0	0	0	0	0	0	0	0	0	0	0	0	0	0	0	0	0	0	0	0	0	0	0	0	0	0	0	0	0	0	0	0	0	0	0	0	0	0	0	0	0	0	0	0	0	0	0	1	0	0	1	0	0	0	0	0	0	0	0	2	0	1	0	0	0	0	0	0	0	0	0	0	0	0	0	0	0	0	0	0	0	0	0	0	1	0	0	0	0	0	0	0	0	0	0	1	0	0	0	0	0	0	0	0	0	0	0	0	0	0	0	0	0	0	0	0	0	0	0	0	0	0	0	0	0	0	0	0	0	0	0	0	0	0	0	0	0	0	0	0	0	0	0	0	0	0	0	0	0	1	0	1	0	0	0	0	0	0	0	0	0	0	0	0	3	0	0	0	1	0	0	0	0	0	0	0	0	0	0	0	0	0	0	0	0	0	0	0	0	0	0	0	0	0	0	0	0	0	0	0	0	0	1	0	0	0	0	0	1	2	0	0
Acidobacteria_bin61_Slaby_2017	0	1	0	0	1	7	0	2	1	0	0	1	1	0	1	0	0	0	0	1	1	2	0	1	0	0	0	1	0	0	1	0	2	0	1	0	1	0	0	1	0	0	4	0	1	1	1	1	1	1	1	0	1	1	1	0	0	1	1	0	0	1	0	2	1	0	0	0	0	0	0	0	0	0	2	1	1	2	1	1	0	0	0	1	1	1	1	1	1	1	1	1	1	1	1	1	1	1	1	1	1	1	1	0	0	0	1	1	0	1	1	0	0	2	0	1	0	0	0	0	1	1	1	1	0	0	0	1	1	0	0	1	2	1	0	2	1	0	0	0	0	0	1	0	0	0	1	0	1	1	1	1	5	0	0	0	0	2	3	1	1	0	1	1	0	0	0	0	1	1	0	0	1	4	1	1	1	4	1	0	1	2	0	1	1	2	2	0	1	0	0	1	1	0	1	1	1	0	1	1	1	1	0	0	1	0	0	1	1	1	0	0	1	1	0	0	0	0	1	0	1	1	1	1	0	1	1	1	0	1	1	1	1	0	0	1	1	0	0	0	1	0	1	0	0	0	1	1	1	0	1	1	0	1	1	0	0	0	0	1	0	0	1	2	1	0	0	0	0	0	0	0	1	0	1	0	0	1	1	0	0	0	0	2	0	0	0	1	1	1	0	0	0	0	0	0	1	2	0	0	1	1	1	0	1	1	0	0	1	2	1	0	1	1	1	2	1	1	1	2	2	1	1	0	0	1	0	3	0	1	0	1	1	1	0	1	1	1	0	0	0	0	0	0	0	0	1	1	0	2	0	1	1	1	1	1	1	1	1	0	0	0	0	0	0	0	0	0	0	0	0	0	0	1	1	0	0	0	0	1	0	1	0	0	0	4	1	0	0	0	0	1	1	1	0	1	1	2	0	2	0	1	7	0	0	0	0	0	1	1	0	0	0	0	0	0	1	1	2	0	0	0	0	1	0	0	0	0	1	0	1	0	0	3	0	4	0	1	1	0	1	0	0	0	0	0	2	0	3	0	0	0	1	17	1	1	1	1	1	3	4	0	1	0	0	1	0	1	1	0	0	0	0	0	0	0	2	0	0	2	2	0	1	0	0	2	2	0	2	1	0	1	1	0	0	0	0	1	1	1	0	2	1	0	0	2	0	0	1	1	0	0	1	1	5	1	1	0	1	0	3	0	1	1	1	2	0	1	1	0	1	1	0	1	1	0	1	0	0	1	1	1	1	0	0	0	0	3	1	0	1	1	4	1	1	0	0	1	1	1	2	0	3	1	1	0	0	0	1	1	9	0	0	1	0	14	1	1	0	0	2	0	0	0	8	1	1	0	0	3	1	0	1	0	0	0	0	1	0	0	2	0	1	3	1	1	2	1	0	1	0	0	0	0	2	0	0	5	0	2	0	0	1	0	0	0	0	1	1	1	0	0	0	1	1	1	0	3	0	1	0	0	1	0	3	0	0	0	0	0	0	0	0	1	0	0	5	7	1	2	1	0	0	0	3	1	0	0	0	0	0	0	1	0	0	0	1	0	1	0	1	1	0	0	1	0	0	1	0	0	0	0	0	0	0	3	1	1	2	0	0	1	1	1	4	0	0	0	0	2	1	0	0	1	0	0	0	0	0	0	1	0	3	2	0	0	0	0	1	0	0	1	0	1	2	0	0	0	1	0	1	1	0	0	1	0	0	0	0	1	1	0	0	2	2	0	0	3	1	1	1	2	2	0	0	4	0	1	0	0	1	0	0	0	0	0	1	0	1	0	0	0	3	0	0	0	1	0	1	0	0	1	0	0	1	1	0	0	7	2	0	0	0	0	0	0	0	1	1	1	1	9	2	1	0	0	1	0	0	0	0	0	2	0	0	0	1	1	0	6	1	1	8	1	0	3	1	0	0	1	0	0	1	0	0	1	0	1	0	6	2	0	2	0	0	1	0	1	1	1	0	2	4	1	0	0	0	0	0	0	0	2	0	3	0	0	0	5	0	0	0	2	0	0	0	0	0	0	1	1	0	0	0	0	0	0	0	0	1	0	0	0	0	2	0	0	0	2	0	1	0	1	0	0	0	2	0	1	2	0	1	1	0	0	1	0	0	0	0	0	0	0	1	0	0	0	0	0	1	0	0	0	0	0	0	0	0	0	0	1	0	0	1	0	0	1	0	0	0	0	1	0	0	0	0	0	1	0	0	7	4	0	0	0	7	1	0	0	0	0	0	1	0	0	1	0	0	0	0	0	0	0	0	0	0	1	1	1	0	1	0	0	0	0	1	1	0	1	0	0	0	1	1	1	0	0	0	1	0	1	0	1	0	1	0	0	1	0	4	0	1	0	3	0	1	1	1	1	1	0	3	0	1	1	0	0	1	0	0	1	1	0	0	0	0	0	0	0	0	0	3	1	0	15	0	1	0	4	2	1	1	0	0	0	0	4	0	0	0	0	1	0	0	2	2	0	1	1	1	0	0	0	1	0	0	2	0	1	1	0	0	0	0	0	0	0	0	0	5	0	0	1	0	0	0	0	0	0	0	1	0	2	0	1	0	0	0	0	0	0	0	3	0	0	0	0	0	0	0	0	1	0	0	0	0	0	1	1	0	0	0	0	0	0	1	0	0	0	1	0	0	0	0	0	0	0	0	0	0	0	1	0	0	0	1	0	0	0	0	0	0	1	0	0	1	0	0	0	0	0	0	0	4	0	1	0	0	0	30	0	0	0	0	0	1	0	0	0	1	1	0	0	0	0	1	0	1	0	0	1	1	0	0	0	2	1	0	2	0	0	0	0	1	1	0	0	3	0	0	0	0	0	0	0	0	0	0	0	0	0	0	0	1	0	0	0	0	1	0	0	0	0	0	1	0	0	0	0	1	0	1	0	2	0	0	2	0	0	1	0	1	0	0	0	1	2	1	2	3	1	0	2	1	0	0	4	0	0	12	0	0	1	0	0	0	1	0	1	0	0	0	0	1	0	2	13	0	1	0	0	0	1	0	1	1	0	1	0	10	0	0	0	0	1	0	0	0	2	1	1	0	0	0	0	5	0	0	0	0	0	0	1	0	0	0	0	0	0	0	0	0	0	0	1	0	0	2	0	0	0	2	0	0	5	0	0	0	2	5	0	0	0	0	1	0	0	0	1	0	0	0	1	0	0	0	1	0	3	0	1	3	0	1	0	0	0	0	1	0	0	0	0	1	1	0	0	0	0	2	1	0	1	0	0	0	0	0	0	25	0	0	0	0	0	0	0	0	1	0	0	0	0	0	0	0	0	0	1	0	3	0	1	0	0	0	0	0	0	0	0	0	2	0	0	1	3	0	0	2	0	0	0	0	0	0	0	14	0	1	0	0	0	0	0	1	0	0	0	1	0	0	0	0	0	0	1	1	1	0	0	0	1	0	0	0	0	0	0	1	0	0	0	0	3	0	0	1	0	0	0	0	3	0	0	0	1	0	0	0	1	0	0	0	0	3	0	0	0	0	0	0	0	0	0	0	0	2	0	0	0	0	0	0	0	1	0	0	1	0	1	0	0	0	0	1	0	0	0	0	1	0	0	1	0	1	0	0	0	0	0	0	0	0	0	0	1	0	0	0	0	0	0	0	0	0	0	0	0	0	0	0	0	0	1	2	1	0	0	1	0	1	0	1	0	0	1	1	0	0	2	1	0	9	1	1	0	0	0	2	0	0	0	0	0	0	0	0	0	0	1	0	0	0	0	0	1	0	0	0	2	0	0	0	0	0	0	0	1	0	0	0	0	0	0	0	0	0	0	0	0	0	0	0	0	0	0	0	0	0	1	2	0	0	2	0	0	0	1	0	0	0	0	0	0	0	0	0	0	0	0	0	0	0	1	1	0	0	1	0	0	0	0	0	0	0	0	0	2	4	1	0	0	0	0	0	0	0	1	1	1	0	0	0	0	0	0	1	0	1	0	0	0	1	0	0	1	0	0	0	0	0	1	6	0	0	0	0	0	2	0	2	0	0	0	0	0	1	0	0	2	1	1	0	0	2	1	0	0	0	0	0	0	0	0	0	0	3	0	0	0	0	0	0	0	0	1	0	0	0	0	1	0	1	0	0	0	0	0	1	0	0	1	0	1	0	0	0	0	0	0	0	2	0	0	0	0	0	0	0	0	0	0	1	0	0	0	0	0	0	0	0	0	0	0	1	0	0	0	1	1	0	0	0	0	0	0	0	0	0	0	0	0	5	0	0	0	2	0	0	0	0	1	0	1	1	0	0	0	1	0	0	0	0	1	0	0	0	0	1	0	0	1	0	0	0	3	0	0	2	0	0	0	0	0	0	2	0	1	0	0	0	0	0	0	0	0	0	1	0	0	0	1	1	0	0	0	0	0	0	0	0	0	0	0	2	1	0	0	2	1	0	0	0	0	0	0	1	0	0	0	0	0	0	0	0	5	0	0	1	0	0	2	3	0	0	0	1	0	0	0	0	0	0	0	0	2	0	0	2	0	0	0	0	0	2	0	0	1	0	1	0	0	1	0	1	0	1	0	0	2	0	0	2	0	0	0	0	0	0	1	1	0	0	0	1	0	2	0	0	0	1	0	1	0	0	1	0	1	0	0	1	4	0	0	0	0	0	0	0	0	0	0	0	1	0	2	0	1	2	0	0	2	1	0	0	0	2	1	0	0	0	0	0	0	0	0	0	0	1	0	0	1	0	0	1	0	0	0	0	0	0	4	0	0	2	0	0	0	0	0	0	0	0	1	1	0	0	0	0	1	0	0	0	0	0	0	0	0	0	0	0	0	0	0	0	0	0	0	2	0	0	0	0	0	0	0	0	0	0	1	1	0	0	0	1	0	0	0	0	0	0	0	0	0	0	0	0	0	0	0	0	0	1	0	0	1	0	0	0	1	0	1	1	0	0	0	0	1	0	2	1	0	1	0	0	0	0	0	1	0	0	0	0	0	0	0	0	0	1	0	0	0	0	0	1	0	0	1	0	0	1	0	0	0	0	0	2	0	0	0	0	0	0	0	13	2	0	1	0	2	0	1	0	1	0	0	0	0	0	1	1	1	0	1	0	0	1	0	1	1	1	0	0	0	0	0	0	1	0	0	0	0	0	2	0	0	0	0	0	0	0	0	0	0	0	0	0	0	0	0	0	0	0	1	0	0	4	0	0	0	0	0	0	0	2	0	0	0	0	0	0	0	0	0	0	0	0	0	0	2	0	0	0	0	0	0	0	0	0	0	0	0	0	0	0	0	1	1	0	0	0	0	0	0	0	0	0	0	0	0	0	0	0	0	0	0	0	0	0	0	0	0	0	0	0	0	0	0	0	0	0	1	0	0	0	1	0	0	0	0	0	3	0	0	0	0	0	0	0	0	0	0	0	3	0	0	0	0	0	0	0	0	0	0	3	0	0	0	0	0	0	0	0	1	0	8	0	0	0	0	0	0	0	0	0	0	0	0	0	0	0	0	0	0	2	4	0	0	0	0	0	1	1	0	0	0	0	0	0	0	0	0	0	0	0	1	0	0	0	0	0	1	1	0	0	0	0	0	0	0	0	0	0	0	0	0	0	0	0	0	0	0	2	1	0	0	1	0	0	0	0	1	0	0	0	0	3	0	1	0	0	0	0	0	0	0	0	1	0	0	0	0	0	0	0	0	0	0	0	0	0	0	0	0	0	0	0	2	0	0	0	0	0	0	0	0	0	1	0	0	0	0	0	0	0	0	0	0	0	0	0	0	0	0	0	1	0	0	0	1	0	0	1	0	0	0	0	0	0	0	1	0	0	0	0	0	0	0	0	0	0	0	0	0	0	0	0	0	0	0	0	0	0	0	0	0	0	0	0	0	0	0	0	1	0	0	0	0	0	2	0	1	0	0	3	0	0	0	1	0	0	0	0	0	1	0	0	3	2	0	0	0	0	0	0	0	0	0	1	0	0	0	0	0	0	1	0	0	1	0	0	0	0	0	0	1	0	4	0	0	0	0	1	0	0	0	0	0	0	2	0	0	1	0	0	2	0	0	1	0	0	0	0	0	0	0	1	0	0	0	0	0	0	0	0	0	2	0	0	0	0	0	0	0	0	0	0	0	0	0	0	0	0	0	0	0	0	1	0	0	0	1	0	0	0	0	0	0	0	0	0	0	0	0	0	0	0	0	0	1	0	0	0	0	0	0	0	0	0	0	0	0	0	0	0	0	0	0	0	0	0	0	0	0	0	0	0	0	0	0	0	0	0	0	0	0	0	0	0	0	0	0	1	0	0	1	0	0	0	4	3	0	1	0	0	0	0	0	0	0	0	0	0	0	0	0	0	0	0	0	0	1	0	0	0	0	0	0	0	0	0	0	0	0	1	1	0	3	0	0	0	0	1	0	0	0	0	0	1	1	1	0	0	1	0	0	0	0	0	0	0	0	0	0	0	0	0	0	1	0	1	0	0	0	0	0	1	0	1	0	0	8	0	0	0	0	0	0	0	0	0	0	0	0	2	0	1	0	0	0	0	0	0	0	2	0	0	0	0	0	0	0	0	0	0	0	0	0	0	1	1	0	0	0	0	0	0	0	0	0	0	0	0	0	0	0	0	0	0	0	0	0	0	0	0	0	0	0	0	0	0	0	0	0	0	0	0	0	0	5	0	0	0	0	0	0	0	0	0	0	0	0	1	0	0	0	0	0	0	0	0	0	0	0	0	0	0	0	0	0	0	0	0	0	1	0	0	0	0	0	0	0	0	2	0	0	0	0	0	0	0	0	0	0	0	0	0	0	0	0	0	0	0	0	3	0	0	0	0	0	1	0	1	0	1	0	0	0	0	0	0	0	0	0	0	0	0	0	0	0	0	0	0	0	0	0	2	1	0	0	0	0	0	0	0	0	0	0	0	0	1	0	0	0	0	0	0	0	0	0	1	0	0	0	0	0	0	0	0	0	0	0	0	0	0	0	0	0	0	0	2	0	0	0	0	0	0	0	0	0	0	0	0	0	1	0	0	0	0	0	1	1	0	0	0	0	2	0	1	0	0	0	0	0	0	0	0	0	0	0	0	0	0	0	0	0	0	0	0	0	0	0	0	0	0	0	0	0	0	0	1	0	1	0	0	0	2	0	1	0	0	0	0	0	0	0	3	0	0	0	11	0	0	0	0	1	0	0	0	0	0	0	0	0	0	0	0	0	0	0	0	0	0	0	0	0	0	0	0	0	0	0	0	0	0	1	0	0	0	0	0	0	0	0	0	0	0	0	0	0	0	0	0	0	0	0	0	0	0	1	0	0	0	0	0	0	1	0	0	0	0	1	0	0	0	0	1	0	0	0	0	0	0	0	0	0	0	0	0	0	0	0	0	0	2	0	0	0	0	1	0	1	0	0	0	0	0	1	0	0	0	0	0	0	0	0	0	0	0	0	1	4	0	0	0	0	0	0	0	0	0	0	1	0	1	0	0	0	0	0	0	0	0	0	1	0	0	0	0	0	0	0	0	0	0	0	0	0	0	0	0	0	0	0	0	0	0	0	0	0	0	0	0	0	0	0	0	0	0	0	0	0	0	0	0	0	0	0	1	1	0	0	0	1	0	0	7	0	0	0	0	1	0	2	0	0	0	0	0	0	0	0	0	0	0	0	0	0	0	0	0	0	1	0	0	0	0	0	0	0	0	0	0	0	0	0	0	0	0	0	0	0	0	0	1	0	0	1	0	0	0	0	0	0	0	0	0	0	0	0	0	1	0	0	0	0	0	0	3	0	0	0	0	0	0	0	0	0	0	0	0	2	0	0	0	0	0	0	0	0	0	1	10	4	0	0	0	0	0	0	0	0	0	0	0	0	0	0	0	0	0	0	0	0	0	0	0	0	0	2	0	0	0	0	0	0	0	0	0	0	0	0	0	0	0	0	2	0	0	0	0	1	0	0	0	0	1	0	0	2	0	0	0	0	0	1	0	0	0	0	0	0	0	0	0	0	0	0	0	0	0	0	0	0	0	0	0	0	0	0	0	0	0	0	2	3	0	0	1	3	0	0	0	8	0	0	0	0	0	0	0	0	0	0	1	0	1	0	0	0	0	1	0	0	0	0	0	0	0	0	0	0	0	0	0	0	0	0	0	0	0	0	1	0	0	0	0	0	0	0	0	1	0	0	0	0	0	0	0	0	0	0	0	4	0	1	0	0	0	0	0	0	0	0	0	0	0	0	0	0	0	0	0	1	0	1	0	0	0	0	4	0	1	0	0	0	0	0	0	0	0	0	0	0	0	0	0	0	0	0	0	0	0	0	0	1	0	0	0	0	0	1	0	0	0	0	0	0	0	0	0	0	0	0	0	1	6	0	0	0	0	0	1	0	0	0	0	0	1	8	0	0	0	0	0	0	0	0	0	0	0	0	0	0	0	0	0	0	0	0	0	0	0	0	0	0	0	0	0	0	0	0	0	0	0	0	0	0	0	0	0	0	0	0	5	0	0	0	0	0	0	1	0	0	0	0	0	0	0	0	0	0	0	0	0	0	0	0	0	0	0	1	0	0	0	2	0	0	0	0	0	0	0	0	0	0	1	0	0	0	0	0	0	0	0	0	0	0	0	0	0	0	0	0	0	0	0	0	0	0	2	0	0	0	0	3	0	0	2	0	1	0	0	0	0	0	0	0	0	0	0	0	0	0	1	0	0	0	0	0	0	0	0	0	0	0	0	0	0	0	0	0	1	0	0	0	0	0	1	0	0	0	0	0	0	0	0	0	0	0	0	0	0	0	0	0	0	0	0	0	0	4	0	0	0	0	1	0	0	0	0	1	0	1	0	0	1	0	0	0	0	0	0	2	0	0	0	0	0	0	0	0	0	0	0	0	0	0	0	0	0	5	0	0	0	0	0	0	0	0	0	0	0	0	0	0	0	0	3	0	0	0	0	0	0	0	1	0	0	0	0	0	0	0	0	0	0	0	0	0	0	1	0	0	0	0	0	0	0
Acidobacteria_SB0661_bin1_Engelberts_2020	1	1	1	3	1	3	1	2	1	1	0	1	1	0	2	1	1	1	1	2	2	1	0	1	0	0	0	2	0	2	1	0	1	0	1	2	1	2	1	1	1	1	3	1	1	1	1	1	1	1	1	0	1	1	1	1	0	1	1	1	0	1	1	1	1	0	0	1	0	1	1	1	1	1	5	1	2	1	1	1	1	1	1	1	1	1	1	1	1	1	1	1	1	0	1	1	1	1	0	1	1	1	1	1	1	1	1	1	2	2	1	1	0	2	0	1	1	1	0	0	0	1	1	1	1	1	1	1	1	1	1	1	1	1	1	1	1	1	0	1	2	1	1	0	0	1	2	1	1	1	1	0	7	1	1	1	0	1	0	2	1	1	1	2	1	2	1	1	0	1	1	1	1	2	1	2	2	3	1	1	1	4	1	1	1	2	2	0	1	0	1	1	1	1	1	1	1	1	1	1	1	1	4	1	1	0	0	1	2	1	0	0	0	1	1	1	1	0	0	0	1	1	1	1	0	1	1	1	0	1	1	1	1	1	2	1	1	0	1	1	2	5	1	1	0	1	1	2	1	3	2	1	1	1	1	1	0	0	1	1	0	0	1	5	1	1	1	0	2	0	1	0	1	1	5	0	0	0	0	0	1	1	1	1	1	0	1	1	1	1	0	1	1	0	0	0	1	2	1	2	1	1	1	0	1	4	0	0	0	0	1	1	1	2	2	6	1	1	1	1	1	1	1	3	0	1	3	3	1	2	1	1	1	1	1	1	1	1	1	1	1	0	1	9	3	0	0	1	1	2	1	1	1	1	1	1	1	1	1	0	0	0	2	0	1	0	0	2	0	3	1	0	0	1	1	0	1	1	0	2	0	1	1	0	0	1	2	0	1	2	1	1	0	1	0	2	2	2	0	2	0	1	5	0	1	0	0	0	0	5	0	0	0	1	0	0	1	1	1	1	0	1	0	0	0	0	1	0	1	2	2	0	0	5	2	22	0	1	1	1	1	0	1	0	0	0	1	1	6	1	0	0	4	18	1	1	1	1	1	10	0	1	2	0	1	2	0	6	1	2	0	3	1	0	0	0	2	1	1	1	4	1	2	1	0	18	2	2	0	1	0	1	3	1	1	3	1	1	1	1	1	1	2	1	0	1	1	2	1	4	1	0	1	1	3	1	1	1	3	1	2	1	1	0	1	2	1	1	2	1	1	2	1	1	1	1	3	1	1	2	0	1	1	0	1	0	1	1	0	0	1	1	6	0	0	2	0	1	1	0	3	0	2	1	1	1	0	2	1	1	24	1	1	0	0	7	3	0	0	0	2	0	1	2	9	1	1	1	1	15	1	0	3	0	0	1	2	4	1	1	1	1	1	0	1	9	2	1	0	1	2	2	0	0	2	1	1	4	0	1	1	1	1	0	1	1	0	1	3	0	2	0	0	1	1	4	0	3	0	0	1	0	1	1	4	1	0	1	0	3	0	0	0	3	0	1	5	22	2	2	1	0	0	0	5	2	0	1	0	0	0	2	2	1	1	1	1	1	1	1	1	1	0	0	0	0	1	2	1	0	0	0	2	1	1	3	1	1	2	1	0	1	1	1	5	0	0	1	1	2	2	1	0	1	1	2	2	0	1	0	2	0	1	2	2	1	1	0	5	1	2	1	1	1	5	1	0	0	1	3	1	1	0	0	1	0	0	1	0	3	1	0	1	1	0	1	1	2	1	1	1	2	2	1	1	4	0	2	1	1	1	1	0	2	0	0	1	0	1	3	1	1	2	1	1	0	0	0	1	0	1	1	0	0	1	1	1	1	5	4	1	0	0	1	1	1	0	0	1	1	1	5	2	0	0	0	1	0	0	0	0	0	0	0	0	1	1	1	0	8	2	1	5	1	0	3	1	0	0	1	0	1	1	0	0	1	3	1	0	2	2	0	0	1	1	1	1	1	1	2	0	5	5	1	0	0	0	1	0	0	0	2	0	3	0	0	0	8	0	1	0	2	1	0	0	0	0	0	2	0	0	1	1	0	0	1	0	3	0	2	0	1	0	1	1	0	4	0	0	1	0	1	0	0	0	0	0	1	2	0	0	1	1	0	0	2	0	0	0	1	1	1	1	1	0	0	0	0	0	0	0	0	0	1	2	0	1	0	0	2	0	0	0	0	0	2	0	0	0	1	1	0	0	0	0	1	0	1	0	11	6	0	1	0	11	1	1	0	0	0	0	1	0	0	1	0	0	0	0	0	0	0	0	0	0	1	1	1	0	1	0	2	0	0	1	1	0	1	0	0	0	0	1	1	0	0	0	4	0	1	0	1	1	1	1	1	1	1	2	1	1	0	2	1	1	1	1	1	1	0	0	1	1	2	1	1	0	1	0	1	2	1	0	0	1	1	0	0	0	0	9	1	0	10	0	0	0	1	0	0	1	0	0	2	1	2	0	0	0	0	1	1	0	2	3	0	0	3	1	0	0	0	1	1	0	4	0	0	1	0	0	1	0	0	1	0	0	1	8	2	0	0	0	1	1	1	0	0	1	1	0	1	0	1	0	0	1	0	1	0	0	2	0	0	3	1	0	0	0	2	1	0	0	1	0	0	0	3	1	2	0	1	0	0	1	0	1	0	2	0	0	0	1	0	0	0	0	0	0	0	0	0	1	0	1	0	0	0	1	0	0	1	0	0	1	0	0	0	0	0	0	1	4	0	3	0	0	0	18	0	0	0	0	0	1	0	0	0	1	1	0	0	0	0	2	0	0	0	0	3	1	2	1	0	1	2	1	1	0	0	0	0	0	1	0	0	3	0	0	0	1	0	1	0	0	0	0	1	0	2	0	0	1	1	0	0	1	1	0	0	0	1	0	0	0	0	2	1	1	0	1	0	2	0	0	0	1	0	1	0	0	0	0	0	2	3	0	2	1	2	0	1	0	0	1	3	0	0	15	1	0	1	0	1	0	1	0	0	0	0	0	0	0	0	1	5	0	1	1	0	0	1	0	1	0	0	0	1	28	1	0	0	2	0	1	0	0	4	1	1	0	0	0	0	6	0	1	2	0	0	0	0	1	0	0	0	0	0	0	1	1	0	0	1	1	1	2	0	0	1	4	0	0	2	2	0	0	1	1	0	0	0	0	1	0	0	0	1	0	0	0	1	0	0	0	1	0	9	0	1	6	0	1	0	0	0	1	1	0	0	0	0	1	1	0	1	0	0	1	2	0	1	0	1	0	0	0	0	28	0	0	0	0	0	0	0	1	2	0	0	1	0	0	1	0	0	0	0	0	2	0	0	0	0	0	0	0	0	0	0	1	2	0	0	3	4	3	0	2	0	1	0	0	0	1	0	14	1	0	0	0	1	0	0	1	1	0	0	11	2	0	0	0	0	0	1	1	1	0	0	0	3	0	0	0	0	0	0	1	0	0	0	0	5	1	0	1	0	1	0	0	1	0	1	0	2	2	0	0	0	0	0	0	0	4	0	0	0	0	0	0	2	0	0	0	0	2	1	0	0	0	0	0	1	0	0	0	0	0	1	0	1	0	0	0	0	0	0	1	0	0	0	2	0	2	0	0	0	0	0	0	0	2	0	0	5	1	0	3	0	0	0	0	0	0	0	0	0	0	0	0	0	0	1	2	1	0	1	1	0	0	0	0	1	0	0	1	0	0	1	0	1	16	0	0	0	0	0	1	0	0	1	1	0	1	1	0	0	0	0	0	0	0	0	1	6	0	0	1	2	0	0	0	0	0	0	0	1	0	0	0	0	1	2	0	0	0	0	0	0	0	0	0	0	0	1	0	1	1	0	6	0	0	1	0	0	0	0	0	0	0	0	0	1	0	1	0	0	0	0	0	0	0	1	1	1	0	1	0	0	1	1	0	0	0	0	0	1	7	0	0	1	0	2	1	0	0	1	1	1	0	2	0	0	0	0	1	1	1	0	0	1	1	0	0	0	1	0	0	0	0	1	5	1	0	0	0	0	3	0	10	0	0	0	0	0	1	0	0	4	0	1	0	1	1	1	2	1	0	0	1	0	0	0	0	0	5	0	1	0	0	1	0	0	1	2	0	0	0	0	0	0	2	0	1	1	0	0	1	0	0	1	0	0	0	0	0	0	0	0	0	1	4	0	0	3	0	1	0	0	0	0	1	0	0	1	0	1	0	0	0	0	0	0	1	0	0	1	0	1	0	0	0	0	0	0	0	0	2	1	0	0	2	0	0	1	4	0	1	0	2	9	0	0	1	1	0	0	0	0	0	0	0	0	0	1	0	0	1	0	0	1	0	2	0	1	0	0	2	0	0	0	0	2	1	2	0	1	0	0	0	0	0	0	0	0	0	1	0	1	0	0	0	1	1	0	1	1	0	1	0	0	0	1	7	1	0	1	6	1	0	0	1	0	0	0	2	0	0	1	0	0	1	0	1	13	7	0	6	0	0	5	5	0	0	0	3	0	0	1	0	1	1	0	0	5	1	1	2	0	1	1	0	1	1	0	0	1	2	1	0	0	4	0	0	1	0	2	0	5	1	0	8	0	0	2	2	1	0	1	0	0	0	0	1	0	1	0	0	0	1	0	1	0	0	2	1	3	0	0	2	6	0	0	0	0	1	0	0	0	2	0	0	2	0	1	0	0	2	0	1	1	0	1	0	0	2	0	1	0	1	0	1	0	0	0	0	0	1	1	0	0	0	0	0	1	0	0	0	0	0	3	0	0	0	0	0	0	0	0	0	0	0	1	0	1	0	0	0	0	0	4	0	0	0	2	0	1	0	0	0	0	0	0	0	0	1	0	0	0	1	0	1	0	0	0	0	0	0	1	0	0	1	1	1	0	2	0	1	0	1	0	0	0	0	0	0	0	0	0	0	0	4	0	0	2	0	0	1	0	2	2	1	0	0	0	0	2	0	3	1	0	1	0	0	0	0	3	1	0	0	0	2	0	0	1	1	0	0	0	0	0	1	0	0	1	0	0	0	0	0	1	0	0	0	1	0	0	0	0	0	0	1	3	0	0	0	1	2	1	0	0	0	1	1	0	0	0	0	3	0	0	0	1	0	0	0	0	0	1	2	0	0	0	0	0	0	0	0	2	0	3	0	1	1	0	0	0	0	0	0	1	0	0	0	0	1	0	0	1	0	2	0	1	0	0	0	1	0	0	0	0	0	0	2	0	1	0	0	0	0	0	2	1	0	0	0	0	0	0	0	1	0	0	0	1	0	0	0	2	0	0	0	0	0	0	0	0	0	0	0	0	0	0	0	0	0	0	1	0	0	0	0	0	0	0	0	0	0	0	0	0	0	0	1	0	0	0	0	0	0	1	0	0	0	0	0	0	0	0	0	0	0	0	0	0	0	0	0	0	2	0	0	2	0	0	0	0	0	0	0	0	0	0	0	0	0	0	0	0	0	0	0	0	0	5	0	0	0	0	0	0	0	0	0	0	0	0	0	0	0	0	1	0	1	2	0	0	0	0	0	1	0	0	0	0	0	0	0	1	0	0	0	0	0	2	0	2	0	1	0	0	2	0	0	0	0	0	0	0	0	0	0	0	1	1	0	0	0	1	0	0	9	1	0	0	1	3	0	0	1	0	0	0	0	0	1	2	0	0	0	0	0	0	0	0	0	0	0	0	0	0	0	1	0	0	1	0	0	0	0	0	0	0	1	0	0	1	0	1	0	0	0	0	0	0	0	0	0	0	0	1	1	0	0	1	0	0	0	0	1	0	0	0	0	3	0	0	0	0	0	0	0	0	0	0	1	0	0	1	1	0	0	2	0	0	1	0	0	2	0	1	0	0	0	0	0	0	0	0	0	1	0	0	0	0	1	0	0	2	0	0	0	2	0	0	1	0	0	1	0	1	0	0	0	0	0	0	1	0	0	0	0	0	0	0	0	0	1	0	0	0	0	1	0	0	0	2	0	0	0	0	0	0	0	1	0	0	0	0	1	1	0	0	0	7	0	16	0	0	0	0	0	0	0	0	0	0	0	0	0	0	1	0	0	0	0	0	0	0	0	0	0	0	0	1	0	0	0	0	0	0	0	0	0	0	1	0	0	0	0	0	0	0	1	0	0	0	0	1	0	0	0	0	0	0	0	0	0	0	0	0	0	0	0	0	0	0	0	0	0	0	1	3	0	0	0	0	0	0	0	0	1	0	1	0	0	0	0	0	0	0	0	0	0	0	0	2	0	0	0	0	0	0	0	0	0	0	0	0	0	0	0	0	0	0	0	0	0	0	0	0	3	0	0	0	1	0	0	1	2	0	1	0	0	0	0	0	0	0	0	0	0	0	1	0	0	1	0	1	0	0	0	0	0	0	0	0	1	0	0	0	0	0	0	0	1	1	0	0	0	0	0	0	0	1	0	0	0	0	1	0	0	1	0	1	1	0	2	0	0	0	0	0	0	0	0	0	0	0	0	2	0	0	0	0	1	0	0	0	0	2	1	0	0	0	0	0	0	0	0	0	0	0	0	0	1	0	0	0	0	0	0	0	1	1	0	0	1	0	0	0	0	0	0	0	0	0	0	0	1	0	0	0	0	0	0	0	0	0	0	1	0	0	0	0	0	0	0	0	0	0	0	0	0	0	0	0	0	0	0	0	0	0	0	0	1	2	0	10	0	0	0	0	0	0	1	0	0	0	0	0	0	0	0	0	0	0	0	0	0	0	0	0	0	0	0	0	0	0	0	0	1	0	0	0	0	0	0	0	0	0	0	1	0	0	0	0	1	0	0	0	0	0	0	1	1	0	0	0	0	1	0	0	2	0	0	4	0	0	1	0	1	0	0	0	0	0	0	0	0	0	0	2	0	0	0	0	2	0	0	0	0	0	0	0	1	1	0	0	0	0	0	0	0	0	0	0	0	0	0	0	0	0	0	0	0	0	0	0	1	0	0	0	0	0	0	0	0	0	0	0	0	0	0	0	0	0	0	0	0	0	0	0	0	1	0	0	0	0	1	0	0	0	1	0	0	0	0	0	0	1	0	0	0	0	1	0	0	0	1	0	0	0	0	0	0	0	0	0	0	0	0	0	0	0	0	0	0	0	0	0	0	0	0	2	0	0	0	0	1	0	3	0	0	7	0	0	1	0	0	0	0	0	0	0	7	0	0	0	18	0	0	0	0	0	0	0	0	0	0	0	0	0	1	0	0	1	0	1	1	1	0	0	0	0	0	0	0	0	0	0	0	0	0	0	0	0	0	1	1	0	0	0	0	0	1	0	3	0	0	0	0	1	1	0	0	1	1	0	0	0	0	0	1	0	0	0	0	0	0	0	2	1	0	0	0	0	0	0	0	0	0	0	0	0	7	0	0	0	0	0	0	0	1	0	0	0	0	0	0	1	0	0	0	0	0	0	0	0	0	0	0	0	0	0	0	0	0	0	0	1	0	0	0	0	0	0	0	0	0	0	1	0	1	0	0	0	0	0	0	0	0	0	0	1	0	0	0	0	0	0	0	0	0	0	0	0	0	1	0	0	0	0	3	0	0	0	0	0	0	0	0	0	0	0	0	0	0	0	0	0	0	0	0	0	0	0	0	2	0	0	0	0	0	2	1	0	0	0	0	1	0	2	0	0	0	0	0	0	0	0	0	0	0	0	0	0	0	0	0	0	0	0	0	0	0	0	0	0	0	0	0	0	0	0	0	1	0	0	0	0	0	0	1	0	0	0	0	0	0	0	0	0	0	2	2	0	0	0	0	0	1	0	0	0	0	0	6	0	0	0	0	0	0	0	0	0	0	0	0	0	0	0	1	0	0	0	0	0	0	6	3	2	0	0	0	0	0	0	0	0	0	0	0	0	1	0	0	0	0	0	1	1	0	0	0	0	0	2	0	0	0	0	0	0	0	0	0	0	0	0	0	0	0	0	3	1	0	0	0	2	0	0	0	0	1	0	0	1	0	0	0	0	0	0	0	0	0	0	0	1	0	0	0	0	0	0	2	0	1	0	0	0	0	0	0	0	0	0	0	0	0	0	3	4	0	0	0	3	0	0	0	2	1	1	0	0	0	0	0	0	0	0	1	1	3	0	0	0	0	1	0	0	0	0	0	0	0	0	0	0	0	0	0	0	0	0	0	1	0	0	0	0	0	1	0	1	0	0	0	1	0	0	0	0	0	0	1	0	0	0	0	1	0	0	0	0	0	0	0	0	0	0	1	0	0	0	0	0	0	0	0	0	0	0	0	0	0	0	1	0	0	0	0	0	1	0	5	0	0	0	0	0	0	0	0	0	0	0	0	0	0	0	0	0	0	0	0	2	1	4	1	0	1	1	0	0	0	0	0	0	0	0	0	1	84	0	0	0	0	0	1	0	0	0	0	0	1	0	0	0	0	0	0	0	0	0	0	0	0	0	0	0	0	0	0	0	0	0	0	0	0	0	0	0	0	0	0	0	0	0	0	0	0	0	0	0	0	3	0	0	0	0	4	0	0	0	0	0	0	2	0	0	0	0	0	1	0	0	0	0	0	0	0	0	0	0	0	0	0	0	0	0	0	4	0	0	0	0	0	1	0	0	0	0	0	0	0	0	0	0	0	0	0	0	0	0	0	0	0	0	0	0	0	0	0	1	0	0	0	0	0	0	0	0	0	0	2	0	0	0	0	0	0	0	0	0	0	0	0	0	0	0	1	0	0	0	0	0	0	1	0	0	0	0	0	0	0	0	0	0	0	0	0	0	0	0	0	0	0	0	0	0	1	0	0	0	0	0	0	0	0	0	0	0	0	0	0	0	0	0	0	0	0	0	0	0	0	0	0	0	0	0	0	0	0	0	0	0	0	1	0	0	0	0	0	0	0	0	1	0	0	0	0	0	0	0	0	0	0	2	0	0	0	1	0	0	0	0	0	0	0	0	0	1	0	0	2	0	0	0	0	5	0	0	1	0	0	0	0	0	0	0	1	0	0	0	0	1	0	1	0	1	0	0	1	0	0
Acidobacteria_SB0661_bin3_Engelberts_2020	1	1	1	3	2	3	1	2	1	1	0	1	1	0	2	1	1	1	1	2	2	2	0	1	0	0	0	2	0	1	1	0	1	0	1	2	0	2	1	1	1	1	3	2	1	1	1	1	0	1	1	0	1	1	1	1	1	1	1	1	0	1	1	2	3	0	0	1	0	1	1	0	1	1	3	1	1	2	1	1	1	1	1	1	1	1	1	1	1	1	1	1	1	1	1	1	1	1	1	1	1	1	1	1	1	1	1	1	1	1	1	1	0	2	0	1	1	2	0	0	1	1	1	1	1	1	1	1	1	2	1	1	1	1	1	1	1	1	0	1	3	1	1	0	0	1	2	1	1	1	1	0	11	2	1	1	0	1	0	2	1	1	1	2	1	3	1	1	0	1	1	1	1	2	1	1	3	5	1	1	1	3	1	1	1	2	2	1	1	0	1	1	1	1	1	1	1	1	1	2	1	1	4	1	1	0	0	2	6	1	0	0	0	1	1	1	1	0	0	0	1	1	1	1	0	1	1	1	1	1	1	1	1	2	1	1	1	0	1	1	2	7	1	1	0	1	1	2	1	3	2	1	1	1	1	0	1	0	1	1	2	0	1	6	3	0	1	0	2	0	1	0	1	1	7	0	0	0	0	0	1	1	1	8	1	1	1	1	1	1	0	1	1	1	1	0	1	2	1	2	1	1	1	0	1	4	0	0	0	0	1	1	1	2	2	7	1	1	1	2	2	1	1	1	0	2	3	5	1	2	0	1	1	1	1	1	1	1	1	2	1	0	1	9	3	0	1	1	1	2	1	0	1	1	1	1	1	1	1	0	0	0	2	0	1	0	0	3	0	3	1	0	0	1	1	1	1	1	1	3	0	1	1	0	0	2	2	1	1	1	1	1	0	1	0	2	1	2	0	1	0	2	4	0	1	0	0	1	0	5	0	0	1	1	0	0	3	2	4	1	0	0	0	1	0	0	1	0	1	2	4	0	0	6	3	20	0	1	1	1	2	0	1	0	0	0	1	1	5	2	0	0	3	24	2	1	1	1	1	6	2	1	2	0	2	1	0	7	1	2	0	2	1	0	0	1	2	1	2	1	4	1	3	1	0	20	2	2	1	1	0	1	3	1	2	3	1	1	1	1	1	0	3	2	0	0	1	3	3	13	1	0	0	1	3	1	1	3	2	1	4	1	1	0	1	3	1	1	4	4	1	2	1	1	1	1	3	1	1	2	2	1	1	0	1	0	1	6	0	0	1	1	6	1	0	1	0	1	1	0	3	0	3	2	1	1	0	1	1	2	46	1	1	0	0	9	3	1	0	0	2	0	0	2	10	1	1	0	1	20	1	0	4	1	0	0	3	4	1	3	4	1	3	6	1	10	2	3	0	1	2	2	0	0	2	0	1	6	0	1	1	2	2	0	3	1	1	1	3	0	2	0	0	1	1	7	0	6	0	1	0	0	1	1	4	2	0	0	0	3	0	1	0	6	0	2	4	44	2	0	1	0	0	0	6	2	1	0	0	0	0	2	2	3	1	1	1	1	1	1	1	1	0	0	0	0	1	2	1	0	0	0	2	1	1	4	1	1	2	1	0	1	1	1	8	1	1	2	1	2	2	1	0	1	2	2	2	0	1	0	4	0	3	2	3	1	1	0	7	1	2	1	1	1	9	1	0	0	1	2	1	1	0	0	1	0	0	2	0	3	1	1	1	1	0	1	1	2	1	1	1	2	2	1	1	5	0	2	1	1	1	1	0	1	0	0	1	0	2	10	0	1	3	1	2	0	0	0	1	0	1	1	0	1	1	1	1	1	6	5	1	0	0	2	1	1	0	0	1	1	1	10	3	0	0	0	1	1	1	0	1	0	1	0	1	1	1	1	0	11	4	1	10	1	0	3	1	0	0	1	0	1	1	0	0	1	2	1	0	6	1	0	2	2	1	1	1	1	1	2	0	5	5	1	0	0	0	0	0	0	0	2	0	4	0	0	0	13	0	2	0	2	0	0	0	0	0	0	1	1	2	1	2	1	0	1	0	4	1	3	0	1	0	1	1	0	4	2	0	1	2	2	0	0	1	1	0	1	3	0	0	1	0	0	0	3	0	0	0	1	1	1	1	1	1	0	0	0	0	0	0	0	0	0	4	0	7	0	0	2	0	0	0	0	0	3	1	0	0	1	3	0	0	0	0	1	0	1	0	14	8	0	1	0	15	1	0	0	0	0	1	1	0	0	2	0	0	0	0	0	0	0	0	0	0	1	1	1	0	1	0	1	0	0	2	1	0	1	0	0	0	0	1	1	0	0	0	1	0	1	0	1	1	1	1	1	1	1	6	1	1	1	4	1	1	2	1	2	2	1	2	1	1	2	1	1	0	1	0	1	2	2	1	0	1	1	0	0	0	0	9	1	0	10	0	0	1	2	0	1	3	0	0	1	1	5	0	0	0	1	1	1	2	3	3	0	0	2	1	0	0	0	1	1	0	6	0	3	1	0	0	1	0	0	1	0	0	1	9	2	0	1	0	1	1	0	0	0	0	1	0	1	0	1	0	0	0	0	2	0	0	1	0	0	5	1	0	0	0	3	1	0	0	1	0	0	1	4	1	2	0	1	0	0	1	0	1	0	2	0	0	0	1	0	0	0	0	1	0	0	2	0	0	0	1	0	0	0	1	0	0	1	0	0	1	0	0	0	0	0	0	1	7	0	3	0	0	0	34	0	0	0	0	0	1	0	0	0	1	1	1	0	0	0	1	0	0	0	0	6	2	2	1	0	2	2	2	1	0	0	0	0	0	1	0	0	4	0	0	0	1	0	1	0	0	0	1	1	1	2	0	0	3	1	0	0	1	1	0	0	0	1	0	1	0	0	1	1	1	0	1	0	2	0	0	0	1	0	1	0	1	0	0	0	2	3	1	5	2	3	0	3	0	0	3	7	0	0	23	1	0	2	0	1	0	1	0	0	0	0	0	0	1	0	1	11	0	1	2	0	0	0	0	0	0	0	2	1	40	1	1	1	2	1	1	0	0	8	1	1	0	0	0	0	9	0	1	2	0	0	0	0	1	0	0	1	0	0	0	1	1	0	0	1	1	1	1	0	0	1	5	0	0	9	1	0	1	2	0	0	0	0	0	3	0	0	0	1	1	1	0	1	0	0	0	1	0	18	0	0	10	0	1	0	0	0	1	1	0	0	0	0	2	1	0	1	0	0	2	2	0	2	0	1	0	0	0	0	44	0	0	0	0	0	0	0	0	2	0	1	1	0	0	0	0	0	1	0	0	3	0	0	0	0	1	0	0	0	0	1	1	4	0	0	2	3	4	0	2	0	1	0	0	0	1	0	19	1	0	0	0	1	0	1	1	1	0	0	20	2	0	0	0	0	0	1	1	0	0	0	0	4	0	0	0	0	1	1	2	0	0	0	0	6	1	0	2	0	1	0	0	2	0	1	0	2	1	0	0	1	0	0	0	0	3	0	0	0	0	0	0	2	1	0	2	0	2	1	0	1	0	0	0	1	0	0	0	0	0	2	0	1	0	0	0	0	0	0	0	0	0	0	2	0	1	1	0	0	0	0	0	0	2	0	0	9	1	0	2	0	0	0	0	0	0	0	0	0	1	0	0	0	0	1	2	1	0	0	1	0	0	0	0	1	0	0	1	1	0	1	1	1	14	0	0	0	0	0	2	0	0	1	1	0	1	1	0	0	0	0	0	0	0	0	1	9	0	0	1	2	0	0	0	0	0	0	0	2	0	2	0	0	1	2	0	0	0	0	0	0	0	0	0	0	0	1	0	3	1	0	6	0	0	2	0	1	0	0	0	0	0	0	0	1	0	1	0	0	0	0	0	0	0	0	0	1	0	1	0	0	1	1	0	0	0	1	0	1	7	1	0	1	0	2	1	0	0	1	3	3	0	2	0	0	0	0	1	1	1	0	0	0	1	0	0	0	1	0	0	0	0	1	5	1	0	0	0	0	2	0	9	0	0	0	0	0	1	0	0	5	0	1	0	1	0	2	2	1	0	0	1	0	0	0	0	0	9	0	1	0	0	1	0	0	1	2	0	0	0	0	0	0	2	0	1	2	0	0	1	0	0	2	0	0	1	0	0	0	1	0	0	3	4	0	0	4	0	1	0	0	0	0	0	0	0	1	0	1	0	0	0	0	0	1	1	0	0	1	1	1	0	0	0	0	1	0	0	0	3	1	0	0	6	0	0	1	4	0	2	0	2	14	0	0	1	0	0	0	1	0	0	0	0	1	0	1	0	0	1	0	0	1	0	2	0	1	0	1	2	0	0	0	0	2	1	3	0	1	0	0	0	0	0	0	0	0	0	1	0	0	0	1	0	1	2	0	1	3	0	1	0	0	0	1	8	4	0	1	8	1	0	0	1	0	0	0	3	0	0	1	0	0	2	0	1	18	2	0	3	0	0	6	5	0	0	0	1	0	0	1	0	2	1	0	0	1	1	1	4	0	1	1	0	1	1	0	0	1	1	1	0	0	0	0	0	1	0	3	0	6	1	0	6	0	0	1	1	1	0	1	0	0	0	0	1	0	3	2	0	0	1	0	1	0	0	2	0	2	0	1	0	5	0	0	0	0	1	0	0	0	1	0	0	2	0	1	0	0	2	0	1	1	0	1	0	0	2	0	2	0	0	0	1	0	0	0	0	0	2	1	1	1	0	0	0	1	0	0	0	0	0	5	0	0	1	0	0	0	0	0	0	0	0	2	1	0	0	0	0	0	0	6	0	6	0	0	1	0	0	0	0	0	0	0	0	0	3	1	0	0	1	1	0	0	0	0	0	0	0	1	0	0	0	1	1	0	2	0	1	0	1	0	0	0	0	0	0	0	0	0	0	0	4	0	0	2	0	0	5	1	2	2	1	0	0	1	0	2	0	5	1	0	1	0	0	0	0	3	1	0	0	0	0	0	0	1	2	0	0	0	0	1	0	0	0	1	1	0	0	0	1	2	1	0	0	1	3	0	0	0	0	0	4	3	17	1	0	1	2	1	0	0	0	1	1	0	0	0	0	4	2	1	0	1	0	0	0	0	0	1	1	0	0	0	0	0	0	0	1	1	0	3	0	1	1	0	0	0	0	0	0	1	0	0	0	0	1	0	0	1	2	3	0	6	0	1	2	1	0	0	1	0	0	0	4	0	1	5	0	0	0	0	2	1	0	0	0	0	0	1	0	1	0	0	0	1	0	0	0	2	0	0	0	0	0	0	0	0	0	0	2	0	0	0	0	0	0	0	1	0	0	0	0	0	0	0	0	0	0	0	0	0	0	0	1	0	0	0	0	0	0	1	0	0	0	0	0	0	0	0	0	1	0	0	0	0	1	0	0	0	2	0	0	3	1	0	0	0	0	0	0	0	0	0	1	0	0	0	0	0	0	2	0	0	1	6	0	0	0	0	0	0	0	0	0	0	0	0	0	0	0	0	0	0	1	12	0	0	0	0	0	2	0	0	0	0	0	0	0	2	0	0	0	0	0	1	0	1	0	1	0	0	0	0	0	0	0	0	0	0	0	0	0	0	1	1	0	0	0	2	0	0	9	1	0	0	1	5	0	0	2	0	0	0	1	0	2	2	0	0	0	0	0	0	0	0	0	0	0	0	0	0	0	1	0	0	0	0	0	0	0	0	0	0	1	0	0	1	0	2	0	0	0	0	0	0	0	1	0	0	0	1	0	0	0	2	0	0	0	0	1	0	0	0	0	8	0	0	0	0	0	1	1	0	0	0	1	0	0	1	1	0	0	2	0	0	1	0	0	2	0	1	0	0	0	0	0	0	0	0	0	1	0	1	0	0	1	0	0	1	0	0	0	3	0	0	2	0	0	0	0	1	0	0	2	0	0	0	1	0	0	0	0	0	1	0	0	0	1	0	0	0	0	1	0	0	0	2	0	0	0	0	0	1	1	1	0	0	0	0	1	0	2	0	1	10	0	19	0	0	0	0	0	0	0	1	0	0	0	0	2	0	1	0	0	0	0	0	0	0	0	0	0	2	0	3	0	0	0	0	0	0	0	0	0	0	2	0	0	0	0	0	5	0	1	0	0	0	0	2	0	0	0	0	0	2	0	0	0	0	0	1	0	0	0	0	0	0	0	0	0	0	1	4	0	0	1	0	0	0	0	0	1	0	1	0	0	0	0	0	0	1	8	5	0	0	1	1	0	0	0	1	0	0	0	0	0	0	0	0	0	0	0	0	0	0	0	0	0	0	0	0	3	0	0	0	1	4	0	2	4	0	2	0	0	0	0	0	0	0	0	0	1	0	1	0	0	1	0	0	0	1	1	0	0	0	0	0	1	0	0	0	0	0	0	4	0	3	0	0	0	0	0	0	0	1	0	0	1	1	1	0	0	1	0	1	0	0	2	0	0	0	0	0	0	0	0	0	1	0	2	1	0	0	0	0	1	0	1	0	0	2	0	0	0	2	0	0	0	0	1	0	0	0	0	0	4	0	0	0	0	1	1	0	0	3	0	0	3	0	1	0	0	0	0	0	1	0	0	1	5	0	0	0	0	2	0	0	0	0	0	1	0	0	0	0	0	0	0	0	0	0	0	0	0	0	0	0	1	0	0	0	0	0	0	0	0	1	0	5	0	0	2	0	0	0	1	0	0	0	0	0	0	0	0	1	0	0	0	0	0	0	0	0	0	0	1	0	0	0	0	0	1	0	1	0	0	0	0	0	0	0	0	1	0	0	0	0	1	0	0	0	0	0	0	1	1	0	0	0	1	5	0	0	3	0	0	7	0	3	1	0	1	0	0	0	0	0	0	0	0	0	0	2	0	0	0	1	1	0	0	0	0	0	0	0	1	1	1	0	0	0	0	0	0	0	0	0	0	0	0	0	0	0	0	0	2	0	0	0	1	0	0	0	0	0	0	0	0	0	0	0	0	0	0	0	0	0	0	0	1	0	0	0	0	0	0	0	0	0	5	0	0	0	1	0	0	0	0	0	0	1	0	0	0	0	2	0	0	1	1	0	0	0	0	0	0	0	0	0	0	0	0	0	0	0	0	0	0	0	1	0	0	0	0	1	0	0	0	0	1	0	3	0	0	9	1	0	2	3	0	0	0	0	0	0	4	0	0	1	16	0	0	0	1	1	0	0	0	0	0	0	0	0	1	0	1	2	0	1	1	1	0	0	0	0	0	0	0	0	0	1	1	0	0	1	2	0	0	0	1	0	0	0	0	0	2	0	3	0	0	0	0	3	2	0	0	1	2	6	0	0	0	0	1	0	0	0	0	0	0	1	1	2	1	0	0	0	2	0	0	0	0	0	0	0	12	0	0	0	0	1	0	0	3	0	0	2	0	0	0	1	0	0	2	0	0	0	0	0	0	0	0	0	0	0	0	0	0	0	0	1	0	0	0	0	0	0	0	0	1	0	1	0	1	0	0	0	0	0	0	0	0	0	1	1	0	0	0	0	0	0	0	0	0	0	0	0	0	1	0	0	0	0	1	0	0	0	0	0	0	0	0	0	0	0	0	0	0	0	0	1	0	1	0	0	0	0	3	2	0	0	0	0	0	1	0	0	0	0	0	1	0	2	0	0	0	0	0	0	0	0	0	0	0	0	0	0	0	0	0	0	0	0	0	0	0	0	0	0	0	0	0	0	0	0	0	0	0	0	0	0	0	0	1	0	0	0	0	0	0	0	0	0	0	3	2	0	1	0	0	2	2	0	0	0	0	0	7	0	0	0	0	0	0	0	0	0	0	0	0	0	0	0	1	0	0	0	0	2	0	31	18	1	1	0	0	1	0	0	0	0	0	0	0	0	2	0	0	0	0	0	1	0	0	0	0	0	0	2	0	0	0	0	0	0	1	0	0	0	1	0	0	0	0	0	3	1	0	0	0	0	0	0	0	0	1	0	0	1	0	0	0	0	0	0	0	0	0	0	0	0	0	0	0	1	0	0	2	1	2	1	0	0	0	0	0	0	0	0	0	0	0	0	5	6	0	1	0	5	0	0	0	1	1	1	0	0	0	0	0	0	0	0	1	1	3	0	0	0	0	1	0	0	0	0	0	0	0	0	0	0	0	0	1	0	0	0	0	1	0	0	0	0	1	0	0	0	0	0	0	1	0	0	0	0	0	0	1	0	0	0	0	4	0	0	0	0	0	0	0	0	0	0	0	0	0	0	0	0	0	0	0	1	0	1	0	0	0	0	5	0	0	0	0	0	2	0	5	0	0	0	0	0	0	0	0	0	0	0	5	0	0	0	0	0	1	0	0	2	4	8	0	0	1	0	0	0	0	0	0	0	0	0	0	1	101	0	0	0	1	0	1	0	0	0	0	0	1	2	0	0	0	0	0	0	0	0	0	0	0	0	0	0	0	0	0	0	0	0	0	1	0	0	0	0	0	0	0	0	0	0	0	0	0	0	0	0	0	6	0	0	0	0	5	0	0	0	0	0	0	3	0	1	0	0	1	0	0	0	0	0	0	0	0	0	0	0	0	0	0	0	0	0	0	2	0	0	0	0	0	1	0	0	0	0	0	0	0	0	0	0	0	0	0	1	0	0	0	0	0	0	0	0	0	0	0	1	0	0	0	0	0	0	0	0	1	0	3	0	2	0	0	0	0	0	0	0	0	0	0	0	0	0	1	0	0	0	0	0	0	1	0	0	0	0	0	0	0	0	0	0	1	0	0	0	0	0	0	0	0	0	0	0	2	0	1	0	0	0	0	0	2	0	0	0	0	0	0	0	0	0	0	0	0	0	0	0	0	0	0	1	0	0	0	0	0	0	0	0	0	0	1	0	0	0	2	0	0	1	1	0	0	0	0	0	0	0	0	0	0	2	0	0	0	1	0	0	0	0	0	0	0	0	2	1	0	0	1	0	0	0	0	10	0	0	1	0	0	0	0	1	0	0	2	0	0	1	0	1	0	3	0	0	0	0	4	0	0
Acidobacteria_SB0661_bin30_Engelberts_2020	1	1	0	3	1	4	1	2	2	0	0	1	1	0	2	1	1	1	1	2	1	3	0	1	0	0	0	6	1	1	2	0	1	0	1	2	1	1	1	1	1	1	1	1	1	1	1	1	0	1	1	0	1	1	1	1	1	1	1	1	0	1	1	1	1	0	0	1	0	1	1	0	1	1	3	1	1	1	1	1	1	1	1	1	0	1	1	1	1	1	1	1	1	1	1	1	1	1	1	1	1	1	1	1	1	1	1	1	0	7	1	1	1	3	0	1	1	2	0	0	1	1	2	3	1	1	1	4	1	1	1	1	1	1	1	1	1	1	0	1	3	1	1	2	2	2	2	1	1	1	1	0	6	1	1	1	0	1	1	3	1	1	1	1	1	1	1	2	0	1	1	1	1	1	1	1	2	4	1	1	1	2	1	1	1	1	1	1	1	0	1	1	1	1	1	1	1	1	1	1	1	1	2	2	1	0	1	1	7	1	0	1	1	1	1	1	1	0	0	0	1	1	1	1	0	1	1	1	0	1	1	1	2	1	4	1	1	0	0	0	1	1	1	1	0	2	0	2	1	5	0	1	1	1	1	1	0	0	1	1	1	0	1	4	3	1	1	0	5	0	1	1	1	2	4	0	1	1	1	1	0	1	1	2	1	1	1	1	1	1	0	2	0	1	1	0	1	2	0	1	1	1	1	0	1	3	0	1	1	2	1	1	1	2	2	7	1	2	1	2	2	1	1	5	0	1	10	6	1	1	1	1	1	1	1	0	1	1	1	1	1	1	1	7	2	0	1	1	1	2	1	1	1	1	1	1	1	1	2	1	1	0	2	0	0	0	0	4	1	1	1	0	0	1	1	0	1	1	0	1	1	1	1	0	0	3	2	0	0	1	0	1	0	1	0	2	1	0	0	0	1	1	4	1	1	0	0	0	0	9	1	1	1	1	0	0	0	1	3	1	0	1	0	0	0	2	1	0	0	3	2	0	0	4	2	3	1	1	1	1	1	0	1	0	0	1	2	0	8	1	0	0	5	20	1	2	1	2	1	7	1	1	1	0	2	0	0	4	1	2	0	4	2	1	0	1	2	1	1	1	2	1	1	1	0	8	2	1	1	1	2	2	2	1	0	1	1	1	1	1	0	1	2	2	0	1	1	1	2	2	1	0	0	1	5	1	1	2	7	1	6	2	1	1	1	4	1	1	2	5	1	1	1	2	1	1	2	1	1	0	6	1	1	0	1	0	1	2	1	0	1	0	3	0	2	0	0	2	1	1	2	1	2	2	1	1	0	2	1	1	13	1	0	1	0	4	6	2	0	1	4	0	0	2	13	2	1	1	1	14	1	0	2	2	0	0	0	3	1	0	3	1	2	1	1	4	2	3	0	1	1	0	1	1	3	0	0	6	0	3	1	1	1	0	1	1	0	1	2	0	1	0	0	1	0	6	0	1	1	0	1	1	1	2	3	1	0	1	0	11	0	1	0	3	1	2	2	9	7	1	1	0	1	0	60	2	2	1	0	0	0	2	1	2	6	1	0	3	1	1	1	1	0	2	0	2	1	3	1	0	0	1	2	1	0	3	1	1	1	1	0	1	1	1	4	1	0	0	1	2	2	1	0	2	1	1	3	0	1	0	1	0	1	2	1	0	1	1	2	1	2	1	1	1	9	1	1	0	1	2	1	1	0	0	1	1	0	1	0	4	2	0	1	1	0	1	1	2	1	1	1	2	1	1	1	2	2	2	1	1	1	1	0	1	0	0	1	0	4	1	0	0	5	0	1	0	1	0	1	1	1	1	0	0	1	1	1	1	7	4	1	0	0	1	1	1	0	0	1	1	1	7	1	1	1	0	0	0	0	0	0	0	1	0	1	0	1	1	0	12	1	1	14	1	1	3	1	0	0	1	0	0	0	0	0	0	3	1	0	5	1	0	1	1	0	1	2	1	2	3	0	4	6	1	0	0	0	0	0	0	0	2	0	6	0	0	0	27	0	1	0	6	0	0	0	0	1	0	1	0	0	2	2	1	0	1	0	4	3	1	0	0	0	2	1	0	2	3	1	7	0	0	0	1	2	2	0	0	2	0	0	1	0	0	0	27	0	0	0	0	1	0	1	1	0	0	0	0	0	0	0	0	0	0	2	0	0	0	0	2	0	0	0	0	0	2	1	0	0	1	2	0	1	0	0	0	0	1	2	8	3	0	1	0	10	1	1	0	0	0	0	1	0	0	3	0	0	0	0	0	0	0	0	0	0	2	1	1	0	1	0	1	0	1	2	0	1	1	2	0	0	0	1	1	0	0	0	1	0	1	0	1	1	1	0	1	1	0	1	1	1	0	4	1	1	1	1	0	0	0	2	1	1	0	2	1	1	1	0	1	4	4	0	1	1	1	0	0	0	0	12	1	0	7	0	0	0	1	0	1	2	0	0	1	0	6	0	0	0	0	1	1	1	3	1	1	0	1	0	0	0	0	1	0	0	6	0	3	1	0	0	1	0	0	0	0	0	0	4	1	0	0	0	1	1	0	0	1	0	0	0	3	0	1	0	0	0	0	2	0	0	2	0	0	3	1	1	0	0	2	1	0	5	1	0	0	0	3	2	2	0	1	0	0	1	0	0	0	2	0	0	0	1	0	0	0	0	0	0	0	0	0	1	0	1	0	0	0	0	0	0	1	0	0	2	0	1	0	0	0	1	1	4	0	0	0	0	0	18	0	0	1	0	0	1	0	0	0	1	1	1	1	0	0	4	0	1	0	0	0	4	2	1	0	1	1	2	2	0	0	0	1	4	1	0	0	5	0	0	0	0	0	0	0	0	0	1	1	1	2	1	0	3	0	0	0	0	1	0	0	0	1	0	0	0	0	2	0	1	5	2	1	1	0	0	1	1	0	1	0	0	0	0	0	1	0	0	2	0	3	0	1	0	2	0	3	0	1	8	1	0	1	0	0	0	0	0	1	0	0	0	0	1	0	1	10	0	0	1	0	0	1	0	1	0	0	0	1	25	1	0	1	2	0	0	0	0	4	1	3	0	0	0	0	8	1	0	1	0	1	0	0	1	0	0	1	0	0	0	0	1	0	0	1	1	0	2	0	0	1	7	0	0	0	1	0	0	2	2	0	0	1	0	1	0	0	0	2	0	0	0	1	0	0	0	3	0	11	0	2	15	0	1	0	0	0	1	1	0	0	0	0	1	1	0	1	0	0	0	1	2	1	0	0	0	0	0	0	56	0	0	0	0	0	0	0	2	3	0	1	1	0	0	0	0	0	0	0	0	1	0	0	0	0	3	0	0	1	0	0	0	2	0	0	1	5	2	0	1	0	1	0	0	0	0	0	10	1	0	0	0	0	0	0	1	1	0	0	2	0	0	0	0	0	0	1	1	1	0	0	1	1	0	0	0	0	1	0	0	0	0	0	0	3	1	0	0	1	1	0	0	1	0	0	0	2	0	0	0	1	0	0	0	0	0	0	0	0	0	0	0	1	0	0	1	0	0	1	0	0	0	0	0	2	0	0	0	0	0	0	0	0	0	0	1	0	0	0	0	0	0	0	0	0	1	0	0	0	0	0	0	0	0	1	0	6	1	0	3	0	0	0	1	1	0	1	0	0	1	1	0	0	0	1	2	1	0	1	1	0	0	1	0	1	0	0	1	0	0	2	2	1	11	0	0	0	0	0	5	0	0	1	2	0	1	0	0	0	0	0	0	0	0	0	1	6	3	0	0	2	0	0	0	0	0	0	0	2	1	0	0	0	1	1	0	0	1	0	1	0	0	0	0	0	0	1	0	7	0	0	2	1	0	3	0	0	0	0	0	0	0	0	0	0	0	0	0	0	0	0	3	0	1	0	2	0	0	1	0	0	0	0	0	0	1	2	0	2	7	0	0	1	0	1	1	0	0	1	1	1	0	0	0	0	0	0	1	0	0	0	0	1	1	0	0	0	0	0	0	0	1	1	5	0	0	0	2	0	1	0	9	0	1	0	1	0	3	0	0	3	1	1	0	1	2	1	3	1	0	0	1	0	0	0	0	1	6	0	1	0	0	1	0	0	0	3	0	0	0	0	0	0	1	0	1	1	0	0	0	0	0	1	2	0	1	0	0	0	1	1	0	0	4	0	0	2	0	1	0	0	0	0	1	0	1	1	0	1	0	0	0	0	1	1	0	1	0	1	0	1	3	0	0	0	1	0	0	0	4	0	0	0	4	0	0	0	1	1	1	1	2	6	1	1	1	1	0	0	0	0	0	0	0	0	0	1	0	0	1	0	0	1	0	7	0	1	0	0	3	1	0	0	1	2	1	4	0	0	0	0	0	0	0	0	0	1	0	1	0	0	0	3	0	1	2	1	0	1	0	0	0	0	0	0	3	0	0	0	6	1	0	0	2	0	0	0	3	0	0	1	0	1	3	0	1	10	6	0	3	0	0	5	4	0	0	0	1	0	0	0	0	0	0	0	0	1	0	1	5	0	1	1	0	0	1	0	0	1	0	0	1	0	0	0	0	0	6	0	0	4	1	0	7	1	0	2	1	0	0	1	0	0	0	0	0	0	3	3	0	0	1	0	1	0	1	1	1	1	0	0	2	4	0	0	0	0	0	0	1	0	1	0	0	0	0	5	0	0	0	0	0	2	0	0	0	0	1	0	0	0	0	0	0	1	0	0	0	1	1	1	0	3	0	0	0	1	0	0	0	0	0	1	0	0	1	0	0	0	0	0	0	0	0	1	3	0	0	0	0	0	0	7	0	1	0	0	0	0	0	0	0	0	0	0	0	0	0	1	0	0	2	1	0	0	0	1	0	1	0	0	0	0	0	0	2	0	2	0	0	0	0	0	0	0	1	0	0	0	1	0	1	0	4	1	0	2	0	0	0	0	0	1	0	0	0	0	0	2	0	6	0	0	1	0	0	0	0	2	2	0	0	0	0	1	0	2	0	0	0	0	0	0	0	0	1	1	0	1	0	0	0	1	0	0	0	1	5	0	0	0	0	0	0	0	3	0	0	1	3	1	0	1	0	1	1	0	0	0	0	2	0	0	0	1	0	0	0	0	0	1	1	0	0	0	0	0	0	0	0	2	0	0	1	1	0	0	0	0	0	0	0	1	0	0	0	0	1	0	0	0	1	0	0	1	0	0	1	1	0	0	0	0	0	0	2	1	1	1	1	0	1	0	1	1	0	0	0	0	1	0	0	0	0	0	1	0	0	1	0	1	0	0	0	0	0	0	0	0	0	0	1	0	0	0	0	0	0	0	0	0	1	0	0	0	1	0	0	0	1	0	0	0	0	0	0	0	0	0	0	0	0	1	0	0	0	0	0	0	0	0	0	0	0	0	0	0	0	0	1	0	0	0	0	11	0	0	0	0	0	0	0	0	0	0	2	0	0	0	0	0	0	1	0	2	1	12	0	0	0	0	0	0	1	0	0	0	0	0	0	0	0	0	0	0	2	197	0	0	0	0	0	1	0	0	0	0	0	0	0	0	0	0	0	0	0	1	0	1	0	1	0	0	0	0	0	0	0	0	0	0	0	1	0	0	0	1	0	0	0	1	0	0	10	0	0	0	1	1	0	1	0	0	0	0	0	0	1	0	0	0	0	0	0	0	0	0	0	0	0	0	0	0	0	1	0	0	0	0	0	1	1	0	0	0	1	0	0	2	0	0	0	0	0	0	0	0	0	1	0	0	0	0	0	0	0	1	0	1	0	0	1	0	0	0	0	0	0	0	0	0	0	0	0	0	0	0	0	0	0	2	1	0	0	2	0	0	0	0	0	2	1	0	0	0	1	0	0	0	0	0	0	0	0	0	0	0	1	0	0	1	0	0	0	2	0	0	0	0	2	3	0	0	0	0	1	0	0	0	1	0	0	0	0	0	0	0	0	0	1	0	0	0	1	0	0	0	0	2	1	0	0	0	0	0	0	1	0	0	2	0	0	0	4	0	0	17	1	12	1	0	1	0	0	0	0	1	0	0	0	0	0	0	1	0	0	0	0	0	0	1	0	0	0	1	1	1	0	0	0	0	0	0	0	0	0	0	2	0	0	0	0	0	1	0	0	0	0	0	0	2	0	0	0	0	0	0	0	0	0	0	0	1	0	3	0	0	0	0	0	1	0	0	1	4	0	0	0	0	0	0	0	0	1	0	1	0	0	0	0	0	0	0	1	1	0	2	0	0	0	0	0	3	0	0	0	0	0	0	0	0	0	0	0	0	0	0	0	0	2	0	1	0	6	0	0	0	1	0	0	4	3	0	1	0	0	0	0	0	0	0	0	0	0	0	3	0	0	0	0	0	0	0	0	0	0	0	0	0	0	0	0	0	0	0	0	2	0	1	0	0	0	0	0	0	0	0	0	0	0	2	1	0	0	2	0	3	2	0	3	0	0	0	0	0	0	0	0	0	0	0	1	0	0	0	0	0	1	0	0	0	0	1	1	0	0	0	0	0	1	0	0	0	0	0	0	0	2	4	0	0	0	2	0	0	2	1	0	0	1	0	1	0	0	0	0	0	0	0	0	1	2	0	1	0	0	0	0	0	1	0	0	1	0	0	0	0	0	0	0	0	0	0	0	0	0	0	0	0	2	0	1	0	0	0	0	0	0	3	0	5	0	1	2	0	0	0	2	0	0	0	0	0	0	0	0	0	0	0	0	0	0	0	0	0	0	0	1	0	0	0	0	0	0	0	1	0	0	0	0	0	0	0	0	1	0	0	0	0	0	0	0	1	0	0	0	0	1	0	0	0	5	0	0	0	1	0	0	6	0	1	0	0	1	0	0	0	0	0	0	0	0	0	0	1	0	0	0	0	1	0	0	0	0	1	1	0	2	1	0	0	0	0	0	0	0	1	0	0	0	0	0	0	0	0	0	0	0	0	0	0	1	0	0	1	1	0	0	0	0	0	0	0	0	0	0	1	0	0	0	0	0	0	0	0	0	0	0	0	0	0	0	0	0	0	1	0	0	0	0	1	1	2	0	0	0	1	1	0	0	1	0	0	0	0	0	0	0	0	1	0	0	0	0	0	0	0	0	0	0	0	0	0	0	0	0	0	0	0	0	0	0	0	6	0	0	49	1	0	2	1	0	0	0	0	0	0	5	0	0	0	12	0	0	0	1	0	0	0	0	0	0	0	0	0	1	0	1	5	1	1	1	0	0	0	0	0	0	0	0	0	0	0	0	0	0	1	1	0	0	1	0	0	0	0	0	0	1	0	1	0	0	0	0	1	2	0	0	1	2	1	0	0	0	1	1	2	1	0	0	0	0	1	0	0	1	0	0	0	0	0	0	0	0	0	0	0	1	0	0	0	0	0	0	0	1	0	0	0	0	0	0	1	0	0	0	0	0	0	0	0	0	0	0	0	0	0	0	0	0	0	0	1	0	0	0	0	0	0	0	1	0	0	1	0	1	0	0	0	0	0	0	0	0	0	0	0	0	0	0	0	0	0	0	0	0	0	0	0	0	1	0	0	1	0	1	0	0	0	0	0	0	0	0	0	0	0	0	0	0	0	0	0	0	3	0	0	0	0	0	4	0	0	0	1	0	0	2	0	1	0	0	1	0	0	0	0	0	1	0	0	0	0	0	0	0	0	0	0	0	0	0	0	0	0	0	0	0	0	0	0	0	0	0	0	0	0	0	0	0	0	0	0	0	0	1	0	0	3	0	0	0	0	0	0	0	3	2	0	0	0	0	0	0	0	0	0	0	0	5	0	0	0	0	0	0	0	0	0	0	0	0	0	0	0	1	0	0	0	0	0	0	9	2	2	0	0	0	0	0	0	0	0	0	0	1	0	1	0	1	0	0	0	0	0	0	0	0	0	0	0	0	0	0	1	0	0	0	0	0	0	3	1	2	0	0	0	4	0	0	0	0	0	0	1	0	0	3	0	0	1	0	0	0	0	0	0	0	0	0	0	0	0	0	0	0	0	0	0	2	0	0	2	0	0	0	0	0	0	0	0	0	0	0	0	3	6	1	0	0	3	0	0	0	15	0	0	0	0	0	0	0	0	0	0	0	0	2	0	0	0	0	3	1	0	1	1	0	0	0	0	0	0	0	0	1	0	0	0	0	0	0	0	0	0	0	1	0	2	0	0	0	0	0	0	0	0	0	0	1	0	0	0	0	3	1	1	0	0	0	0	1	0	0	1	0	0	0	0	0	1	0	0	0	2	0	0	0	1	0	0	1	0	0	0	0	0	1	0	38	0	0	1	0	0	0	0	0	0	0	0	1	0	0	0	0	0	0	0	0	1	0	7	0	2	1	2	0	0	0	0	0	0	0	0	0	2	22	0	0	0	1	0	1	0	0	0	0	0	0	7	0	0	0	0	0	0	0	0	0	0	0	0	0	0	0	0	0	0	0	0	0	0	0	0	0	0	0	0	0	0	0	0	0	0	0	0	1	0	0	1	0	0	0	0	0	0	0	0	0	0	0	3	0	0	0	0	1	0	1	0	0	0	0	0	0	0	0	0	0	0	0	0	0	0	0	5	0	0	0	0	0	0	0	0	0	0	0	0	0	1	0	0	0	0	0	0	0	0	0	0	0	0	0	0	0	0	0	1	0	0	0	0	0	0	0	0	0	0	1	0	0	0	0	0	1	0	0	0	0	1	0	0	0	0	1	0	0	0	0	0	0	0	0	0	0	0	1	0	0	0	0	0	0	0	0	0	0	0	2	0	0	0	0	0	0	0	0	0	0	0	0	0	0	0	1	1	0	1	0	0	0	1	0	0	0	0	0	0	0	0	0	0	0	0	0	0	0	0	0	0	0	0	0	0	0	0	1	0	0	0	1	0	0	1	0	0	0	0	0	0	0	3	0	0	0	1	1	0	0	0	0	0	0	0	2	1	0	0	0	0	0	0	0	0	0	0	1	0	0	0	0	0	0	1	0	0	0	1	0	0	0	1	0	0	0	1	1	0	0
Acidobacteria_SB0661_bin38_Engelberts_2020	6	2	0	2	1	8	1	2	2	0	0	1	2	0	1	1	1	1	0	1	0	3	0	2	0	0	0	10	1	1	3	0	1	0	1	2	0	1	1	1	2	1	1	1	2	1	1	1	1	1	1	0	1	1	1	1	0	2	1	1	0	1	1	2	2	1	0	2	2	1	1	0	1	1	2	1	1	2	0	0	2	1	1	1	1	1	1	1	1	1	1	1	1	1	1	1	1	1	1	1	1	1	1	1	1	1	1	1	0	8	1	1	0	6	0	1	1	3	0	0	1	1	1	1	1	1	0	1	1	1	1	1	1	1	1	1	1	2	0	1	3	1	1	5	6	2	1	1	1	1	1	0	5	1	3	1	0	1	1	4	1	1	0	1	2	1	1	2	0	1	1	1	2	2	1	0	2	4	1	1	1	2	1	1	1	1	1	1	1	0	1	1	1	1	1	1	1	1	1	1	1	1	2	1	1	0	0	1	1	1	0	0	0	1	1	1	1	1	0	0	0	1	1	1	1	0	1	1	0	1	1	1	2	2	2	1	0	0	1	1	1	0	0	0	0	3	0	1	0	3	0	1	0	1	1	0	0	1	1	1	0	0	1	6	2	0	1	0	2	0	2	0	1	1	3	0	1	2	0	1	1	1	1	4	1	1	1	1	1	1	0	1	0	0	0	0	1	0	0	1	1	1	1	0	1	3	1	0	0	2	1	1	0	1	1	6	1	1	1	1	1	1	1	0	0	1	18	4	1	2	1	1	0	1	1	0	0	1	1	1	1	0	0	4	1	1	1	1	1	2	1	0	1	1	1	1	0	1	1	1	0	0	3	0	0	1	0	3	1	1	1	0	0	3	1	0	1	1	0	1	0	1	2	0	0	8	2	0	1	1	1	1	1	2	0	0	4	0	0	1	3	4	4	1	3	0	0	0	0	5	1	1	1	0	0	0	1	2	0	1	0	1	0	0	0	1	0	0	1	2	1	0	0	6	0	4	1	1	1	1	1	0	1	0	0	0	1	0	12	1	0	1	2	25	1	2	0	1	1	6	0	1	2	0	2	1	0	2	1	3	0	1	3	1	0	1	2	1	1	2	2	1	1	1	0	4	2	2	3	1	2	1	4	2	1	0	1	0	1	1	0	1	2	2	0	1	1	1	2	1	1	3	1	1	5	1	1	1	4	1	6	1	1	0	1	0	1	1	1	3	1	2	1	1	1	1	2	0	2	0	0	1	2	0	2	0	1	1	0	0	0	1	3	0	0	1	0	1	1	1	2	0	3	1	1	0	1	1	1	2	4	0	1	1	1	2	1	0	0	1	2	0	0	1	27	1	1	0	1	8	1	0	2	0	0	1	2	1	1	1	2	0	1	2	1	6	2	1	0	1	1	0	0	1	3	1	1	9	0	2	0	1	1	0	0	1	1	1	2	1	0	0	0	0	1	5	0	5	0	1	1	1	1	3	1	1	1	0	0	2	0	0	0	8	0	0	8	6	7	1	1	0	0	0	36	2	0	0	0	1	0	2	2	2	6	1	0	1	1	1	0	1	0	1	0	0	0	1	2	0	0	0	1	1	1	2	1	1	2	1	0	2	1	1	2	0	0	1	1	2	1	1	0	2	0	1	0	0	1	0	2	0	3	2	1	1	1	3	5	1	2	1	1	0	4	1	1	0	1	2	1	1	0	0	1	0	0	1	0	4	2	0	1	1	0	1	1	1	1	1	1	2	2	1	0	3	1	1	1	1	1	1	0	1	0	0	1	0	2	9	0	0	3	0	1	0	1	0	1	0	1	1	0	0	1	1	1	1	5	3	1	0	0	1	0	1	0	0	1	1	1	3	3	1	1	0	1	0	0	0	0	0	0	0	0	0	1	1	0	4	2	1	4	1	0	3	1	0	0	1	0	0	1	0	0	1	5	1	0	2	1	0	0	2	1	1	1	1	1	1	0	3	7	2	1	0	0	1	0	0	0	2	0	2	0	0	1	28	0	2	0	6	2	0	0	0	1	0	1	0	0	1	4	1	0	2	0	2	5	1	0	0	0	1	2	0	4	2	0	4	2	0	0	0	2	3	0	1	2	0	0	1	0	0	0	24	0	0	0	1	1	0	1	1	0	0	0	0	0	0	0	0	0	0	2	0	0	0	0	3	0	0	0	0	0	2	0	1	0	0	1	0	0	0	0	1	0	1	2	9	3	0	1	0	6	1	2	1	1	0	0	1	0	0	3	0	0	0	0	0	0	0	0	0	0	1	1	1	0	0	0	2	0	1	0	0	0	2	3	0	0	1	1	1	1	0	1	1	0	1	0	1	2	1	1	1	1	0	2	1	1	1	6	1	1	2	1	1	1	0	1	1	1	3	1	1	1	1	0	1	2	2	0	0	1	1	0	0	0	0	7	0	0	0	0	1	0	1	0	1	1	0	0	1	4	4	0	0	0	0	0	0	0	1	5	0	0	2	0	0	0	0	2	1	0	6	0	4	1	0	0	1	0	0	0	0	0	0	3	2	0	0	0	1	1	0	0	1	0	0	0	3	0	1	1	0	0	0	0	0	0	1	0	0	0	1	0	0	0	1	2	0	1	1	0	0	0	3	1	2	0	1	0	0	1	0	1	0	3	0	0	0	1	0	0	0	0	1	0	0	0	0	0	0	1	0	0	0	2	0	0	1	1	0	4	0	0	0	0	0	0	1	2	0	0	0	2	0	3	0	0	0	0	0	1	0	0	0	1	1	0	1	0	0	1	0	0	0	0	2	0	0	1	0	0	5	1	5	0	0	0	0	2	1	0	0	1	0	0	0	0	0	1	0	0	0	1	1	0	3	0	0	3	1	0	0	1	0	0	0	0	0	0	0	0	0	1	1	1	0	3	1	3	0	0	0	1	0	1	0	1	0	0	0	1	1	0	1	0	2	1	2	1	0	0	1	0	0	6	1	0	1	0	1	0	1	0	1	0	0	0	0	2	0	1	4	0	1	1	0	0	0	0	1	0	0	0	1	18	1	0	0	1	2	0	0	0	3	1	1	0	0	0	0	4	1	0	3	0	1	2	0	1	0	0	1	0	0	0	0	2	1	0	0	1	1	2	1	0	0	2	0	0	2	1	0	0	2	0	0	1	0	0	1	0	0	0	1	0	0	0	1	0	0	0	0	0	11	0	2	5	0	1	0	0	0	1	1	0	0	0	0	0	1	0	1	0	0	1	1	2	1	0	1	1	0	0	0	18	0	0	0	0	0	0	0	0	0	0	0	1	0	0	0	0	0	0	31	0	2	0	1	0	1	1	0	0	2	0	0	1	3	0	0	1	4	2	0	1	0	1	0	0	0	0	0	2	1	0	0	0	0	0	1	1	1	0	0	0	0	0	0	0	0	0	1	1	0	0	0	1	2	0	0	0	0	2	0	0	0	0	0	0	1	1	0	1	1	1	0	0	1	0	1	0	1	1	0	0	0	0	0	0	0	0	0	0	0	0	0	0	0	0	0	0	0	1	1	0	0	0	0	0	1	1	0	0	0	0	0	0	0	0	0	0	0	0	0	0	0	0	0	1	0	1	0	0	0	0	0	0	0	0	0	0	4	1	0	1	0	0	0	0	0	0	1	0	0	0	1	0	0	0	1	3	1	0	1	1	0	0	0	0	1	1	1	1	1	0	2	1	1	2	0	1	0	0	0	2	0	0	1	1	0	1	1	0	0	0	0	0	1	0	0	0	6	3	0	0	3	0	0	0	0	0	0	0	0	1	0	0	0	2	1	0	0	1	0	0	0	0	0	0	0	0	1	0	8	2	0	3	1	1	4	0	3	0	0	0	0	0	1	0	0	0	0	0	0	0	0	2	0	0	2	1	0	0	1	0	0	0	0	0	0	0	2	0	2	1	0	0	2	0	1	1	0	0	1	2	1	0	2	0	0	0	0	0	0	0	0	0	0	1	0	0	2	0	0	0	0	0	1	6	2	0	0	0	0	2	0	1	0	0	0	0	0	2	0	0	3	0	1	0	2	0	1	1	1	0	0	0	0	0	1	0	0	2	0	0	0	0	0	0	0	0	0	0	0	0	0	3	0	1	0	1	1	0	0	1	0	0	1	0	0	0	0	0	0	0	1	1	0	3	0	0	2	1	1	1	0	0	0	1	0	0	1	0	1	0	0	0	0	0	0	1	1	0	1	0	1	1	0	0	0	0	0	0	0	4	1	0	0	4	0	0	1	1	0	1	1	0	4	0	1	1	1	0	0	2	0	1	0	0	4	0	1	0	0	1	0	0	1	0	9	0	3	0	0	5	1	0	0	0	1	1	1	0	4	0	0	0	0	0	0	0	1	0	2	1	0	0	0	0	0	1	0	0	1	0	1	0	0	0	1	6	0	0	0	1	1	0	1	1	0	0	0	2	0	0	4	0	0	2	0	0	12	1	0	1	0	0	3	3	0	0	0	1	0	0	1	0	1	0	0	0	0	0	1	2	0	1	1	0	1	1	0	0	1	0	1	1	0	0	0	0	1	4	0	0	1	1	0	1	2	0	1	1	0	0	0	0	0	1	0	1	1	1	3	0	0	1	0	1	1	0	1	1	2	0	0	4	4	0	0	0	0	1	1	0	0	1	0	0	0	0	5	0	0	2	0	0	0	0	1	0	0	2	0	0	0	1	0	0	0	0	0	0	2	0	0	0	0	0	0	0	1	0	0	0	0	0	3	0	0	0	0	0	0	0	0	0	0	0	1	4	1	0	0	0	0	0	4	0	0	0	0	0	0	0	0	0	0	0	0	0	0	1	0	0	0	1	0	0	0	0	0	0	0	0	0	0	1	0	1	0	0	2	0	1	0	0	0	0	0	1	0	1	0	1	0	0	0	3	1	0	1	0	0	1	0	1	3	1	0	0	0	0	2	0	6	1	1	0	0	0	0	0	2	2	0	0	0	0	1	0	3	1	0	0	0	1	1	0	0	0	2	0	0	0	0	0	0	0	0	0	1	1	0	0	0	0	0	3	0	0	0	0	1	4	1	1	0	0	2	0	0	0	0	0	2	0	1	0	1	0	0	0	0	2	1	1	0	0	0	0	0	0	0	0	1	0	0	0	0	1	0	0	0	0	0	0	1	0	0	0	0	1	0	0	0	5	0	1	1	0	0	2	0	0	0	0	0	0	0	3	0	1	3	0	0	2	0	1	1	0	0	0	0	0	0	0	0	0	0	0	0	0	0	0	0	0	0	0	0	0	0	0	0	0	0	0	0	0	0	0	0	0	0	0	0	0	0	1	0	0	0	0	0	0	0	0	0	0	0	0	0	0	1	1	0	0	1	0	1	1	0	0	0	0	0	0	2	0	0	0	0	0	0	2	0	0	0	0	1	0	0	0	0	0	0	0	0	0	0	3	0	1	0	0	0	1	1	0	0	0	4	0	0	0	0	0	0	1	0	0	0	0	0	0	0	0	0	0	0	2	13	0	0	0	0	0	1	0	0	0	0	0	0	0	0	0	0	0	0	0	0	0	0	0	0	0	0	1	0	0	1	0	0	0	0	1	0	0	0	1	1	0	0	0	0	0	0	7	0	0	0	0	0	0	0	1	0	0	0	0	0	1	1	0	0	0	0	2	0	0	0	0	0	0	0	0	0	0	1	0	0	0	0	0	0	0	0	1	0	1	0	0	2	0	0	0	0	0	0	0	0	0	0	0	0	0	0	0	2	0	1	0	0	0	0	1	0	0	0	0	0	0	0	0	1	0	0	0	0	0	0	0	0	0	2	1	0	0	2	0	0	0	0	0	2	1	0	0	0	0	0	0	0	0	0	0	0	0	0	0	0	1	0	0	0	0	0	0	1	0	0	0	0	3	3	0	1	0	0	0	0	0	0	0	0	1	0	0	1	1	0	0	0	2	1	0	0	0	1	0	0	0	0	0	0	0	0	0	1	0	1	0	0	4	0	0	0	3	1	0	12	0	3	0	2	0	1	0	0	0	1	0	0	0	0	0	0	1	0	0	0	0	0	0	0	0	0	0	1	0	1	0	0	0	0	0	0	0	0	0	0	0	0	0	0	0	1	2	0	0	0	0	0	0	1	0	0	0	0	0	0	0	1	0	0	0	0	0	0	0	1	0	0	0	1	0	0	0	0	0	0	0	0	0	0	0	0	1	0	0	0	0	0	0	0	0	0	2	1	0	0	0	0	0	0	0	4	0	0	0	0	0	0	0	0	0	0	0	0	0	0	0	2	0	0	1	0	2	0	0	0	0	0	0	2	0	0	0	0	0	0	0	0	0	0	0	0	0	0	4	0	0	0	0	0	0	0	0	0	0	0	0	1	0	0	0	1	0	0	0	0	0	1	0	0	0	0	0	0	1	0	0	0	1	1	1	0	0	2	0	5	0	0	2	0	0	0	0	0	0	0	0	0	0	1	2	1	0	0	0	0	1	0	0	0	0	4	1	0	0	2	0	0	0	0	0	0	0	0	0	0	2	0	0	0	0	0	0	0	1	1	0	0	2	0	0	0	0	0	0	0	0	0	1	1	2	0	1	0	0	1	1	0	0	0	0	0	0	0	0	0	0	0	0	0	0	0	0	0	0	0	0	0	1	0	0	0	1	0	0	0	0	2	0	3	0	1	3	0	0	0	0	0	0	0	0	0	0	0	0	1	0	0	0	0	0	0	0	0	0	0	0	0	0	0	0	0	0	0	0	0	0	0	0	0	0	0	0	1	0	0	0	0	1	0	0	0	0	0	0	0	1	0	0	0	2	1	0	0	0	0	0	15	0	2	1	0	2	0	0	0	0	0	0	0	0	0	0	0	0	0	0	0	0	0	0	0	0	0	0	0	1	1	0	0	0	0	0	0	0	0	0	0	0	0	0	1	2	0	1	0	0	0	0	0	1	0	0	0	0	0	1	0	0	0	0	0	0	0	0	0	0	0	0	0	1	0	0	0	0	0	0	0	0	1	0	0	0	0	1	0	0	1	0	1	1	2	0	0	1	2	0	0	0	0	0	0	0	0	0	0	0	0	0	0	0	0	1	0	0	0	0	0	0	0	0	0	0	0	0	2	0	0	0	0	4	0	1	0	1	42	0	0	1	2	0	0	0	0	0	1	5	0	1	0	11	0	0	0	1	0	0	0	0	0	0	0	0	0	1	0	1	0	1	1	1	1	0	0	0	0	1	0	0	0	0	0	0	0	1	0	0	0	0	0	0	0	0	0	0	0	1	0	3	0	0	0	0	1	2	0	0	0	1	1	0	0	0	1	1	0	3	0	0	0	0	0	2	0	1	0	0	0	0	0	0	0	0	0	0	0	2	0	0	0	0	1	0	0	0	1	0	0	0	0	0	1	0	0	0	0	0	0	0	0	0	0	0	0	0	0	0	0	0	0	0	1	0	0	0	0	0	0	0	0	0	0	0	0	0	0	0	1	0	0	0	0	0	0	0	0	0	0	0	0	0	0	0	0	0	0	0	1	0	1	0	0	0	0	0	0	0	0	0	0	0	0	0	0	0	0	0	0	0	0	0	0	0	8	0	0	0	0	1	2	0	0	0	1	0	0	4	0	0	0	1	1	0	1	0	0	0	0	0	0	0	0	0	0	0	0	0	0	0	0	0	0	1	0	0	0	1	0	0	0	0	0	0	0	0	0	0	0	0	0	0	0	2	0	0	0	0	4	0	0	0	0	0	0	0	3	2	0	0	0	0	0	0	1	1	0	0	0	6	0	0	0	0	0	0	0	0	0	0	0	0	0	0	0	0	0	0	0	0	1	0	0	2	1	0	0	0	0	0	0	0	0	0	0	0	0	1	0	0	0	0	0	0	0	0	0	0	0	0	2	0	0	0	0	0	0	0	0	0	0	0	0	0	0	1	0	3	2	0	0	0	0	0	1	0	0	1	0	0	2	0	0	0	0	0	0	0	0	0	0	0	0	0	0	0	1	0	0	1	0	0	0	0	0	0	0	0	0	0	0	0	0	0	0	3	4	1	0	0	1	0	0	0	6	0	1	0	0	0	0	0	0	0	0	0	0	2	0	0	0	0	2	0	0	0	0	0	0	2	0	0	0	0	0	0	0	0	0	0	0	0	0	0	0	0	0	0	0	0	0	0	1	0	0	0	0	0	0	0	0	0	0	0	8	0	0	0	0	0	0	0	1	1	1	0	0	0	0	0	0	0	0	0	0	0	0	0	0	0	0	1	0	0	0	0	0	0	0	26	0	0	1	0	0	0	1	0	0	0	0	2	0	0	0	0	0	0	0	1	2	0	2	0	0	0	1	0	0	0	0	0	0	0	0	0	2	6	0	0	0	4	0	1	0	0	1	0	0	2	4	0	2	0	0	0	0	0	0	0	0	1	0	0	0	0	0	0	0	0	0	0	0	0	0	0	0	0	0	0	0	0	0	0	0	0	0	0	0	0	0	1	0	0	0	0	0	0	0	0	0	0	27	0	0	0	0	2	0	0	0	0	0	0	0	0	0	0	0	0	0	0	1	0	0	0	2	0	0	0	0	0	0	0	0	0	0	0	0	0	0	0	0	0	0	0	0	0	0	1	0	0	0	0	0	0	0	0	1	0	0	0	0	0	0	0	1	0	0	2	0	1	0	0	0	0	0	0	0	0	0	0	0	0	0	0	0	0	0	0	0	0	0	0	0	0	0	0	0	0	0	0	0	0	0	0	0	0	0	6	0	0	0	0	0	0	0	0	0	0	0	0	0	0	0	0	1	0	2	0	0	0	0	0	0	0	0	0	0	0	0	0	0	0	1	0	0	0	0	0	0	0	0	0	0	0	0	0	0	0	0	0	0	0	0	0	0	0	0	0	0	0	4	0	0	0	0	1	0	0	0	0	0	0	1	1	1	0	0	0	0	0	0	0	0	0	0	1	0	0	0	0	0	0	1	0	0	0	0	0	0	0	0	0	0	0	1	1	0	0
Acidobacteria_SB0661_bin8_Engelberts_2020	0	2	0	1	1	9	0	2	1	3	0	1	1	0	1	1	1	1	1	1	1	2	0	1	0	0	0	1	0	1	1	0	1	0	1	1	1	1	1	1	0	1	4	1	1	1	1	1	1	1	1	0	1	1	1	1	0	1	1	1	0	1	1	3	1	0	0	0	0	1	1	1	1	1	4	1	1	4	1	1	1	0	1	1	1	1	1	1	1	1	1	1	1	1	1	1	1	1	1	1	1	1	1	1	1	1	1	1	0	2	1	0	1	3	0	1	1	2	1	1	1	1	1	1	1	1	1	1	1	1	0	1	1	1	0	1	1	1	0	1	2	1	1	1	0	1	1	1	1	1	1	1	11	0	1	0	0	1	3	2	1	1	1	1	1	1	1	1	1	1	1	1	2	1	1	1	1	6	1	0	1	3	0	1	1	2	2	1	1	0	1	1	1	1	1	1	1	1	1	1	1	1	1	0	1	1	0	1	2	1	0	0	1	1	1	1	1	0	1	0	1	1	1	1	0	1	1	1	0	1	1	1	1	1	2	1	1	0	0	0	1	0	1	0	0	1	1	2	1	5	3	1	1	1	1	1	0	0	1	1	1	0	1	4	2	1	1	0	0	0	1	0	1	0	3	0	0	1	1	0	0	1	1	1	1	0	0	1	1	1	0	0	0	0	0	0	1	6	1	0	1	2	1	0	1	2	1	0	1	0	1	1	1	1	1	1	1	1	1	1	2	1	1	0	0	1	2	4	1	1	1	2	1	1	1	0	1	1	1	1	1	0	0	2	1	0	1	3	1	2	1	1	1	1	1	1	1	1	1	0	0	0	1	0	0	0	0	0	0	1	0	0	0	2	1	0	0	0	0	2	0	1	1	0	0	4	1	1	0	0	1	1	1	1	0	2	1	1	0	4	0	2	12	0	0	0	0	2	2	2	0	0	0	0	0	0	0	0	2	0	0	0	0	0	0	0	0	0	1	1	0	0	0	5	0	5	0	1	1	1	1	0	0	0	0	0	1	1	5	1	0	0	1	18	1	1	1	1	1	3	1	1	1	0	1	1	0	1	1	1	0	3	1	0	0	1	2	1	1	2	3	0	1	1	0	5	2	1	2	1	0	1	1	1	1	1	0	1	1	1	1	0	1	1	0	2	1	0	2	1	1	1	1	1	11	1	1	0	3	1	5	0	1	1	1	6	1	1	2	1	1	1	1	1	1	0	2	1	1	1	1	1	2	0	1	0	0	3	1	0	1	1	4	2	1	1	0	1	1	1	1	0	1	3	1	1	0	1	1	1	10	0	1	1	0	24	1	1	0	0	2	1	0	2	15	1	1	1	0	7	1	0	2	0	0	0	0	2	0	1	2	0	1	1	1	5	1	5	0	1	1	0	0	0	3	0	1	12	0	3	0	1	1	0	1	1	0	1	2	1	0	0	0	3	1	4	1	6	0	1	0	0	1	3	5	1	0	0	0	0	0	1	0	2	1	0	8	7	3	2	1	0	0	0	4	2	0	0	0	0	0	2	1	5	0	0	1	2	1	2	1	1	0	0	1	0	0	2	0	0	0	0	1	0	0	2	1	1	2	0	0	1	1	1	4	0	0	2	1	2	1	1	0	1	0	1	1	0	1	0	1	0	1	3	1	0	0	0	3	1	1	1	1	1	2	0	0	0	1	2	1	1	0	0	1	0	0	1	1	3	1	0	0	2	4	1	0	2	1	1	1	2	2	0	0	9	1	1	1	0	1	1	0	0	1	1	1	0	2	0	0	0	3	0	1	0	1	0	1	0	0	1	0	0	1	1	0	1	7	2	1	0	0	0	0	1	0	1	1	1	1	11	2	1	0	0	1	0	0	0	0	0	3	0	0	0	1	1	0	12	1	1	12	1	0	3	1	0	0	1	0	0	1	0	0	1	0	2	0	2	1	0	1	1	0	1	1	1	1	1	0	3	6	2	0	0	0	0	0	0	0	3	0	6	0	0	0	10	0	1	0	2	0	0	0	0	0	0	1	0	0	0	0	0	0	1	0	0	1	1	0	0	0	1	1	0	2	0	0	2	0	1	0	0	0	1	0	0	2	0	1	1	0	0	1	0	0	0	0	0	1	0	1	0	0	0	0	0	1	0	0	0	0	0	1	0	1	0	0	1	0	0	0	0	0	1	0	0	0	0	1	0	0	0	0	1	2	0	0	9	4	0	0	0	8	1	1	0	0	0	0	1	0	1	1	0	0	0	0	0	0	0	0	0	0	2	1	1	0	1	0	0	0	0	2	2	0	5	0	0	1	1	2	2	1	0	0	1	0	1	0	1	1	1	0	0	1	0	2	0	1	0	2	1	1	1	1	1	0	0	1	0	1	3	0	0	1	0	0	1	1	0	0	0	1	1	0	0	0	0	5	0	0	29	0	1	0	1	2	1	1	0	0	0	0	5	0	0	0	0	0	0	0	2	2	0	1	2	1	0	0	0	1	1	0	5	0	2	1	0	0	0	0	0	1	0	0	0	6	2	0	2	0	0	1	0	0	0	0	1	0	1	0	1	0	0	0	0	2	0	0	4	0	0	1	1	0	0	0	0	0	0	0	1	0	0	0	3	1	0	1	1	0	0	1	0	1	0	1	0	0	0	1	0	0	0	0	0	0	0	0	0	0	0	1	0	0	0	0	0	0	1	0	0	1	0	0	0	0	0	0	0	5	0	1	0	0	0	15	0	0	0	0	0	1	0	0	0	1	1	0	0	0	0	1	0	1	0	0	0	1	0	1	0	1	4	0	2	0	0	0	0	2	1	0	0	4	0	0	0	0	0	0	0	0	0	0	1	0	0	0	0	0	0	0	0	0	1	0	0	0	0	0	2	0	0	1	0	1	1	1	0	2	0	0	0	0	0	1	0	0	0	0	0	1	2	0	2	0	1	1	0	1	0	2	3	0	1	9	1	0	1	0	0	0	1	0	1	0	0	0	0	0	0	2	23	0	1	0	0	0	1	0	1	1	0	0	0	16	1	0	0	0	0	0	0	0	5	1	1	0	0	0	0	6	0	1	2	0	0	0	1	0	0	0	0	0	0	0	0	1	0	0	1	0	0	2	1	0	0	3	0	0	1	1	0	0	4	6	0	0	0	0	1	0	0	0	1	0	0	0	1	0	0	0	5	0	7	0	1	4	0	2	0	0	0	0	1	0	0	0	0	2	1	0	0	0	0	2	1	0	1	0	1	0	0	0	0	37	0	0	0	0	0	0	0	0	5	0	0	1	0	0	0	0	0	0	1	0	3	0	1	0	0	0	0	0	0	0	0	0	2	0	0	1	1	1	0	0	0	1	0	0	0	0	1	16	0	1	0	0	0	0	0	1	0	1	0	2	0	0	0	0	1	0	1	1	1	0	0	0	0	0	0	0	0	0	0	1	0	0	0	0	3	1	0	2	0	1	0	0	3	0	1	0	1	0	0	0	1	0	0	0	0	2	0	0	0	0	0	0	0	0	0	0	0	4	0	0	0	0	0	0	0	2	0	0	0	0	1	0	0	0	0	1	0	0	0	0	1	1	0	1	0	1	1	0	0	0	0	0	0	1	0	0	1	1	0	0	0	0	0	0	2	0	0	0	0	0	0	0	0	0	1	2	1	0	0	1	0	1	0	1	0	0	2	1	0	0	2	1	0	5	1	2	0	0	0	2	0	0	1	1	0	0	1	0	0	0	0	0	0	0	0	0	1	0	0	0	2	0	0	0	0	0	0	0	1	0	0	0	0	0	0	0	0	0	0	0	0	0	0	0	0	0	0	0	1	0	1	1	0	0	2	0	0	0	1	0	0	0	0	0	0	0	0	0	0	0	0	0	0	0	1	1	0	0	1	0	0	0	0	0	0	0	1	0	1	5	0	0	0	0	1	1	0	0	1	1	2	0	1	0	0	0	0	1	1	1	0	0	0	1	0	0	1	0	0	0	0	0	1	3	1	0	0	0	0	2	0	2	0	3	0	0	0	0	0	0	4	1	1	0	1	1	1	1	0	0	0	1	0	0	0	0	1	7	0	0	0	0	0	0	0	0	2	0	0	0	0	1	0	1	0	0	1	0	0	1	0	0	1	0	1	0	0	0	0	0	1	0	1	4	0	0	1	1	1	0	0	0	0	1	0	0	0	0	0	0	0	0	0	1	0	1	1	0	1	1	1	1	0	0	0	0	0	0	0	2	0	0	0	4	0	0	0	2	0	0	0	1	1	0	1	1	0	0	1	1	0	0	0	0	1	0	0	0	0	1	0	0	1	0	1	0	2	0	0	3	0	0	0	0	0	0	3	0	1	0	0	0	0	0	0	0	0	0	1	0	0	0	1	0	0	0	0	1	0	0	0	0	0	0	0	4	0	0	2	4	1	0	1	1	0	0	0	1	0	0	0	0	0	0	0	0	5	0	0	3	0	0	5	7	0	0	0	1	0	0	0	0	0	0	0	0	1	1	1	2	0	1	0	0	1	2	0	0	1	0	1	0	0	2	1	1	0	1	0	0	3	1	0	3	0	0	1	1	0	0	2	0	0	0	0	1	0	2	0	0	0	1	0	1	0	0	1	1	1	0	0	1	2	0	0	0	0	0	0	0	0	0	0	0	0	0	6	0	0	2	0	0	0	1	1	0	0	3	1	0	0	0	0	0	1	0	0	0	0	1	1	0	2	0	0	1	1	0	0	0	0	0	4	0	0	0	0	0	0	0	0	0	0	0	3	4	0	0	0	0	0	0	2	0	0	0	0	0	0	0	0	0	0	0	0	0	0	1	0	2	0	1	0	0	0	0	0	0	0	0	1	1	0	0	0	1	0	0	0	0	0	0	0	0	0	0	0	0	0	1	0	0	0	1	0	0	1	0	0	0	1	0	2	1	0	0	1	0	2	0	6	1	0	1	0	0	0	0	1	1	1	0	0	0	0	0	1	1	0	1	0	0	1	0	0	1	0	0	0	0	0	0	0	0	0	0	1	1	0	0	0	0	0	0	0	0	3	0	1	0	1	0	1	0	2	0	0	0	0	0	2	0	0	0	2	0	0	1	0	0	1	1	0	0	0	0	0	0	1	0	1	0	0	0	2	0	0	0	0	0	0	0	1	0	0	0	0	0	0	0	1	2	0	0	1	0	0	3	1	0	1	0	0	0	0	2	0	1	0	0	0	2	0	2	1	0	0	0	0	0	1	0	1	0	0	0	0	0	0	0	0	0	0	0	0	0	0	1	1	0	0	0	0	0	0	0	0	0	0	1	0	0	0	0	0	0	0	0	0	1	0	0	0	0	0	0	0	0	0	0	0	0	1	0	0	0	0	0	0	0	0	0	0	0	1	0	0	0	0	0	0	0	0	0	4	0	0	0	0	0	0	0	0	0	0	0	0	0	0	0	0	0	1	0	5	0	2	0	0	0	0	0	0	0	0	0	0	0	0	0	0	0	0	1	0	1	4	0	0	0	0	0	1	0	0	0	0	0	0	0	1	0	0	0	0	0	0	0	1	0	0	0	0	0	0	0	0	0	0	0	0	0	0	0	0	1	1	0	0	0	1	0	0	1	1	0	0	1	0	0	0	0	1	0	0	0	0	4	0	1	0	0	0	0	0	0	0	0	1	0	0	0	0	0	1	0	0	0	0	0	0	0	0	0	0	1	0	0	2	0	0	0	1	0	0	0	0	0	4	0	0	0	0	0	0	0	1	0	2	0	0	0	0	0	0	0	1	0	0	0	0	0	0	0	0	0	0	0	0	0	0	1	0	0	0	0	0	1	0	0	0	1	0	0	0	0	0	0	0	0	0	0	0	0	0	0	0	1	0	0	2	0	0	0	3	0	0	0	0	0	1	0	2	0	0	1	0	0	0	1	0	0	0	0	1	0	0	0	5	0	0	0	0	0	0	0	0	0	1	1	0	0	0	0	0	0	2	0	0	2	0	0	0	0	1	0	1	0	8	0	0	0	0	1	0	0	0	0	0	0	2	0	0	1	0	0	0	0	0	1	0	0	0	0	0	0	2	0	0	0	0	0	0	0	0	0	0	0	0	0	0	0	0	2	0	1	0	0	0	0	0	0	0	0	0	0	0	0	1	0	0	0	1	0	0	0	0	0	0	0	0	0	0	0	0	0	0	0	0	0	1	0	0	0	0	0	0	0	0	0	0	0	0	2	3	0	0	0	0	0	0	0	3	0	0	0	0	0	0	0	0	0	0	1	0	0	0	0	0	0	1	0	0	1	0	0	0	0	0	0	1	0	0	1	0	0	0	0	0	0	0	0	0	0	0	1	0	0	1	0	0	0	1	0	0	0	0	0	0	0	0	1	0	0	0	1	1	0	3	0	0	0	0	0	0	0	0	0	0	2	0	1	0	0	1	0	0	1	0	0	0	0	0	0	0	0	0	0	0	1	0	1	1	0	0	0	0	1	0	0	0	0	8	0	0	0	1	0	0	0	0	0	0	0	0	0	0	0	0	0	0	0	0	0	0	1	1	0	0	1	0	0	0	0	0	0	0	0	0	0	1	2	0	0	0	0	1	1	0	0	0	0	0	0	0	0	0	0	0	0	0	0	0	0	0	0	0	0	0	0	0	0	0	0	0	0	0	0	0	0	2	0	0	0	0	0	0	1	0	0	0	0	0	1	0	0	0	0	0	0	0	0	0	0	0	0	0	0	0	0	0	0	0	0	0	1	0	0	0	0	0	0	0	0	1	0	0	0	0	0	0	0	0	0	0	0	1	0	0	0	0	0	1	0	0	2	0	0	1	0	2	1	0	3	0	1	0	0	0	0	0	0	0	0	1	0	0	0	0	2	0	0	0	0	0	0	0	2	2	0	0	0	0	0	0	0	0	0	0	0	0	1	0	0	0	0	0	0	0	0	0	1	0	0	0	0	0	0	0	0	0	0	0	0	0	0	0	0	0	0	0	2	0	0	0	0	0	0	0	0	1	0	0	0	0	1	0	0	0	0	0	1	1	0	0	0	0	2	0	0	0	0	0	0	0	0	0	0	0	0	0	0	0	0	0	0	0	0	0	0	0	0	0	0	0	0	0	0	0	0	0	0	0	1	0	0	1	1	0	2	1	0	0	0	0	0	0	4	0	0	0	9	0	0	0	0	0	0	0	0	0	0	0	0	0	0	0	0	2	1	1	1	0	0	0	0	0	0	0	0	0	0	0	2	0	0	0	0	0	0	0	0	0	0	0	0	0	0	0	0	0	0	0	0	1	1	0	0	0	0	4	0	0	0	1	0	0	1	0	0	0	0	1	0	0	0	0	0	0	1	0	0	0	0	0	0	0	1	0	0	0	0	0	0	0	0	0	0	0	0	1	0	1	0	0	1	0	0	1	0	0	0	0	0	0	0	0	0	0	1	0	1	1	0	0	0	0	0	0	0	0	0	0	3	0	1	0	0	1	0	0	0	0	0	0	1	0	0	0	0	1	0	0	0	0	0	0	0	0	0	1	0	0	0	0	0	0	0	0	0	0	0	0	0	0	0	0	0	0	0	0	0	0	0	0	0	0	0	0	0	0	0	0	0	2	0	0	16	0	0	0	0	1	0	1	0	0	0	0	0	0	0	0	0	0	0	0	0	0	0	0	0	0	1	0	0	0	0	0	0	0	0	0	0	0	0	0	0	0	0	0	0	0	0	0	1	0	0	2	0	0	0	0	0	0	0	0	0	0	0	0	0	1	0	0	0	0	0	0	3	0	0	0	0	0	0	0	0	0	0	0	0	1	0	0	0	0	0	0	0	1	0	0	0	3	0	0	0	2	0	0	0	0	0	0	0	0	0	0	0	0	0	0	0	0	0	0	0	0	0	2	0	0	0	0	0	0	0	0	0	0	0	0	0	0	0	0	1	0	0	0	0	0	0	0	0	0	1	0	0	0	0	0	0	0	0	1	0	0	0	0	0	0	0	0	0	0	0	0	0	0	0	0	0	0	0	0	0	0	0	0	0	0	0	0	3	5	0	0	0	3	0	0	0	7	1	0	0	0	0	0	0	0	0	0	1	0	2	0	0	0	0	3	0	0	0	0	0	0	0	0	0	1	0	0	0	0	0	0	0	0	0	0	1	0	0	0	0	0	0	0	0	0	0	0	0	0	0	0	0	0	0	0	0	2	1	0	0	0	0	0	0	0	0	0	0	0	0	0	0	0	0	0	0	0	0	0	0	0	0	0	0	0	0	0	0	0	1	0	1	0	0	0	0	0	0	0	0	0	0	0	1	0	0	0	0	1	0	0	0	1	0	3	0	0	0	0	0	0	0	0	0	0	0	0	0	2	6	0	0	0	0	0	1	0	0	0	0	0	1	10	0	0	0	0	0	0	0	0	0	0	0	0	0	0	0	0	0	0	0	0	0	0	0	0	0	0	0	0	0	0	0	0	0	0	0	0	0	0	0	0	0	0	0	0	9	0	0	0	0	0	0	1	0	0	0	0	1	0	0	0	0	0	0	0	0	0	0	0	0	0	0	1	0	0	0	3	0	0	0	0	0	0	0	0	0	0	0	0	0	0	0	0	0	0	0	0	0	0	0	0	0	0	0	0	0	0	0	1	0	0	0	0	0	0	0	0	0	0	3	0	0	0	0	0	0	0	0	0	0	0	0	0	0	0	0	0	0	0	0	0	0	0	0	0	0	0	0	0	0	0	0	0	1	0	0	0	0	0	1	0	0	0	0	0	1	0	0	0	0	0	0	0	0	0	0	0	0	0	0	0	0	3	0	0	0	0	0	0	0	0	0	0	0	1	0	0	0	0	0	0	0	0	0	0	0	0	0	0	0	0	0	0	0	0	0	0	0	0	0	0	0	2	0	0	0	1	2	0	0	0	0	0	0	0	0	0	0	0	4	0	0	0	0	0	0	0	1	0	0	0	0	1	0	0	0	0	0	0	0	0	0	0	0	0	0	0	1	0	0
Acidobacteria_SB0662_bin22_Engelberts_2020	3	2	0	2	2	5	1	2	1	2	0	1	1	0	1	1	1	1	0	1	1	0	0	1	0	0	0	8	0	1	2	0	1	0	1	1	0	1	1	1	1	0	4	1	1	1	1	1	0	1	1	0	1	1	1	2	0	1	1	1	0	1	1	2	2	0	0	1	0	1	1	1	1	0	3	1	1	1	1	1	1	1	3	1	1	1	1	1	1	1	1	1	1	0	1	1	1	1	1	1	1	1	1	1	1	1	1	1	0	2	1	1	0	2	0	1	1	4	0	0	1	1	2	2	1	1	1	1	1	1	0	1	1	1	1	1	1	1	0	1	2	1	1	1	1	1	1	1	1	1	1	1	8	1	0	0	0	1	2	3	1	0	1	1	1	1	2	2	0	1	1	2	2	1	1	2	1	3	1	1	1	3	1	1	1	1	1	2	1	0	1	1	1	1	2	1	1	1	1	1	1	1	4	1	1	1	1	1	2	1	0	1	0	1	1	1	1	1	1	0	1	1	1	1	1	1	1	1	0	1	0	1	1	0	3	1	1	0	1	1	1	4	1	1	0	2	1	3	1	3	0	1	1	1	1	0	1	1	0	1	2	0	1	5	2	1	1	0	1	1	1	1	1	1	4	1	1	0	0	0	1	1	1	0	1	0	0	1	1	1	0	1	1	0	0	0	1	3	0	1	3	3	1	0	1	1	0	1	0	5	1	1	1	2	1	14	0	1	1	1	1	1	1	1	0	1	1	6	1	2	1	2	1	1	1	1	1	2	1	1	1	1	1	12	1	0	1	4	1	2	1	1	1	1	1	1	1	1	1	0	0	0	3	0	0	0	0	2	0	1	1	0	0	1	0	0	0	1	0	1	0	0	0	0	0	2	1	0	1	1	1	0	0	1	0	1	2	0	0	1	0	6	5	2	1	1	0	2	2	4	0	0	1	1	0	0	1	2	0	1	1	1	0	0	1	1	0	0	0	0	1	0	0	5	2	13	0	1	1	1	1	1	0	0	1	0	1	1	9	1	0	0	3	16	1	1	0	1	1	7	0	1	3	0	2	1	0	3	1	4	0	0	2	0	0	1	2	1	2	1	3	0	1	2	0	16	1	2	1	1	1	1	2	1	0	2	0	1	1	1	1	2	2	1	0	2	1	2	1	2	1	1	0	1	2	1	1	2	3	1	9	1	1	0	1	1	1	1	4	3	1	0	1	2	1	1	3	1	1	1	1	1	2	0	1	0	1	3	1	0	1	0	1	2	0	0	0	1	1	1	2	1	2	2	1	0	1	1	1	1	3	0	1	2	1	0	1	1	0	1	2	0	1	1	15	1	1	0	0	27	1	0	0	0	5	1	1	3	1	1	2	1	2	0	1	11	1	3	0	0	2	2	0	0	2	1	1	7	14	1	1	2	1	0	1	1	1	1	2	0	0	0	0	3	0	3	0	3	0	0	0	0	0	2	2	1	4	0	0	7	0	2	0	0	0	0	2	2	6	2	1	0	0	0	11	1	0	0	1	0	0	2	1	5	1	1	0	2	1	1	1	1	0	0	0	0	0	2	1	0	0	1	1	1	1	1	1	1	4	0	0	2	1	0	8	0	0	1	1	2	1	1	0	1	1	1	1	0	1	0	2	0	0	2	1	0	0	2	5	1	3	1	1	0	5	2	7	0	1	1	0	0	0	0	1	1	0	1	2	4	1	0	1	1	0	1	1	3	1	1	1	2	2	1	1	3	0	3	1	0	1	1	0	0	0	0	1	1	2	1	1	1	3	1	1	1	1	0	1	0	1	1	0	0	1	1	0	1	5	2	1	0	0	1	1	1	0	0	0	1	1	7	4	0	0	0	1	0	0	0	0	0	2	0	1	0	0	0	0	15	3	1	13	1	0	3	1	0	0	0	0	1	1	0	0	1	1	3	1	1	1	0	0	1	1	0	1	0	0	1	0	4	8	1	0	0	0	0	0	0	0	3	0	22	0	0	0	32	0	1	1	1	2	0	0	0	1	0	1	0	0	1	2	1	0	1	0	2	3	2	0	0	0	1	1	0	1	1	2	3	0	0	0	0	1	0	1	0	2	1	0	2	1	0	1	5	0	0	0	1	1	1	1	1	0	0	0	0	0	0	0	0	0	1	1	0	0	0	0	2	0	0	1	0	0	2	0	2	0	1	2	0	1	1	0	1	0	1	2	14	8	0	2	0	7	1	1	0	0	0	0	0	0	0	1	0	0	0	0	0	0	0	0	0	0	1	1	1	0	1	0	0	1	1	3	1	1	4	3	5	0	0	1	1	1	0	1	1	0	1	0	1	2	1	1	1	1	0	1	2	1	0	3	1	1	1	1	1	1	0	0	1	2	1	1	0	0	1	0	1	3	8	0	1	1	1	0	0	0	0	7	0	0	14	0	0	1	2	2	2	1	0	0	0	0	12	0	0	1	1	0	0	2	4	3	0	1	1	0	0	1	0	1	0	0	5	0	1	0	0	0	0	1	0	1	0	0	1	6	0	0	0	0	1	0	0	0	0	0	1	0	0	0	2	0	0	0	0	0	0	0	2	0	0	2	1	0	0	0	9	2	0	0	1	0	0	0	3	1	2	0	0	0	0	1	0	1	1	1	0	0	0	2	0	0	0	0	0	0	0	1	0	1	0	1	0	0	0	0	0	0	1	0	0	0	0	0	0	0	0	1	1	5	0	0	0	0	0	7	0	0	0	0	0	1	0	0	0	2	1	1	1	1	0	1	0	0	0	0	2	3	0	1	0	0	0	0	2	0	0	0	0	1	1	0	0	0	1	0	0	1	0	1	0	0	0	1	0	1	0	0	0	1	0	1	0	1	1	0	0	0	0	0	1	0	0	2	1	1	0	1	0	2	0	0	0	1	0	1	0	1	0	0	0	1	5	1	2	0	1	1	0	1	1	0	1	0	0	7	1	0	1	0	0	0	1	0	1	0	0	0	0	0	0	2	12	0	1	0	2	0	0	1	1	0	0	1	1	23	0	2	0	2	2	1	0	1	6	2	1	0	0	0	0	6	0	0	2	0	1	0	1	0	0	0	0	0	0	0	0	1	0	0	1	2	1	0	1	0	0	1	0	0	2	1	0	1	1	3	1	1	1	0	1	0	0	0	0	0	0	0	1	0	1	0	3	0	10	0	0	0	0	4	0	0	0	0	1	0	1	1	0	1	1	0	0	0	0	1	0	1	1	0	1	0	0	0	0	29	0	0	0	0	0	0	0	0	3	0	0	1	0	0	0	0	0	1	0	0	1	0	0	0	0	2	0	0	1	0	1	1	4	0	0	3	3	3	0	0	0	1	0	0	0	1	1	29	2	0	0	0	0	0	0	1	1	0	0	1	0	1	0	0	0	0	1	1	1	0	0	0	0	0	0	0	0	1	1	0	0	0	0	0	3	1	0	0	0	1	0	0	1	0	1	0	1	0	0	0	1	0	0	0	0	0	0	0	0	0	0	1	1	0	0	0	0	0	1	0	0	0	1	0	0	0	0	0	0	0	1	0	1	0	0	1	0	0	0	0	1	1	0	0	0	1	0	1	0	0	0	0	0	1	0	0	17	1	0	2	0	0	0	0	0	0	1	0	0	1	0	0	0	0	1	3	1	0	1	1	0	0	0	0	1	0	1	1	0	0	1	0	1	6	0	1	0	0	0	1	0	0	1	1	0	0	1	0	0	0	0	0	0	0	1	1	3	3	0	0	2	0	0	0	0	0	0	0	0	0	0	2	0	2	1	0	0	1	0	0	0	0	0	0	0	0	0	0	5	0	1	1	1	1	1	0	0	0	1	0	0	0	0	0	1	0	0	0	0	0	0	1	0	0	0	0	0	1	1	0	0	0	1	0	0	0	2	0	2	24	0	0	0	0	0	1	0	0	1	1	2	0	0	0	0	0	0	1	0	0	0	0	0	1	0	0	1	1	0	0	0	1	1	4	2	0	0	1	0	1	0	4	0	1	0	1	0	1	0	0	3	1	1	0	2	1	0	9	0	1	0	1	0	0	0	0	1	4	0	0	0	0	1	0	0	0	1	0	0	0	0	1	0	0	0	0	1	0	0	1	0	0	1	2	1	1	0	0	0	0	0	0	1	5	0	0	2	1	2	0	0	0	0	1	0	0	1	0	1	0	0	0	0	3	0	1	0	0	0	0	1	1	0	0	0	1	0	0	0	2	1	0	0	7	0	0	1	3	1	2	0	0	8	0	1	1	0	0	0	27	0	1	0	0	2	0	3	0	0	1	0	0	1	0	5	0	2	0	0	4	0	0	0	0	3	0	3	0	2	0	0	0	0	0	0	0	0	0	1	0	0	0	1	0	0	0	0	1	1	0	1	0	0	0	0	5	0	0	0	5	1	0	5	1	0	0	0	1	0	0	1	0	0	0	1	1	6	3	0	3	0	0	3	5	0	0	0	1	0	0	0	0	1	0	0	0	2	0	1	0	0	1	1	0	1	2	0	0	1	0	0	2	0	0	1	1	1	3	6	1	1	3	0	2	1	0	1	1	0	0	1	0	0	0	0	1	0	0	3	0	0	1	0	1	0	0	0	1	1	0	0	0	1	0	0	0	0	0	0	0	0	0	0	0	0	0	4	0	0	1	0	1	0	0	1	0	0	3	1	0	2	0	0	1	0	1	0	0	0	0	1	1	1	0	0	1	1	0	0	0	0	0	0	0	0	0	0	0	0	0	0	0	0	1	0	2	1	0	0	0	0	0	0	0	0	0	0	0	0	0	0	0	0	0	0	0	0	1	2	0	0	4	0	0	0	0	0	0	0	0	1	0	0	0	1	0	0	0	0	0	0	0	0	0	0	0	0	1	0	1	0	0	0	1	0	0	2	0	0	4	0	0	1	0	0	0	0	0	2	0	5	1	1	1	0	0	1	0	0	2	0	0	0	0	0	0	2	1	0	0	0	0	0	0	0	1	0	0	0	0	0	0	0	0	0	0	0	1	0	0	0	0	0	2	1	0	1	0	1	0	1	0	2	0	0	1	0	0	0	0	2	0	0	0	1	1	0	1	0	0	1	0	0	0	0	0	0	0	0	0	1	1	1	0	0	0	0	0	0	0	0	0	1	0	0	0	0	1	0	0	0	1	0	2	0	0	0	2	0	0	1	0	0	0	0	0	1	1	0	0	0	0	0	2	0	0	0	0	0	0	0	0	0	0	0	0	0	0	0	1	2	0	0	0	0	0	0	1	1	0	0	1	0	0	0	0	0	0	0	0	0	0	0	0	0	0	0	0	0	1	0	0	0	0	0	0	0	0	0	0	0	0	1	0	0	0	0	1	0	0	0	0	1	0	0	0	0	0	0	1	0	0	0	0	4	0	0	0	0	0	0	0	0	0	0	1	0	0	0	0	0	0	1	0	2	0	2	0	0	0	0	0	0	2	0	0	0	2	0	0	0	0	0	0	0	2	42	0	0	0	0	0	1	0	0	0	0	0	0	0	1	0	0	0	0	0	0	1	1	0	0	0	0	1	0	0	0	0	0	0	0	0	0	0	0	1	0	0	0	0	5	0	1	1	1	0	0	0	0	0	0	2	1	0	1	0	0	2	0	0	0	0	0	0	1	0	0	0	0	0	0	0	0	0	0	0	0	1	1	0	0	0	0	0	0	1	0	0	1	0	0	0	0	0	0	0	0	0	0	0	1	0	1	0	0	0	1	0	0	0	0	0	0	2	0	0	1	0	0	0	0	0	0	2	0	0	0	0	0	0	0	1	0	0	0	0	0	1	0	0	2	1	7	1	0	0	0	0	0	0	0	0	0	0	0	0	0	0	0	0	0	0	0	0	0	0	0	1	0	0	2	0	2	0	0	0	0	0	0	0	0	0	0	0	0	1	0	0	0	0	0	0	0	0	1	0	0	0	1	0	0	0	0	0	1	0	1	0	0	4	0	0	0	0	0	0	3	1	2	1	0	1	0	1	0	0	0	0	0	1	0	0	0	1	0	0	0	0	0	1	1	0	0	0	0	2	1	2	0	0	0	0	0	0	0	0	0	1	0	0	0	0	1	0	0	1	0	0	0	0	0	0	0	0	0	0	0	0	1	0	0	0	1	0	1	0	0	0	0	0	0	0	0	0	4	0	0	0	0	0	0	0	0	0	0	0	0	0	0	0	0	0	0	0	0	0	0	1	1	0	0	0	0	0	0	0	0	0	0	0	0	0	0	1	1	0	0	0	0	0	0	1	0	4	0	0	0	0	0	0	1	1	0	1	0	0	0	0	0	0	0	0	0	0	0	0	0	0	1	0	0	0	0	0	0	0	0	0	0	0	0	0	1	0	0	0	1	0	1	0	0	0	0	0	0	0	1	0	0	0	0	0	0	0	1	0	2	0	0	2	0	0	0	0	0	0	0	0	0	0	2	0	3	0	0	0	1	1	0	0	0	0	4	0	0	0	0	0	0	0	0	0	0	0	0	0	0	0	0	0	0	0	4	0	0	1	0	0	0	1	0	0	0	0	0	0	0	0	0	0	1	2	0	0	0	1	0	0	0	0	0	0	1	0	1	0	0	0	0	0	0	0	0	0	1	0	0	0	0	0	0	2	0	0	0	0	0	0	0	0	4	0	1	3	0	0	0	3	0	0	0	0	0	0	0	0	0	0	0	0	0	0	0	0	0	0	0	0	0	0	0	2	0	0	0	1	0	0	0	1	0	0	0	0	1	0	0	0	0	1	0	0	0	0	0	0	1	1	1	0	0	2	2	0	0	1	0	0	3	0	0	0	0	2	0	1	0	0	0	0	0	0	0	0	1	0	0	0	0	0	0	0	0	0	0	0	0	1	1	0	0	0	0	0	0	0	0	0	0	0	0	0	0	0	0	0	0	0	0	0	0	0	0	0	0	0	0	0	0	0	2	0	0	0	0	0	0	0	0	0	0	1	0	0	0	0	0	0	0	0	1	1	0	1	0	1	0	0	0	0	0	0	0	0	0	0	0	0	0	0	1	0	0	0	0	0	0	0	0	0	0	0	0	0	0	0	0	0	0	0	0	0	0	0	0	0	0	0	0	0	0	0	0	0	0	0	5	1	0	1	2	0	1	0	0	0	0	3	0	1	0	8	0	0	0	1	0	0	0	0	0	0	0	0	0	0	0	0	2	1	1	1	1	0	0	0	0	1	0	1	1	0	0	2	0	0	0	0	2	0	0	2	0	0	0	0	0	1	0	3	0	0	0	0	1	3	0	0	0	2	0	0	0	0	1	2	0	0	0	1	0	0	0	0	0	0	0	0	0	0	0	0	0	0	0	0	0	2	0	0	0	0	0	0	0	0	1	0	0	0	1	0	0	0	0	0	0	0	0	0	0	1	0	0	0	0	0	0	0	0	0	0	0	0	0	0	0	0	1	1	0	0	0	4	0	0	0	1	1	0	0	0	0	0	0	0	1	0	0	0	0	0	0	0	0	0	0	0	0	0	1	0	0	0	2	3	0	0	2	0	0	1	1	0	0	0	0	0	0	0	1	0	0	0	0	0	0	0	0	1	0	0	0	1	0	0	0	2	0	0	0	0	0	0	1	0	0	0	0	0	0	0	0	0	0	0	0	0	0	0	0	0	0	1	0	0	0	1	0	0	0	0	0	0	0	0	0	0	0	0	1	0	0	2	0	0	0	0	0	0	0	0	0	0	0	1	0	0	0	1	0	0	0	0	0	0	0	0	0	6	0	0	0	0	0	0	0	0	1	0	0	0	0	0	0	0	0	0	0	0	0	0	2	1	6	0	0	0	0	0	0	0	0	0	0	1	0	0	0	0	0	0	0	0	0	0	0	1	1	1	1	0	0	0	0	0	2	0	0	0	0	0	0	0	0	0	0	0	2	0	0	0	0	0	0	0	0	0	0	0	1	2	0	0	0	0	1	0	0	0	0	0	2	0	0	0	0	0	0	0	0	0	0	0	0	0	0	0	0	0	0	0	0	0	0	5	4	0	0	0	1	0	0	0	12	0	1	0	0	0	0	0	0	0	0	0	0	7	0	0	0	0	4	0	0	0	1	0	0	0	0	0	0	0	0	0	0	0	0	0	0	0	0	0	0	1	1	0	0	0	0	0	0	0	0	0	0	0	0	1	0	0	0	0	5	0	0	0	0	0	0	0	0	0	0	1	0	0	0	0	0	0	0	0	1	0	0	2	0	0	0	4	0	0	0	0	0	2	0	6	0	0	0	0	0	0	0	0	0	0	0	0	0	0	0	0	0	0	0	1	0	0	4	2	1	1	0	0	0	0	0	0	0	0	0	0	3	29	0	1	0	2	0	1	0	2	0	1	0	1	5	0	0	0	0	0	0	0	0	0	0	0	0	0	0	0	0	0	0	0	0	0	0	0	0	0	0	0	0	0	0	0	0	0	0	0	0	0	0	0	1	0	0	0	0	1	0	0	0	1	0	0	7	0	0	0	0	1	0	0	0	0	0	0	0	0	0	0	0	0	0	0	0	0	0	0	0	0	0	0	0	0	0	0	0	0	0	0	0	0	2	0	0	0	0	0	0	0	0	0	1	0	0	0	0	0	0	0	1	0	0	0	0	0	0	0	0	0	0	2	0	0	0	0	0	0	0	0	0	0	1	0	0	0	0	0	0	0	0	0	0	0	0	0	0	0	0	0	0	0	0	0	0	2	0	0	0	0	0	0	0	0	0	0	1	0	0	0	0	0	0	0	0	0	0	0	0	0	0	0	0	0	1	0	0	0	0	0	0	0	0	0	2	0	0	0	0	0	0	0	0	0	0	0	0	0	0	0	0	1	1	2	0	0	0	0	1	0	0	0	1	0	1	0	0	0	1	1	0	0	0	0	0	0	0	1	1	0	0	1	0	0	0	0	2	0	0	0	0	0	0	0	1	0	0	1	0	0	0	0	0	0	2	0	0	0	0	1	0	0
Acidobacteria_SB0662_bin39_Engelberts_2020	1	1	0	3	1	4	1	2	2	0	0	1	1	0	2	1	1	1	1	2	1	3	0	1	0	0	0	6	1	1	2	0	1	0	1	2	1	1	2	1	1	1	1	2	1	1	1	1	0	1	1	0	1	1	1	1	1	1	2	1	0	1	1	1	1	0	0	1	0	1	2	0	0	1	3	1	1	1	1	1	2	1	1	1	0	1	1	1	1	1	1	1	1	0	1	1	1	1	1	1	1	1	1	0	1	1	1	1	0	7	1	1	1	3	0	1	1	3	0	0	1	2	1	3	1	1	2	4	1	1	1	1	1	1	1	1	2	1	0	2	2	1	1	2	3	2	2	1	1	1	1	0	6	1	1	1	0	2	1	4	1	1	1	1	1	1	1	1	0	1	1	1	1	2	1	1	2	4	1	1	1	2	1	1	1	1	1	0	2	0	1	2	1	1	1	1	1	1	1	1	1	1	2	2	1	0	1	1	2	1	0	2	1	1	1	1	1	0	0	0	1	1	1	1	0	1	1	1	0	1	1	1	1	1	3	1	1	0	0	0	1	2	1	1	0	2	0	3	1	5	0	1	1	1	1	0	0	0	1	1	1	0	1	4	2	1	1	0	1	0	1	1	1	2	4	0	1	1	1	1	0	1	1	2	1	1	1	1	1	1	0	2	0	1	1	0	0	1	0	1	0	1	1	0	1	3	0	1	1	2	1	1	0	2	2	7	1	2	1	2	3	1	1	1	0	1	9	5	1	1	0	1	1	1	1	0	1	1	1	1	1	1	1	7	2	0	1	2	1	2	1	1	1	1	1	1	1	1	2	1	1	0	3	0	0	0	0	3	1	1	2	0	0	1	1	0	2	1	0	1	1	1	1	0	0	2	2	0	0	1	0	1	0	1	0	3	1	0	0	0	1	1	5	1	2	0	0	0	0	7	1	1	1	1	0	0	0	0	3	1	0	0	0	0	0	2	1	0	0	3	0	0	0	4	2	3	1	1	1	1	1	0	2	0	0	1	2	0	8	1	0	0	3	21	1	1	1	2	1	7	0	1	1	0	2	0	0	4	1	1	0	4	3	1	0	1	2	1	1	1	2	2	1	1	0	8	2	1	1	1	3	2	2	1	0	1	1	1	1	1	0	2	2	1	0	1	1	1	2	3	1	0	1	1	5	1	1	0	8	1	6	2	1	0	0	4	0	1	2	4	1	1	1	2	1	1	2	1	1	0	6	1	1	0	1	0	1	2	1	0	1	0	3	0	1	0	0	2	1	1	2	2	1	2	1	1	0	3	1	1	14	1	0	1	0	5	3	2	0	1	3	0	0	2	13	2	1	1	1	12	1	0	2	0	0	0	0	4	1	0	3	2	2	0	1	5	2	4	0	2	1	0	1	1	4	0	0	6	0	2	1	1	1	0	1	1	0	1	2	0	1	0	0	2	0	5	0	0	1	0	1	1	1	2	3	1	0	1	0	10	0	1	0	3	1	2	2	10	7	1	1	0	1	0	59	2	1	1	0	0	0	2	1	2	5	1	0	2	1	1	1	1	0	2	0	2	2	3	1	0	0	1	2	1	0	3	1	1	3	1	0	1	1	1	5	0	0	0	1	2	2	1	0	1	1	1	3	0	1	0	1	0	0	2	1	0	1	1	2	1	3	1	1	1	8	1	1	0	1	2	1	1	0	0	1	1	0	1	0	4	2	0	1	1	0	1	1	2	1	1	1	2	1	1	0	2	2	1	1	1	1	1	0	1	0	0	1	0	3	2	0	0	4	0	1	0	1	0	1	1	1	1	0	0	1	1	1	1	6	4	1	0	0	1	1	1	0	0	1	1	1	8	1	2	1	0	1	0	0	0	0	0	2	0	1	0	1	1	0	13	1	1	15	1	1	3	1	0	0	1	0	0	0	0	0	0	3	1	0	2	0	0	2	1	0	1	2	1	2	3	0	4	6	2	0	0	0	0	0	0	0	2	0	6	0	0	0	29	0	1	0	4	0	0	0	0	2	0	0	0	0	2	2	1	0	1	0	4	2	1	0	0	0	1	1	0	2	0	1	7	0	0	0	1	2	3	0	0	2	0	0	1	0	0	0	25	0	0	0	0	1	0	1	1	0	0	0	0	0	0	0	0	0	0	1	0	0	0	0	2	0	0	0	0	0	2	0	0	0	1	2	0	1	0	0	0	0	1	2	7	4	0	1	0	10	1	2	0	0	0	0	1	0	0	2	0	0	0	0	0	0	0	0	0	0	2	1	1	0	2	0	1	0	1	1	0	0	1	2	0	0	0	1	1	0	0	0	1	0	1	0	1	1	0	0	1	1	0	1	1	1	0	2	1	1	1	0	0	1	0	2	1	1	0	2	1	2	1	0	1	4	2	0	1	1	2	0	0	0	0	11	1	0	8	0	0	0	1	0	1	2	0	0	1	0	5	0	0	0	0	1	1	0	3	1	1	0	1	0	0	0	0	1	0	0	7	0	3	1	0	0	1	0	0	0	0	0	0	4	1	0	0	0	1	1	0	0	1	0	0	0	2	0	1	0	0	0	0	2	0	0	2	0	0	2	1	1	0	0	1	1	0	4	1	0	0	0	3	2	2	0	1	0	0	1	0	0	0	3	0	0	0	1	0	0	0	0	0	0	0	1	0	0	0	1	0	0	0	0	0	0	1	0	0	2	0	1	0	0	0	1	1	4	0	0	0	0	0	18	0	0	1	0	0	1	0	0	0	1	1	1	1	0	0	4	0	1	0	0	1	2	1	0	0	0	1	1	2	0	0	0	0	4	1	0	0	5	0	0	0	0	0	0	0	0	0	1	1	0	2	1	0	3	0	0	0	0	1	0	0	0	1	0	0	0	0	2	0	2	5	2	1	1	0	0	0	2	0	1	0	1	0	0	0	1	0	0	2	0	3	0	0	0	2	0	1	0	1	7	1	0	1	0	1	0	0	0	1	0	0	0	0	0	0	1	9	0	0	1	0	0	0	0	1	0	0	1	1	22	1	0	1	2	0	0	0	0	6	2	2	0	0	0	0	9	1	0	1	0	1	0	0	1	0	0	1	0	0	0	0	1	0	0	1	1	0	2	0	0	1	5	0	0	0	1	0	0	2	2	0	0	1	0	1	0	0	0	1	0	0	0	1	0	0	0	4	0	8	0	2	12	0	1	0	0	0	1	1	0	0	0	0	1	1	0	2	0	0	0	1	2	1	0	0	0	0	0	0	52	0	0	0	0	0	0	0	2	3	0	1	1	0	0	0	0	0	0	0	0	1	0	0	0	0	3	0	0	1	0	0	0	2	0	0	1	4	1	0	2	0	1	0	0	0	0	0	10	1	0	0	0	0	0	0	1	1	0	0	3	0	0	0	0	0	0	1	1	1	0	0	1	2	0	0	0	0	1	1	0	0	0	0	0	3	1	0	2	1	1	0	0	1	0	0	0	2	0	0	0	1	0	0	0	0	0	0	0	0	0	0	0	1	0	0	1	0	0	1	0	0	0	0	0	2	0	0	0	0	0	0	0	0	0	0	1	0	0	0	0	0	0	0	0	0	1	0	0	0	0	0	0	0	0	1	0	5	1	0	3	0	0	0	1	1	0	1	0	0	1	1	0	0	0	1	2	1	0	1	1	0	0	1	0	1	0	0	1	0	0	2	2	1	14	0	0	0	0	0	5	0	0	1	2	0	1	0	0	0	0	0	0	0	0	0	1	6	2	0	0	2	0	0	0	0	0	0	0	2	1	0	0	0	0	1	0	0	1	0	1	0	0	0	0	0	0	1	0	5	0	0	2	1	0	3	0	0	0	0	0	0	0	0	0	0	0	0	1	0	0	0	3	0	1	0	1	0	0	1	0	0	0	0	0	0	1	3	0	2	8	1	0	2	0	1	1	0	0	1	1	1	0	0	0	0	0	0	1	0	1	0	0	1	1	0	0	0	0	0	0	0	1	1	6	0	0	0	2	0	1	0	5	0	1	0	1	0	3	0	0	3	1	1	0	1	2	1	3	1	0	0	1	0	0	0	0	1	6	0	1	0	0	1	0	0	0	3	0	0	0	0	0	0	1	0	1	1	0	0	0	0	0	1	2	0	1	0	0	0	0	1	0	0	3	0	0	2	0	1	0	0	0	0	1	0	0	1	0	1	0	0	0	0	1	1	0	1	0	1	0	0	3	0	0	0	1	0	0	0	4	0	0	0	4	0	0	0	0	1	1	1	2	6	1	1	1	1	0	0	0	0	0	0	0	0	0	1	0	0	1	0	0	1	0	8	0	1	0	0	3	1	0	0	1	3	1	4	0	0	0	0	0	0	0	0	0	1	0	1	0	0	0	1	0	1	2	1	0	0	0	0	0	0	0	0	3	2	0	0	6	1	0	0	2	0	0	0	3	0	0	1	0	1	1	0	1	9	7	0	0	0	0	4	4	0	0	0	2	0	0	0	0	0	0	0	0	3	0	1	3	0	1	1	0	0	1	0	0	1	0	0	1	0	0	0	0	0	7	0	0	3	1	0	8	1	0	2	1	0	0	1	0	0	0	0	0	0	4	4	0	0	1	0	1	0	1	1	1	1	0	0	2	0	0	0	0	0	0	0	1	0	1	0	0	0	0	5	0	0	0	0	0	0	0	0	0	0	0	0	0	0	0	0	0	0	0	0	0	1	1	1	0	2	0	0	0	1	0	0	0	0	0	2	0	0	1	0	0	0	0	0	0	0	0	1	3	0	0	0	0	0	0	3	0	1	0	0	0	0	0	0	0	0	0	0	0	0	0	1	0	0	2	1	0	0	0	1	0	1	0	0	0	0	0	0	2	0	3	0	0	0	0	0	0	0	1	0	0	0	1	0	1	0	4	1	0	2	0	0	0	0	0	1	0	0	0	0	0	2	0	6	0	0	1	0	0	0	0	2	2	0	0	0	0	1	0	1	0	0	0	0	0	0	0	0	0	1	0	1	0	0	0	1	0	0	0	1	4	0	0	0	0	0	1	0	1	0	0	1	2	1	0	2	0	0	1	0	0	0	0	2	0	0	0	1	0	0	0	0	0	1	2	0	0	0	0	0	0	0	0	1	0	0	0	2	0	0	0	0	0	0	0	1	0	0	0	0	1	0	0	0	0	0	0	1	0	0	1	1	0	0	0	0	0	0	3	1	1	1	1	0	1	0	1	1	0	0	0	0	0	0	0	0	0	0	1	0	0	0	0	1	0	0	0	0	0	0	0	0	0	0	1	0	0	0	0	0	0	0	0	0	1	0	0	0	1	0	0	0	1	0	0	0	0	0	0	0	0	0	1	0	0	1	0	0	0	0	0	0	0	0	0	1	0	0	0	0	0	0	1	0	0	0	0	8	0	0	0	0	0	0	0	0	0	0	3	0	0	0	0	0	0	1	0	2	1	10	0	0	0	0	0	0	1	0	0	0	0	0	0	0	0	0	0	0	2	201	0	0	0	0	0	1	0	0	0	0	0	0	0	0	0	0	0	0	0	0	0	1	0	1	0	0	1	0	0	0	0	0	0	0	0	1	0	0	0	1	0	0	0	2	0	0	10	0	0	0	1	1	0	0	0	0	0	0	0	0	1	0	0	0	0	0	0	0	0	0	0	0	0	0	0	0	0	1	0	0	0	0	0	1	1	0	0	0	1	0	0	1	0	0	0	0	0	0	0	0	0	1	0	0	0	0	0	0	0	1	0	1	0	0	1	0	0	0	0	0	0	0	0	0	0	0	0	0	0	0	0	0	0	2	1	0	0	2	0	0	0	0	0	2	0	0	0	0	1	0	0	0	0	0	0	0	0	0	0	0	1	0	0	1	0	0	0	2	0	0	0	0	2	4	0	0	0	0	0	0	0	0	1	0	0	0	0	0	0	0	0	0	0	0	0	0	2	0	0	0	0	1	1	0	0	0	0	0	0	1	0	0	3	0	0	0	4	0	0	16	1	10	0	0	1	0	0	0	0	1	0	0	0	0	0	1	1	0	0	0	0	0	0	1	0	0	0	1	1	1	0	0	0	0	0	0	0	0	0	0	3	0	0	0	0	0	1	0	0	0	0	0	0	1	0	0	0	0	0	0	0	0	0	0	0	2	0	2	0	0	0	0	0	1	0	0	1	3	0	0	0	0	0	0	0	0	1	0	0	0	0	0	0	0	0	0	1	1	0	2	0	0	0	0	0	0	0	0	0	0	0	0	0	0	0	0	0	0	0	0	0	0	2	0	1	0	6	0	0	0	1	0	0	4	3	0	1	0	0	0	0	0	0	0	0	0	0	0	1	0	0	0	0	0	0	0	0	0	0	0	0	0	0	1	0	0	0	0	0	1	0	1	0	0	0	0	0	0	0	0	0	0	0	2	1	0	0	2	0	3	1	1	3	1	0	0	0	0	0	0	0	0	0	0	1	1	0	0	0	0	1	0	1	0	0	1	1	0	0	0	0	0	0	0	0	0	0	0	1	0	3	4	0	0	0	0	0	0	1	1	0	0	1	0	1	0	0	0	0	0	0	0	0	1	2	0	1	0	0	0	0	0	1	0	0	1	0	0	0	0	0	0	0	0	0	0	0	0	0	0	0	0	1	0	2	0	0	0	0	0	0	1	0	3	0	1	2	0	0	0	1	0	0	0	0	0	0	0	0	0	0	0	0	0	0	0	0	0	0	0	1	0	0	0	0	0	0	0	1	0	0	0	0	0	0	0	0	2	0	0	0	0	0	0	0	1	0	0	0	0	1	0	0	0	5	0	0	0	1	0	0	7	0	1	0	0	1	0	0	0	0	0	0	0	0	0	0	1	0	0	0	0	1	0	0	0	0	1	1	0	2	1	0	0	0	0	0	0	0	0	0	0	0	0	0	0	0	0	0	0	0	0	0	0	1	0	0	1	1	0	0	0	0	0	0	0	0	0	0	1	0	0	0	0	0	0	0	0	0	0	0	0	0	0	0	0	0	0	1	0	0	0	0	1	1	2	0	0	0	0	1	0	0	1	0	0	0	0	0	0	0	0	1	0	0	0	0	0	0	0	0	0	0	0	0	0	0	0	0	0	0	0	0	0	0	0	5	0	0	45	1	0	2	1	0	0	0	0	0	0	5	0	0	0	12	0	0	0	1	1	0	0	0	0	0	0	0	0	1	0	1	5	1	1	1	0	0	0	0	0	0	0	0	0	0	0	0	0	0	0	1	0	0	1	0	0	0	0	0	0	1	0	1	0	0	0	0	1	3	0	0	1	3	1	0	0	0	2	1	1	1	0	0	0	0	1	0	0	1	0	0	0	0	0	0	0	0	0	0	0	1	0	0	0	0	0	0	0	0	0	0	0	0	0	0	1	0	0	0	0	0	0	0	0	0	0	0	0	0	0	0	0	0	0	0	1	0	0	0	0	0	0	0	0	0	0	1	0	1	0	0	0	0	0	0	0	0	0	0	0	0	0	0	0	0	0	0	0	0	0	0	0	0	1	0	0	0	0	0	0	0	0	0	0	0	0	0	0	0	0	0	0	0	0	0	0	0	3	0	0	0	0	1	2	0	0	0	1	0	0	2	0	1	0	0	0	0	0	0	0	0	0	0	0	0	0	0	0	0	0	0	0	0	0	0	0	0	0	0	0	0	0	0	0	0	0	0	0	0	0	0	0	0	0	0	0	0	0	1	0	0	1	0	0	0	0	0	0	0	3	2	0	0	0	0	0	0	0	0	0	0	0	4	0	0	0	0	0	0	0	0	0	0	0	0	0	0	0	1	0	0	0	0	1	0	10	1	2	0	0	0	0	0	0	0	0	0	0	1	0	0	0	2	0	0	0	0	0	0	0	0	0	0	0	0	0	0	1	0	0	0	0	0	0	1	0	1	0	0	0	6	0	0	0	0	0	0	1	0	0	2	0	0	1	0	0	0	0	0	0	0	0	0	0	0	0	0	0	0	0	0	0	2	0	0	0	0	0	0	0	0	0	0	0	0	0	0	0	3	7	1	0	0	4	0	0	0	16	0	0	0	0	0	0	0	0	0	0	0	1	3	0	0	0	0	2	1	0	1	1	0	0	0	0	0	0	0	0	0	0	0	0	0	0	0	0	0	0	0	1	0	1	0	0	0	0	0	0	0	0	0	0	1	0	0	0	0	2	0	1	0	0	0	0	1	0	0	1	0	0	0	0	0	1	0	0	0	0	0	0	0	0	0	0	0	0	0	0	0	0	2	0	39	0	0	2	0	0	0	0	0	0	0	0	1	0	0	0	0	0	0	0	0	1	0	7	0	0	1	2	0	0	0	0	0	0	0	0	0	2	27	0	0	0	1	0	1	0	0	0	0	0	0	9	0	0	0	0	0	0	0	0	0	0	0	0	0	0	0	0	0	0	0	0	0	0	0	0	0	0	0	0	0	0	0	0	0	0	0	0	1	0	0	1	0	0	0	0	0	0	0	0	0	0	0	3	0	0	0	0	0	0	1	0	0	0	0	0	0	0	0	0	0	0	0	0	0	0	0	3	0	0	0	0	0	0	0	0	0	0	0	0	0	2	0	0	0	0	0	0	0	0	0	0	0	0	0	0	0	0	0	1	0	0	0	0	0	0	0	0	0	0	1	0	0	0	0	0	1	0	0	0	0	1	0	0	0	0	0	0	0	0	0	0	0	0	0	0	0	0	1	0	0	0	0	0	0	0	0	0	0	0	2	0	0	0	0	0	0	0	1	0	0	0	0	0	0	0	1	1	0	1	0	0	0	0	0	0	0	0	0	0	0	0	0	0	0	0	0	0	0	0	0	0	0	0	0	0	0	0	0	0	0	0	1	0	0	1	0	0	0	0	0	0	0	2	0	0	0	1	1	0	0	0	0	0	0	0	2	2	0	0	0	0	0	0	0	0	0	0	1	0	0	0	0	0	0	1	0	0	0	1	0	0	0	1	0	0	0	0	0	0	0
Acidobacteria_SB0663_bin14_Engelberts_2020	1	1	1	3	0	2	1	2	0	1	0	1	1	0	2	1	1	1	1	1	2	2	0	1	0	0	0	2	0	0	1	0	1	0	1	1	0	2	1	1	0	0	4	1	1	0	0	0	1	1	1	0	1	1	1	1	2	0	2	1	0	1	1	2	3	0	0	1	0	0	1	0	1	2	3	1	1	3	1	1	1	1	0	0	1	1	0	1	2	1	0	0	0	1	0	0	0	1	1	1	1	1	1	1	1	0	1	2	2	0	1	1	0	2	0	0	0	2	0	0	0	1	2	1	1	1	1	1	1	0	0	1	1	1	0	1	1	1	0	0	1	1	2	0	0	1	2	0	1	1	0	0	7	1	0	1	0	2	0	1	1	0	1	2	1	1	1	0	0	1	1	2	0	4	1	3	3	4	0	1	0	5	1	1	1	2	1	1	1	0	1	0	1	2	1	1	0	0	0	1	0	0	5	1	0	0	0	3	4	0	0	0	0	1	0	1	1	0	0	0	1	1	1	1	0	1	1	0	0	1	1	1	0	1	1	1	0	0	1	0	2	6	1	0	0	2	0	2	1	3	3	1	1	1	0	0	1	0	1	0	0	0	1	1	2	0	0	0	4	0	0	0	1	0	6	0	0	0	0	0	0	0	1	8	2	1	1	1	1	1	0	2	1	0	1	0	1	2	1	2	1	0	1	0	1	6	0	0	0	0	1	0	1	0	2	6	1	1	1	1	1	2	1	4	0	1	3	5	1	0	0	1	1	1	0	1	0	1	0	2	1	0	0	6	2	0	0	1	0	3	0	0	1	0	0	2	0	0	1	0	0	0	2	0	7	0	1	4	0	2	1	0	0	0	0	0	1	0	3	1	0	1	0	0	0	0	1	1	1	1	1	1	0	1	0	0	1	2	0	0	0	3	3	0	2	0	0	0	0	5	0	0	1	2	0	0	6	2	1	2	0	2	0	0	0	0	1	0	0	1	2	0	0	6	2	29	1	0	2	0	5	0	1	0	0	0	0	1	7	1	0	0	1	10	1	0	2	0	0	5	3	1	4	0	2	1	0	6	0	2	0	1	1	0	0	0	2	1	1	1	3	1	3	0	0	14	2	1	1	1	0	0	3	0	0	2	1	1	1	1	0	2	3	1	0	0	1	3	2	10	3	0	0	1	3	1	0	2	3	0	4	1	1	0	1	2	1	0	4	5	0	1	1	1	1	1	2	1	1	1	2	1	0	0	0	1	0	7	0	0	0	0	5	0	0	0	0	1	1	0	4	0	2	0	0	1	0	1	1	1	38	0	1	0	0	9	3	1	0	0	2	0	0	2	13	0	0	0	0	13	1	0	5	1	0	0	2	8	1	1	2	1	2	3	1	9	2	1	0	2	1	2	0	0	1	0	1	4	0	1	1	1	2	0	1	0	0	0	3	0	3	0	1	3	1	6	0	4	0	0	0	0	1	0	4	1	2	0	0	1	0	0	0	4	0	2	4	43	4	0	0	0	0	0	5	2	0	0	0	0	0	2	2	3	0	0	1	0	1	1	1	1	0	0	0	0	1	1	1	0	0	0	2	1	1	3	1	1	2	0	0	0	1	1	5	1	0	1	0	1	2	1	2	0	2	1	3	0	1	1	3	0	3	1	3	0	1	0	6	1	2	0	1	0	8	1	0	0	1	3	1	1	0	0	1	0	0	0	0	3	2	1	1	0	0	1	2	1	0	0	1	3	2	1	0	3	0	2	1	1	0	1	0	1	0	0	0	0	2	8	0	0	3	1	2	0	0	0	0	0	1	0	0	0	0	0	1	1	1	1	1	0	0	1	1	0	0	0	0	0	1	8	3	0	0	0	1	0	0	0	0	0	0	0	0	1	1	1	0	10	1	0	10	1	2	2	1	0	0	1	0	0	2	0	0	1	2	1	0	7	1	0	1	1	0	1	0	1	1	1	0	5	5	1	0	0	0	0	0	0	0	2	0	4	0	0	0	8	0	2	0	2	0	1	0	0	0	0	1	0	1	1	2	0	0	2	0	3	0	1	0	0	0	0	0	0	4	3	0	3	2	2	0	0	2	1	0	2	4	0	0	1	0	0	0	3	1	0	2	0	1	0	0	1	1	0	0	0	0	0	0	0	0	0	2	0	4	0	0	2	0	0	1	0	0	0	1	0	0	0	2	0	0	0	0	0	0	1	0	10	10	0	0	0	11	1	0	0	0	0	0	0	0	0	1	0	0	0	0	0	0	0	0	0	0	1	1	1	0	1	0	1	0	0	1	1	0	1	0	0	0	0	0	1	0	0	0	1	0	1	0	1	1	0	1	0	1	1	4	2	2	0	1	1	2	1	2	3	3	1	0	1	1	2	2	1	0	1	0	1	3	2	1	1	1	0	0	1	0	0	5	3	0	9	0	0	0	1	1	1	1	0	0	1	1	3	0	0	0	1	1	1	1	4	3	0	0	2	1	0	0	0	0	0	0	5	0	0	1	0	0	1	0	0	1	0	0	1	5	2	0	0	0	2	1	0	0	0	0	1	0	0	0	1	0	0	0	0	2	0	0	1	0	0	4	1	0	0	0	1	3	0	0	1	0	0	1	3	0	2	0	1	0	0	1	0	1	0	2	0	0	0	1	0	0	0	0	1	0	0	0	0	0	0	1	0	0	0	2	0	0	0	0	0	2	0	0	0	0	0	0	1	6	0	1	0	0	0	26	0	0	0	0	0	2	0	0	0	1	0	0	0	0	0	2	0	0	0	0	7	1	2	1	0	1	1	2	3	0	0	0	0	0	3	0	0	4	0	0	0	1	0	1	0	0	0	1	1	1	1	0	0	2	0	0	0	0	1	0	0	0	1	0	1	0	0	1	1	1	0	1	0	2	0	0	0	1	0	0	0	1	0	0	0	2	4	0	5	3	1	0	1	0	0	5	4	0	0	12	1	0	1	0	2	2	1	0	0	0	0	0	0	1	0	2	13	0	3	1	0	0	0	0	0	0	0	2	0	26	1	0	1	1	1	1	0	0	7	2	1	0	0	0	0	8	0	1	2	0	0	1	0	0	0	0	1	0	0	0	1	0	0	0	1	0	1	0	0	0	0	8	0	0	5	2	0	0	0	2	0	0	0	0	2	0	0	0	1	0	1	0	1	0	0	0	1	0	10	1	0	3	0	1	0	0	0	1	1	0	0	0	0	2	1	0	1	0	0	0	2	0	1	0	2	0	0	0	0	28	0	0	0	0	0	0	0	0	1	0	2	1	0	0	0	0	0	1	0	0	3	0	0	0	0	1	0	0	1	0	0	0	1	0	0	1	3	3	0	1	0	0	0	0	0	0	0	17	1	0	0	0	1	0	1	1	2	0	0	18	2	0	0	0	0	0	1	0	0	0	0	0	5	0	0	0	0	0	1	2	0	0	0	0	1	1	0	1	0	1	0	0	2	0	0	0	2	1	0	0	1	0	0	0	0	3	0	0	0	0	0	0	2	1	0	1	0	3	1	0	0	0	0	0	1	0	0	0	0	0	1	0	1	0	0	0	0	0	0	0	0	0	0	2	0	1	2	0	0	0	0	0	0	2	0	0	9	1	0	5	0	0	0	0	0	0	1	0	0	1	0	0	0	0	0	0	0	0	0	0	0	0	0	0	1	0	0	0	1	0	0	1	1	11	0	0	0	0	0	2	0	0	1	0	0	0	1	0	0	0	0	0	0	0	0	1	7	0	0	1	1	0	0	0	0	0	0	0	2	0	1	0	0	0	1	0	0	0	0	0	0	0	0	0	0	0	1	0	3	1	0	5	0	0	1	0	1	0	0	0	0	0	0	0	1	0	0	0	0	0	0	0	0	0	0	1	1	0	0	0	0	1	1	0	0	0	1	0	0	7	2	0	1	0	1	0	0	0	0	2	3	0	1	0	0	0	0	1	1	1	0	0	0	1	0	0	0	1	0	0	0	0	1	4	1	0	0	0	0	2	0	7	0	0	0	0	0	1	0	0	2	0	2	0	0	1	1	1	2	0	0	1	0	0	0	0	1	9	0	1	0	0	1	0	0	0	2	0	0	0	0	0	0	2	0	0	2	0	0	1	0	0	2	0	0	1	0	0	0	0	0	0	0	3	0	0	3	0	0	0	0	0	0	1	0	0	1	0	0	0	0	0	0	0	1	1	0	0	1	1	2	0	0	0	0	2	0	0	0	2	0	0	0	4	0	0	1	3	0	3	0	2	8	0	1	0	1	0	0	1	0	0	0	0	0	0	3	0	0	1	0	0	0	0	1	0	2	0	0	1	0	0	0	1	1	1	4	0	3	0	0	0	0	0	0	0	0	0	1	0	0	0	2	0	2	2	1	1	3	1	1	0	0	0	2	10	4	0	0	7	1	0	0	0	0	0	0	3	0	0	1	0	0	1	0	1	10	3	0	3	0	0	8	2	0	0	0	2	0	0	0	0	4	2	0	0	2	2	0	2	0	0	1	0	0	2	0	0	1	1	2	0	0	0	0	0	1	0	4	0	6	0	0	6	0	0	1	1	1	0	2	0	0	0	0	1	0	2	1	0	0	1	0	1	0	0	2	0	4	0	0	3	7	0	0	0	0	1	0	0	0	1	0	0	0	0	1	0	1	0	0	1	0	0	1	0	0	1	0	2	0	0	0	1	0	0	0	0	0	2	0	1	1	0	0	0	0	0	0	0	0	1	3	0	0	1	0	0	0	0	0	0	0	0	2	1	0	0	0	0	0	0	5	0	4	0	0	1	0	0	0	0	0	0	0	0	0	2	1	0	0	0	1	0	0	2	0	0	0	0	0	1	0	0	2	1	0	2	0	0	0	1	0	0	0	0	0	0	0	0	0	1	0	5	0	1	2	0	0	2	0	2	1	0	0	0	0	0	2	0	3	1	0	1	0	0	0	0	3	1	0	0	0	0	0	0	1	1	0	0	0	0	1	0	0	0	1	1	0	0	0	0	0	1	0	0	0	5	0	0	0	0	0	2	3	8	0	0	1	0	1	0	0	0	1	3	0	0	0	0	2	2	0	0	0	0	0	0	0	0	1	2	0	0	0	0	0	0	0	1	1	0	3	0	0	1	0	0	0	0	0	0	0	0	0	0	0	1	0	0	0	1	1	0	3	0	1	1	0	0	0	0	0	0	0	1	0	1	0	0	0	0	0	1	0	0	0	0	0	0	0	0	1	0	0	0	1	0	0	0	3	0	0	0	1	0	0	0	0	0	0	0	0	0	0	0	0	0	0	0	0	0	0	0	0	0	0	0	0	0	0	0	0	0	0	0	0	1	0	0	0	0	1	0	0	0	0	0	0	0	0	0	0	0	0	0	0	0	0	0	0	0	0	0	6	0	0	0	0	0	0	0	0	0	0	0	0	0	0	0	0	1	0	0	0	1	7	0	0	0	0	0	0	0	0	0	0	0	0	0	0	0	0	0	0	3	8	0	0	0	0	0	2	0	0	0	0	0	0	0	1	0	0	0	0	0	1	0	0	0	0	0	0	0	0	0	0	0	0	0	0	0	0	0	0	0	1	0	0	0	1	0	0	8	1	0	0	1	4	1	0	1	0	0	0	0	0	0	2	0	0	0	0	0	0	0	0	0	0	0	1	0	0	0	2	0	0	0	0	0	0	0	0	0	0	0	0	0	1	0	3	0	0	0	0	0	0	0	1	0	0	0	1	1	0	0	1	0	0	0	0	1	0	1	0	0	7	0	0	0	0	0	0	0	0	0	0	1	0	0	2	0	0	0	3	0	0	0	0	0	3	0	12	0	0	0	0	0	0	0	0	0	2	0	1	0	0	5	0	0	1	0	0	0	2	0	0	1	0	0	2	0	2	0	0	0	0	0	0	1	0	0	0	0	0	1	0	0	0	1	0	0	1	0	0	0	0	0	2	0	0	0	0	1	1	1	0	0	0	0	0	1	0	3	0	0	7	0	13	1	0	0	0	0	0	0	0	0	0	0	0	0	0	1	0	0	0	0	0	0	0	0	0	0	1	0	2	0	0	0	0	0	0	0	0	0	0	0	0	0	0	0	0	3	0	1	0	0	0	0	1	0	0	0	0	0	0	0	0	0	1	0	0	0	0	0	0	0	0	0	0	0	0	3	4	0	0	1	0	0	0	0	0	1	0	1	0	0	0	0	0	0	1	1	2	0	0	1	0	0	0	0	0	0	0	0	0	0	0	0	0	0	0	0	0	0	0	0	0	0	0	0	0	4	0	0	0	0	2	0	3	2	0	2	0	0	0	0	0	0	0	0	0	1	0	1	0	0	0	0	0	0	1	1	0	0	0	0	0	1	0	0	0	0	0	0	4	0	1	0	0	0	0	0	0	0	0	0	0	1	1	1	0	0	1	0	1	1	2	1	0	0	0	0	0	0	0	0	0	1	1	1	0	1	0	0	0	1	0	0	0	0	1	1	0	0	0	0	0	0	0	1	0	0	0	1	0	2	0	0	0	0	1	0	0	1	2	0	0	1	0	1	0	0	0	0	0	0	0	0	1	3	0	0	0	1	0	0	0	0	0	0	1	0	0	0	0	0	0	0	0	0	0	0	0	0	0	0	0	3	0	0	0	0	0	0	0	0	2	0	6	0	0	1	0	0	0	0	0	0	0	0	0	0	0	0	1	0	0	0	0	0	0	0	0	0	0	0	0	0	0	0	0	2	0	1	0	0	0	0	0	0	0	0	0	0	0	0	0	1	0	0	0	0	0	0	1	0	0	0	0	1	2	0	0	3	0	0	6	0	1	1	0	0	0	0	0	0	0	0	0	0	0	0	0	0	0	0	0	1	0	0	0	0	0	0	0	1	1	0	0	0	0	0	0	0	1	0	0	0	0	0	0	0	0	0	1	0	0	0	0	0	0	0	0	0	0	0	0	0	0	0	0	0	0	0	0	0	0	0	0	0	0	0	0	0	0	0	0	0	0	2	0	0	0	1	0	0	0	0	0	0	0	0	0	0	0	1	0	0	1	1	0	0	0	0	0	0	0	0	0	0	0	0	0	0	0	0	0	0	0	0	0	0	0	0	1	0	0	0	0	1	0	3	0	0	3	1	0	1	2	0	0	0	0	1	0	5	0	0	1	12	0	0	0	0	0	0	0	0	0	0	0	0	0	1	0	0	0	0	1	1	1	0	0	0	0	1	0	0	0	0	0	0	0	0	3	5	0	0	1	1	0	0	0	0	0	1	0	6	0	0	0	0	3	2	0	0	1	1	2	0	0	0	0	1	0	0	0	0	0	0	1	0	2	0	0	0	0	0	0	0	0	0	0	0	0	8	0	0	0	0	1	0	0	1	0	0	0	0	0	0	0	0	0	1	0	0	0	0	0	0	0	0	0	0	0	0	0	0	0	0	1	0	0	0	0	0	0	0	0	1	0	1	0	1	0	0	0	0	0	0	0	0	0	1	0	0	0	0	0	0	0	0	0	0	0	0	0	0	1	0	0	0	0	1	0	0	0	0	0	0	0	0	0	0	0	0	0	0	0	0	1	0	0	0	0	0	0	1	1	0	0	0	0	0	1	0	0	0	0	0	1	0	3	0	0	0	0	0	0	0	0	0	0	0	0	0	0	0	0	0	0	0	0	0	0	0	0	0	0	0	0	0	0	0	0	0	0	0	0	0	0	0	0	0	0	0	1	0	0	0	0	0	0	0	3	2	0	1	0	1	0	4	0	0	0	0	0	5	0	0	0	0	0	0	0	0	0	0	0	0	0	0	2	1	0	0	0	0	2	0	21	18	0	1	0	0	0	0	0	0	0	0	0	0	0	1	1	0	0	0	0	1	0	0	0	0	0	0	2	0	0	0	0	0	1	0	0	0	0	0	0	0	0	0	0	0	1	0	1	0	0	0	0	0	0	1	0	0	1	1	0	0	0	0	0	0	0	0	0	0	1	0	0	0	0	0	0	1	0	2	0	0	0	0	0	0	0	0	0	0	0	0	0	5	6	0	1	1	3	0	0	0	2	0	0	0	0	0	0	0	0	0	0	1	0	3	0	0	0	0	1	0	0	0	0	0	0	0	0	0	0	0	0	0	0	0	0	0	0	0	0	0	0	1	0	0	1	0	0	0	1	0	0	0	0	1	0	1	0	0	0	0	2	0	0	0	0	0	0	0	0	0	0	0	0	0	0	0	0	0	0	0	1	0	0	0	0	0	0	2	0	0	0	0	0	1	0	2	0	0	0	0	0	0	0	0	1	0	0	1	0	0	0	0	0	0	0	0	2	2	7	0	0	1	0	0	0	0	0	0	0	0	0	0	1	95	0	0	0	1	0	2	0	0	0	0	0	1	1	0	0	0	0	0	0	0	0	0	0	0	0	0	0	0	0	0	2	0	0	0	0	0	0	0	0	0	0	0	0	0	0	0	0	0	0	0	0	0	2	0	0	0	0	5	0	0	0	0	0	1	2	0	1	0	0	0	0	0	0	0	0	0	0	0	0	0	0	0	0	0	0	0	0	0	2	0	0	2	0	1	1	0	0	0	0	0	0	0	0	0	0	0	0	0	1	0	0	0	0	0	0	0	0	0	0	0	0	0	0	0	0	0	0	0	1	1	0	1	0	1	0	0	0	0	0	0	0	0	0	0	0	0	0	1	0	0	0	0	0	0	1	0	0	0	0	0	0	0	0	0	0	0	0	0	0	0	0	0	0	0	0	0	0	0	0	1	0	0	0	0	0	0	0	0	0	0	0	0	0	0	0	0	0	0	0	0	0	0	0	0	0	0	0	0	0	0	0	0	0	0	0	0	1	0	0	1	0	0	1	1	0	0	0	0	0	0	0	0	0	0	1	0	0	0	0	0	0	0	0	0	0	0	0	1	0	0	0	2	0	0	0	0	2	0	0	1	0	0	0	0	0	0	1	2	0	0	1	0	1	0	4	0	0	0	0	2	0	0
Acidobacteria_SB0664_bin3_Engelberts_2020	1	1	1	3	1	3	1	2	1	1	0	1	1	0	2	1	1	1	1	2	2	1	0	1	0	0	0	2	0	2	1	0	1	0	1	2	1	2	1	1	1	1	3	1	1	1	1	1	1	1	1	0	1	1	1	1	0	1	1	1	0	1	1	1	1	0	0	1	0	1	1	1	1	1	4	1	2	1	1	1	1	1	1	1	2	1	1	1	1	1	1	1	1	1	1	1	1	1	0	1	1	1	1	1	1	1	1	1	2	2	1	1	0	2	0	1	1	1	0	0	0	1	1	1	1	1	1	1	1	1	1	1	1	1	1	1	1	1	0	1	3	1	1	0	0	1	2	1	1	1	1	0	7	1	1	1	0	1	0	2	1	1	1	2	1	2	1	1	0	1	1	2	1	2	1	2	2	3	1	1	1	3	1	1	1	2	2	0	1	0	1	1	1	1	1	1	1	1	1	1	1	1	4	1	1	0	0	1	3	1	0	0	0	1	1	1	1	0	0	0	1	1	1	1	0	1	1	1	0	1	2	1	1	1	2	1	1	0	1	1	2	5	1	1	0	1	1	2	1	3	2	1	1	1	1	1	1	0	1	1	0	0	1	5	1	1	1	0	0	0	1	0	1	1	5	0	0	0	0	0	1	1	1	3	1	0	1	1	1	1	0	1	1	0	0	0	1	2	1	2	1	1	1	0	1	4	0	0	0	0	1	1	1	2	2	8	1	1	1	1	1	1	1	1	0	1	3	3	1	2	1	1	1	1	1	1	1	1	1	1	1	0	1	9	3	0	0	1	1	2	1	1	1	1	1	1	1	1	1	0	0	0	2	0	1	0	0	4	0	3	1	0	0	1	1	0	1	1	0	2	0	1	1	0	0	1	2	0	1	2	1	1	0	1	0	2	2	2	0	2	0	1	3	0	1	0	0	0	0	5	0	0	0	1	0	0	1	1	1	1	0	1	0	0	0	0	1	0	1	2	0	0	0	5	2	22	0	1	1	1	1	0	1	0	0	0	1	1	5	1	0	0	4	20	1	1	1	1	1	9	0	1	2	0	1	2	0	6	1	2	0	3	2	0	0	0	2	1	1	1	4	1	2	1	0	18	2	2	0	1	0	1	3	1	1	3	1	1	1	1	1	2	2	2	0	1	1	2	0	4	1	0	1	1	3	1	1	2	2	1	2	1	1	0	1	2	1	1	2	2	1	2	1	1	1	1	3	1	1	2	0	1	1	0	1	0	1	2	0	0	1	1	6	0	0	1	0	1	1	0	3	0	2	1	1	1	0	2	1	1	23	1	1	0	0	4	3	0	0	0	3	0	1	2	9	1	1	1	1	16	1	0	3	0	0	1	2	4	1	1	1	1	1	3	1	10	2	1	0	1	2	2	0	0	2	0	1	4	0	1	1	1	1	0	1	1	0	1	3	0	2	0	0	1	1	4	0	4	0	0	1	0	1	1	4	1	0	1	0	3	0	0	0	3	0	1	5	22	2	1	1	0	0	0	5	2	0	0	0	0	0	2	2	1	1	1	1	1	1	1	1	1	0	0	0	0	1	2	1	0	0	0	2	1	1	3	1	1	2	1	0	1	1	1	5	0	0	1	1	2	2	1	0	1	1	2	2	0	1	0	2	0	3	2	3	1	1	0	5	1	2	1	1	1	5	1	0	0	1	3	1	1	0	0	1	0	0	3	0	3	1	0	1	1	0	1	1	2	1	1	1	2	2	1	1	4	0	1	1	1	1	1	0	2	0	0	1	0	1	5	1	0	2	1	1	0	0	0	1	0	1	1	0	0	1	1	1	1	5	4	1	0	0	1	1	1	0	0	1	1	1	5	2	0	0	0	1	0	0	0	0	0	0	0	0	1	1	1	0	6	2	1	5	1	0	3	1	0	0	1	0	1	1	0	0	1	3	1	0	2	2	0	0	1	1	1	1	1	1	2	0	5	5	1	0	0	0	1	0	0	0	2	0	3	0	0	0	9	0	1	0	2	1	0	0	0	0	0	1	0	0	1	1	0	0	1	0	3	0	2	0	1	0	1	1	0	4	2	0	1	0	1	0	0	0	0	0	2	2	0	0	1	1	0	0	3	0	0	0	1	1	1	1	1	0	0	0	0	0	0	0	0	0	1	4	0	2	0	0	2	0	0	1	0	0	2	0	0	0	1	1	0	0	0	0	1	0	1	0	11	7	0	1	0	10	1	1	0	0	0	0	1	0	0	2	0	0	0	0	0	0	0	0	0	0	1	1	1	0	1	0	2	0	0	1	1	0	1	0	0	0	0	1	1	0	0	0	3	0	1	0	1	1	1	1	1	1	1	2	1	1	0	3	1	1	1	1	1	0	1	0	1	1	2	1	1	0	1	0	1	2	1	0	0	1	1	0	0	0	0	8	1	0	10	0	0	0	1	0	0	1	0	0	2	1	2	0	0	0	0	1	1	0	3	3	0	0	2	1	0	0	0	1	1	0	5	0	1	1	0	0	1	0	0	1	0	0	1	8	2	0	0	0	1	1	0	0	0	1	1	0	1	0	1	0	0	1	0	1	0	0	1	0	0	3	1	0	0	0	2	1	0	0	1	0	0	0	3	1	2	0	1	0	0	1	0	1	0	2	0	0	0	1	0	0	0	0	0	0	0	0	0	1	0	1	0	0	0	1	0	0	1	0	0	0	0	0	0	0	0	0	1	4	0	2	0	0	0	19	0	0	0	0	0	1	0	0	0	1	1	0	0	0	0	2	0	0	0	0	5	0	2	1	0	1	2	1	3	0	0	0	0	0	1	0	0	3	0	0	0	1	0	1	0	0	0	0	1	0	2	0	0	1	1	0	0	1	1	0	0	0	1	0	0	0	0	1	1	1	0	1	0	2	0	0	0	1	0	1	0	0	0	0	0	2	3	0	2	1	2	0	0	0	0	1	2	0	0	15	1	0	1	0	1	0	1	0	0	0	0	0	0	0	0	1	4	0	1	1	0	0	1	0	1	0	0	0	1	28	1	0	0	2	1	1	0	0	4	1	1	0	0	0	0	6	0	1	2	0	0	0	0	1	0	0	0	0	0	0	1	1	0	0	1	1	1	2	0	0	1	5	0	0	2	2	0	0	1	1	0	0	0	0	1	0	0	0	1	0	0	0	1	0	0	0	1	0	8	0	1	4	0	1	0	0	0	1	1	0	0	0	0	1	1	0	1	0	0	1	2	0	1	0	1	0	0	0	0	29	0	0	0	0	0	0	0	0	2	0	0	1	0	0	1	0	0	0	0	0	2	0	0	0	0	1	0	0	0	0	1	1	2	0	0	3	3	3	0	1	0	1	0	0	0	1	0	15	1	0	0	0	1	0	0	1	1	0	0	9	2	0	0	0	0	0	1	1	1	0	0	0	3	0	0	0	0	0	0	1	0	0	0	0	5	1	0	1	0	1	0	0	1	0	1	0	2	3	0	0	0	0	0	0	0	1	0	0	0	0	0	0	2	0	0	0	0	2	1	0	1	0	0	0	1	0	0	0	0	0	1	0	1	0	0	0	0	0	0	1	0	0	0	2	0	2	0	0	0	0	0	0	0	2	0	0	5	1	0	7	0	0	0	0	0	0	0	0	0	0	0	0	0	0	1	2	1	0	1	1	0	0	0	0	1	0	0	1	0	0	1	0	1	18	0	0	0	0	0	1	0	0	1	1	0	1	1	0	0	0	0	0	0	0	0	1	7	0	0	1	2	0	0	0	0	0	0	0	1	0	0	0	0	1	2	0	0	0	0	0	0	0	0	0	0	0	1	0	1	1	0	6	0	0	1	0	0	0	0	0	0	0	0	0	1	0	1	0	0	0	0	0	0	0	1	1	1	0	1	0	0	1	1	0	0	0	0	0	1	7	1	0	1	0	2	1	0	0	1	1	1	0	2	0	0	0	0	1	1	1	0	0	1	1	0	0	0	1	0	0	0	0	1	5	1	0	0	0	0	2	0	10	0	0	0	0	0	1	0	0	4	0	1	0	1	1	1	2	1	0	0	1	0	0	0	0	0	5	0	1	0	0	1	0	0	1	2	0	0	0	0	0	0	2	0	1	1	0	0	1	0	0	1	0	0	1	0	0	0	0	0	0	1	4	0	0	3	0	1	0	0	0	0	1	0	0	1	0	1	0	0	0	0	0	0	1	0	0	1	0	1	0	0	0	0	0	0	0	0	2	1	0	0	2	0	0	1	4	0	1	0	2	9	0	0	1	1	0	0	0	0	0	0	0	0	0	1	0	0	1	0	0	1	0	2	0	2	0	0	3	0	0	0	0	2	1	2	0	1	0	0	0	0	0	0	0	0	0	1	0	1	0	2	0	2	1	0	1	1	0	1	0	0	0	1	7	1	0	1	6	1	0	0	1	0	0	0	2	0	0	1	0	0	1	0	1	12	6	0	6	0	0	5	5	0	0	0	3	0	0	1	0	1	1	0	0	5	1	1	1	0	1	1	0	1	1	0	0	1	2	1	0	0	3	0	0	1	0	2	0	4	1	0	7	0	0	2	2	1	0	1	0	0	0	0	1	0	1	1	0	0	1	0	1	0	0	2	1	3	0	0	2	5	0	0	0	0	1	0	0	0	2	0	0	1	0	1	0	0	2	0	1	0	0	1	0	0	2	0	1	0	1	0	1	0	0	0	0	0	1	1	0	0	0	0	0	1	0	0	0	0	0	3	0	0	0	0	0	0	0	0	0	0	0	1	0	1	0	0	0	0	0	5	0	0	0	2	0	1	0	0	0	0	0	0	0	0	1	0	0	0	1	0	0	0	0	0	0	0	0	1	0	0	1	1	1	0	2	0	1	0	1	0	0	0	0	0	0	0	0	0	0	0	4	0	0	2	0	0	1	2	2	2	1	0	0	0	0	2	0	3	1	0	1	0	0	0	0	4	1	0	0	0	2	0	0	1	1	0	0	0	0	0	1	0	0	1	0	0	0	0	0	1	0	0	0	1	0	0	0	0	0	0	1	3	0	0	0	1	2	1	0	0	0	1	1	0	0	0	0	3	1	0	0	1	0	0	0	0	0	1	2	0	0	0	0	0	0	0	0	2	0	3	0	1	1	0	0	0	0	0	0	1	0	0	0	0	1	0	0	1	0	1	0	0	0	0	0	1	0	0	0	0	0	0	2	0	1	0	0	0	0	0	2	1	0	0	0	0	0	2	0	1	0	0	0	1	0	0	0	2	0	0	0	0	0	0	0	0	0	0	0	0	0	0	0	0	0	0	1	0	0	0	0	0	0	0	0	0	0	0	0	0	0	0	1	0	0	0	0	0	0	1	0	0	0	0	0	0	0	0	0	0	0	0	0	0	0	0	0	0	2	0	0	2	0	0	0	0	0	0	0	0	0	0	0	0	0	0	0	0	0	0	0	0	0	4	0	0	0	0	0	0	0	0	0	0	0	0	0	0	0	0	1	0	1	4	0	0	0	0	0	2	0	0	0	0	0	0	0	1	0	0	0	0	0	2	0	2	0	1	0	0	2	0	0	0	0	0	0	0	0	0	0	0	1	1	0	0	0	1	0	0	9	1	0	0	1	3	0	0	1	0	0	0	0	0	1	2	0	0	0	0	0	0	0	0	0	0	0	0	0	0	0	1	0	0	1	0	0	0	0	0	0	0	1	0	0	1	0	1	0	0	0	0	0	0	0	0	0	0	0	1	1	0	0	1	0	0	0	0	1	0	0	0	0	2	0	0	0	0	0	0	0	0	0	0	1	0	0	1	1	0	0	2	0	0	1	0	0	2	0	0	0	0	0	0	0	0	0	0	0	1	0	0	0	0	1	0	0	2	0	0	0	2	0	0	1	0	0	1	0	1	0	0	0	0	0	0	1	0	0	0	0	0	0	0	0	0	0	0	0	0	0	1	0	0	0	2	0	0	0	0	0	0	0	1	0	0	0	0	1	1	0	0	0	8	0	15	0	0	0	0	0	0	0	0	0	0	0	0	0	1	1	0	0	0	0	0	0	0	0	0	0	0	0	1	0	0	0	0	0	0	0	0	0	0	1	0	0	0	0	0	0	0	1	0	0	0	0	1	0	0	0	0	0	0	0	0	0	0	0	1	0	0	0	0	0	0	0	0	0	0	1	3	0	0	0	0	0	0	0	0	1	0	1	0	0	0	0	0	0	0	0	0	0	0	0	2	0	0	0	0	0	0	0	0	0	0	0	0	0	0	0	0	0	0	0	0	0	0	0	0	2	0	0	0	1	1	0	1	2	0	1	0	0	0	0	0	0	0	0	0	0	0	2	0	0	1	0	0	0	0	0	0	0	0	0	0	1	0	0	0	0	0	0	1	1	1	0	0	0	0	0	0	0	1	0	0	0	0	1	0	0	1	0	1	1	0	2	0	0	0	0	0	0	0	0	0	0	0	0	2	0	0	0	0	1	0	0	0	0	2	2	0	0	0	0	0	0	0	0	0	0	0	0	0	1	0	0	0	0	0	0	0	0	1	0	0	2	0	0	0	0	0	0	0	0	0	0	0	1	0	0	0	1	0	0	0	0	0	0	1	0	0	0	0	0	0	0	0	0	0	0	0	0	0	0	0	0	0	0	0	0	0	0	0	0	2	0	9	0	0	0	0	0	0	1	0	0	0	0	0	0	0	0	0	0	0	0	0	0	0	0	0	0	0	0	0	0	0	0	0	1	0	0	0	0	0	0	0	0	0	0	1	0	0	0	0	1	0	0	0	0	0	0	1	1	0	0	0	0	1	0	0	2	0	0	4	0	0	1	0	1	0	0	0	0	0	0	0	0	0	0	2	0	0	0	0	2	0	0	0	0	0	0	0	1	1	0	0	0	0	0	0	0	0	0	0	0	0	0	0	0	0	0	0	0	0	0	0	0	0	0	0	0	0	0	0	0	0	0	0	0	0	0	0	0	0	0	0	0	0	0	0	0	1	0	0	0	0	0	0	0	0	1	0	0	0	0	0	0	1	0	0	0	0	1	0	0	0	1	0	0	0	0	0	0	0	0	0	0	0	0	0	0	0	0	0	0	0	0	0	0	0	0	1	0	0	0	0	0	0	3	0	0	7	0	0	1	1	0	0	0	0	0	0	5	0	0	0	15	0	0	0	0	0	0	0	0	0	0	0	0	0	1	0	0	1	0	1	1	1	0	0	0	0	0	0	0	0	0	0	0	0	0	0	0	0	0	1	1	0	0	0	0	0	1	0	3	0	0	0	0	2	1	0	0	1	1	0	0	0	0	0	1	0	0	0	0	0	0	0	2	1	0	0	0	0	0	0	0	0	0	0	0	0	8	0	0	0	0	1	0	0	1	0	0	0	0	0	0	1	0	0	0	0	0	0	0	0	0	0	0	0	0	0	0	0	0	0	0	1	0	0	0	0	0	0	0	0	0	0	1	0	1	0	0	0	0	0	0	0	0	0	0	1	0	0	0	0	0	0	0	0	0	0	0	0	0	1	0	0	0	0	2	0	0	0	0	0	0	0	0	0	0	0	0	0	0	0	0	0	0	0	0	0	0	0	0	1	0	0	0	0	0	2	1	0	0	0	0	1	0	2	0	0	0	0	0	0	0	0	0	0	0	0	0	0	0	0	0	0	0	0	0	0	0	0	0	0	0	0	0	0	0	0	0	1	0	0	0	0	0	0	1	1	0	0	0	0	0	0	0	0	0	2	2	0	0	0	0	0	1	0	0	0	0	0	6	0	0	0	0	0	0	0	0	0	0	0	0	0	0	0	1	0	0	0	0	0	0	5	5	2	0	0	0	0	0	0	0	0	0	0	0	0	1	0	0	0	0	0	1	1	0	0	0	0	0	2	0	0	0	0	0	0	0	0	0	0	0	0	0	0	0	0	3	1	0	0	0	2	0	0	0	0	1	0	0	1	0	0	0	0	0	0	0	0	0	0	0	0	0	0	0	0	0	0	2	0	1	0	0	0	0	0	0	0	0	0	0	0	0	0	3	6	0	0	0	2	0	0	0	2	1	1	0	0	0	0	0	0	0	0	1	1	3	0	0	0	0	1	0	0	0	0	0	0	0	0	0	0	0	0	0	0	0	0	0	1	0	0	0	0	0	1	0	1	0	0	0	1	0	0	0	0	0	0	1	0	0	0	0	1	0	0	0	0	0	0	0	0	0	0	1	0	0	0	0	0	0	0	0	0	0	0	0	0	0	0	1	0	0	0	0	0	1	0	5	0	0	0	0	0	0	0	0	0	0	0	0	0	0	0	0	0	0	0	0	2	0	2	0	0	1	1	0	0	0	0	0	0	0	0	0	1	82	0	0	0	0	0	1	0	0	0	0	0	1	0	0	0	0	0	0	0	0	0	0	0	0	0	0	0	0	0	0	0	0	0	0	0	0	0	0	0	0	0	0	0	0	0	0	0	0	0	0	0	0	3	0	0	0	0	4	0	0	0	0	0	0	1	0	0	0	0	0	0	0	0	0	0	0	0	0	0	0	0	0	0	0	0	0	0	0	3	0	0	0	0	0	2	0	0	0	0	0	0	0	0	0	0	0	0	0	0	0	0	0	0	0	0	0	0	0	0	0	1	0	0	0	0	0	0	0	1	0	0	2	0	0	0	0	0	0	0	0	0	0	0	0	0	0	0	1	0	0	0	0	0	0	1	0	0	0	0	0	0	0	0	0	0	0	0	0	0	0	0	0	0	0	0	0	0	0	0	0	0	0	0	0	0	0	0	0	0	0	0	0	0	0	0	0	0	0	0	0	0	0	0	0	0	0	0	0	0	0	0	0	0	0	1	0	0	0	0	0	0	0	0	1	0	0	0	0	0	0	0	0	0	0	4	0	0	0	1	0	0	0	0	0	0	0	0	0	1	0	0	2	0	0	0	0	5	0	0	1	0	0	0	0	0	0	0	1	0	0	0	0	1	0	2	0	1	0	0	1	0	0
Acidobacteria_SB0664_bin31_Engelberts_2020	1	1	0	3	1	4	1	2	2	0	0	1	1	0	2	1	1	1	1	2	1	3	0	1	0	0	0	6	1	1	2	0	1	0	1	2	1	1	1	1	1	1	1	1	1	1	1	1	0	1	1	0	1	1	1	1	1	1	1	1	0	1	1	1	0	0	0	1	0	1	1	0	1	1	3	1	1	1	1	1	1	1	1	1	0	1	1	1	1	1	1	1	1	0	1	1	1	1	1	1	1	1	1	1	1	1	1	1	0	7	1	1	1	3	0	1	1	2	0	0	1	1	2	3	1	1	1	4	1	1	1	1	1	1	1	1	1	1	0	1	2	1	1	2	2	2	2	1	1	1	1	0	6	1	1	1	0	1	1	3	1	1	1	1	1	1	1	2	0	1	1	1	1	2	1	1	2	4	1	1	1	2	1	1	1	1	1	0	1	0	1	1	1	1	1	1	1	1	1	1	1	1	2	2	1	0	1	1	1	1	0	1	1	1	1	1	1	0	0	0	1	1	1	1	0	1	1	1	0	1	1	1	2	1	3	1	1	0	0	0	1	1	1	1	0	2	0	2	1	4	0	1	1	1	1	1	0	0	1	1	1	0	1	5	2	1	1	0	2	0	1	1	1	2	4	0	1	1	1	1	0	1	1	4	1	1	1	1	1	1	0	2	0	1	1	0	1	2	0	1	1	1	1	0	1	3	0	1	1	2	1	1	1	2	2	8	1	2	1	2	1	1	1	1	0	1	11	5	1	1	1	1	1	1	1	0	1	1	1	1	1	1	1	8	2	0	1	1	1	2	2	1	2	1	1	1	1	1	2	1	1	0	2	0	0	0	0	4	1	1	1	0	0	1	1	0	1	1	0	1	1	1	1	1	0	2	2	0	0	1	0	1	0	1	0	2	1	0	0	0	1	1	4	1	1	0	0	0	0	8	1	1	1	1	0	0	1	1	3	1	0	1	0	0	0	0	1	0	0	3	0	0	0	4	2	4	1	1	1	1	1	0	1	0	0	1	3	0	8	1	0	0	5	22	1	4	1	2	1	7	0	1	1	0	2	0	0	4	1	3	0	4	3	0	1	1	2	1	1	1	2	1	1	1	0	9	2	1	1	1	2	1	2	1	0	1	1	1	1	1	0	2	2	1	0	2	1	2	1	3	1	0	0	1	5	1	1	1	7	1	6	2	1	1	1	4	1	1	2	4	1	1	1	2	1	1	2	1	1	0	7	1	1	0	1	0	1	4	1	0	1	0	3	0	1	0	0	2	1	1	2	1	2	2	1	1	0	2	1	1	11	1	0	1	0	6	4	2	0	1	3	0	0	2	15	2	1	1	1	14	1	0	2	0	0	0	0	3	1	0	3	1	2	3	1	4	1	4	0	2	1	0	1	1	3	0	0	7	0	2	1	1	1	0	1	1	0	1	2	0	1	0	0	1	0	5	0	1	1	0	1	1	1	2	3	2	0	1	0	12	0	1	0	3	1	2	3	13	6	1	1	0	0	0	63	2	5	1	0	0	0	2	1	3	6	1	0	1	1	1	1	1	0	2	0	2	1	3	1	0	0	1	2	1	0	3	1	1	4	1	0	1	1	1	4	0	0	0	1	2	2	1	0	2	1	1	3	0	1	0	1	0	3	2	1	0	1	2	2	1	3	1	1	1	9	1	1	0	1	2	1	1	0	0	1	1	0	2	0	4	2	0	1	1	0	1	1	2	1	1	1	2	1	1	1	2	2	1	1	1	1	1	0	1	0	0	1	0	3	3	0	0	6	0	1	0	1	0	1	1	1	1	0	0	1	1	1	1	8	4	1	0	0	1	1	1	0	0	1	1	1	6	1	1	1	0	1	0	0	0	0	0	1	0	1	0	1	1	0	14	1	1	15	1	2	3	1	0	0	1	0	0	0	0	0	0	4	1	0	3	1	0	2	1	0	1	2	1	2	3	0	4	6	1	0	0	0	0	0	0	0	2	0	6	0	0	0	26	0	1	0	4	0	1	0	0	1	0	1	1	0	2	2	1	0	1	0	4	3	1	0	0	0	2	1	0	2	0	1	7	0	0	0	1	2	2	0	0	2	0	0	1	0	0	0	29	0	0	0	0	1	0	1	1	0	0	0	0	0	0	0	0	0	0	2	0	2	0	0	2	0	0	0	0	0	2	0	0	0	1	2	0	1	0	0	0	0	1	2	8	4	0	1	0	10	1	2	0	0	0	0	1	0	0	2	0	0	0	0	0	0	0	0	0	0	2	1	1	0	1	0	1	0	2	1	0	0	1	2	0	0	0	1	1	0	0	0	1	0	1	0	1	1	1	0	1	1	0	2	1	1	0	3	1	1	1	0	0	1	1	3	1	1	0	2	1	1	1	0	1	4	4	0	1	1	1	0	0	0	0	11	1	0	7	0	0	0	1	0	1	2	0	0	1	0	4	0	0	0	0	1	2	0	4	1	1	0	1	0	0	0	0	1	0	0	7	0	2	1	0	0	1	0	0	0	0	0	0	4	1	0	1	0	1	1	0	0	1	0	0	0	3	0	1	0	0	0	0	2	0	0	2	0	0	3	1	1	0	0	2	1	0	4	1	0	0	0	3	2	2	0	1	0	0	1	0	0	0	2	0	0	0	2	0	0	0	0	0	0	0	0	0	0	0	1	0	0	0	0	0	0	1	0	0	6	0	1	0	0	0	1	1	4	0	0	0	0	0	18	0	0	1	0	0	1	0	0	0	1	1	1	1	0	0	3	0	1	0	0	2	3	1	1	0	0	1	2	2	0	0	0	0	4	1	0	0	4	0	0	0	0	0	0	0	0	0	1	1	1	2	1	0	1	0	0	0	0	1	0	0	0	1	0	0	0	0	2	0	2	6	2	1	1	0	0	0	1	0	1	0	1	0	0	0	1	0	0	1	0	3	0	2	0	2	1	5	0	1	10	1	0	1	0	1	0	0	0	1	0	0	0	0	1	0	1	9	0	0	1	0	0	1	0	1	0	0	2	1	24	1	0	1	2	1	0	0	0	5	1	2	0	0	0	0	8	1	0	1	0	1	1	0	1	0	0	1	0	0	0	0	1	0	0	1	1	0	2	0	0	1	6	0	0	1	1	0	0	2	2	0	0	1	0	1	0	0	0	1	0	0	0	1	0	0	0	4	0	13	0	2	11	0	1	0	0	0	1	1	0	0	0	0	1	1	0	1	0	0	0	1	2	1	0	0	0	0	0	0	60	0	0	0	0	0	0	0	1	3	0	1	1	0	0	0	0	0	0	0	0	1	0	0	0	0	1	0	0	1	0	1	0	2	0	0	1	4	2	0	3	0	2	0	0	0	0	0	10	1	0	0	0	0	0	0	1	1	0	0	2	0	0	0	0	0	0	1	1	1	0	0	1	3	0	0	0	0	1	2	0	0	0	0	0	3	1	0	1	1	1	0	0	1	0	0	0	3	0	0	0	1	0	0	0	0	1	0	0	0	0	0	0	1	0	0	1	0	0	1	0	0	0	0	0	1	1	0	0	0	0	0	0	0	0	0	1	0	0	0	0	0	0	0	0	0	1	0	0	0	0	0	0	0	0	1	0	5	1	0	4	0	0	0	1	1	0	1	0	0	1	1	0	0	0	1	2	1	0	1	1	0	0	0	0	1	0	0	1	0	1	2	2	1	9	0	0	0	0	0	4	0	0	1	2	0	1	0	0	0	0	0	0	0	0	0	1	6	3	0	0	2	0	0	0	0	0	0	0	2	1	0	0	0	1	1	0	0	1	0	1	0	0	0	0	0	0	1	0	7	0	0	2	1	1	3	0	0	0	0	0	0	0	0	0	0	0	0	0	0	0	0	3	0	0	0	1	0	0	1	0	0	0	0	0	0	1	2	0	2	7	3	0	1	0	1	1	0	0	1	1	1	0	1	0	0	0	0	1	0	0	0	0	1	1	0	0	0	0	0	0	0	1	1	4	0	0	0	1	0	1	0	9	0	1	0	1	0	3	0	0	2	1	1	0	1	1	1	3	1	0	0	1	0	0	0	0	1	6	0	0	0	0	1	0	0	0	3	0	0	0	0	0	0	2	0	1	1	0	0	0	0	0	1	2	0	0	0	0	0	1	1	0	0	4	1	0	3	0	1	0	0	0	0	1	0	0	1	0	1	0	0	0	0	1	1	1	1	0	1	0	1	3	0	0	0	0	0	0	0	5	0	0	0	3	0	0	0	1	1	1	1	2	6	1	1	1	1	0	0	0	0	0	0	0	0	0	1	0	0	1	0	0	1	0	8	0	1	0	0	3	1	0	0	1	2	1	4	0	0	0	0	0	0	0	0	0	1	0	1	0	0	0	2	0	2	2	1	0	0	0	0	0	0	0	0	2	0	0	0	6	1	0	0	2	0	0	0	3	0	0	1	0	1	3	0	1	10	6	0	1	0	0	4	4	0	0	0	1	0	0	0	0	0	0	0	0	2	0	1	4	0	1	1	0	0	1	0	0	1	0	0	1	0	0	0	0	0	6	0	0	2	1	0	7	1	0	2	1	0	0	1	0	0	0	0	0	0	3	2	0	0	1	0	2	0	1	1	1	2	0	0	2	2	0	0	0	0	0	0	1	0	1	0	0	0	0	5	0	0	1	0	0	1	0	0	0	0	1	0	0	1	0	0	0	1	0	0	0	1	1	1	0	4	0	0	0	1	0	0	0	0	0	1	0	0	0	0	0	0	0	0	0	0	0	1	2	0	0	0	0	0	0	6	0	0	0	0	0	0	0	0	0	0	0	0	0	0	0	1	0	0	2	0	0	0	0	1	0	1	0	0	0	0	0	0	2	0	3	0	0	0	0	0	0	0	1	0	0	0	1	0	0	0	4	1	0	2	0	0	0	1	0	1	0	0	1	0	0	2	0	6	0	0	1	0	0	0	0	1	2	0	0	0	0	1	0	2	0	0	0	0	0	0	0	1	1	1	0	0	0	0	0	1	0	0	0	1	5	0	0	0	0	0	1	0	5	0	0	1	3	1	0	1	0	1	1	0	0	0	0	2	0	0	0	1	0	0	0	0	0	1	1	0	0	0	0	0	0	0	0	1	0	0	0	2	0	0	0	0	0	0	0	1	0	0	0	0	1	0	0	0	0	0	0	2	0	0	1	1	0	0	0	0	0	0	2	1	1	1	1	0	1	0	0	1	0	0	0	0	1	0	0	0	0	0	1	0	0	2	0	1	0	0	0	0	0	0	0	0	0	0	1	0	0	0	0	0	0	0	0	0	1	0	0	0	1	0	0	0	1	0	0	0	0	0	0	0	0	0	1	0	0	1	0	0	0	0	0	0	0	0	0	0	0	0	0	0	1	0	2	0	0	0	0	13	0	0	0	0	0	0	0	0	0	0	2	0	0	0	0	0	0	1	0	2	1	9	0	0	0	0	0	0	1	0	0	0	0	0	0	0	0	0	0	0	1	197	0	0	0	0	0	1	0	0	0	0	0	0	0	0	0	0	0	0	0	0	0	1	0	1	0	0	1	0	0	0	0	0	0	0	0	1	0	0	0	0	0	0	0	1	0	0	7	0	0	0	1	1	1	0	0	0	0	0	0	0	1	0	0	0	0	0	0	0	0	0	0	0	0	0	0	0	0	1	0	0	0	0	0	1	1	0	0	0	1	0	0	2	0	0	0	0	0	0	0	0	0	1	0	0	0	0	0	0	0	1	0	1	0	0	1	0	0	0	0	1	0	0	0	0	0	0	0	0	0	0	0	0	0	2	1	0	0	2	0	0	0	0	0	2	0	0	0	0	1	0	0	0	0	0	0	0	0	0	0	0	1	0	0	2	0	0	0	4	0	0	0	0	2	4	0	2	0	0	0	0	0	0	1	0	0	0	0	0	0	0	0	0	1	0	0	0	2	0	0	0	0	1	1	0	0	0	0	0	0	1	0	0	2	0	0	0	4	0	0	15	2	10	0	0	1	0	0	0	0	1	0	0	0	0	0	0	1	0	0	0	0	0	0	1	0	0	0	1	1	1	0	0	0	0	0	0	0	0	0	0	3	0	0	0	0	0	1	0	0	0	0	0	0	2	0	0	0	0	0	0	0	0	0	0	0	2	0	1	0	0	0	0	0	1	0	0	1	4	0	0	0	0	0	0	0	0	1	0	0	1	1	1	1	0	0	0	1	2	0	3	0	0	0	0	0	1	0	0	0	0	0	0	0	0	0	0	0	0	0	0	0	0	2	0	1	0	8	0	0	0	1	0	0	2	3	0	1	0	0	0	0	0	0	0	0	0	0	0	1	0	0	0	0	0	0	0	0	0	0	0	0	0	0	0	0	0	0	0	0	3	0	1	0	0	0	0	0	0	0	0	0	0	0	2	1	0	0	2	0	3	1	0	3	0	0	0	0	0	0	0	0	0	0	0	2	1	0	0	0	0	1	0	1	0	0	1	0	0	0	2	0	0	0	0	0	0	0	0	1	0	2	4	0	0	0	1	0	0	1	1	0	0	1	0	1	0	0	0	0	0	0	0	1	1	2	0	1	0	0	0	0	0	1	0	0	1	0	0	0	0	0	0	0	0	0	0	0	0	0	0	0	0	2	0	1	0	0	0	0	0	0	4	0	4	0	1	2	0	0	0	2	0	0	0	0	0	0	0	0	0	0	0	0	0	0	0	0	0	0	0	1	0	0	0	0	0	0	0	1	0	0	0	0	0	0	0	0	1	0	0	0	0	0	0	0	1	0	0	0	0	1	0	0	0	5	0	0	0	1	0	0	6	0	1	0	0	1	0	0	0	0	0	0	0	0	0	0	1	0	0	0	0	1	0	0	0	0	1	1	0	2	1	0	0	0	0	0	0	0	0	0	0	0	0	0	0	0	0	0	0	0	0	0	0	1	0	0	1	1	0	0	0	0	0	0	0	0	0	0	1	0	0	0	0	0	1	0	0	0	0	0	0	0	0	0	0	0	0	1	0	0	0	0	1	1	1	0	0	0	1	1	0	1	1	0	0	0	0	0	0	0	0	0	0	0	0	0	0	0	0	0	0	0	0	0	0	0	0	0	0	0	0	0	0	0	0	5	0	0	48	0	0	1	1	0	0	0	0	0	0	5	0	0	0	10	0	0	0	1	2	0	0	0	0	0	0	0	0	1	0	1	3	1	1	1	0	0	0	0	0	0	0	0	0	0	0	0	0	0	0	0	0	0	0	0	0	0	0	0	0	1	0	1	0	0	0	0	1	2	0	0	1	2	1	0	0	0	1	1	0	1	0	0	0	0	1	0	0	1	0	0	0	0	0	0	0	0	0	0	0	1	0	0	0	0	0	0	0	0	0	0	0	0	0	0	1	0	0	1	0	0	0	0	0	0	0	0	0	0	0	0	0	0	0	0	1	0	0	0	0	0	0	0	1	0	0	0	0	1	0	0	0	0	0	0	0	0	0	1	0	0	0	0	0	0	0	0	0	0	0	0	0	0	1	0	0	0	2	1	0	1	1	0	0	0	0	0	0	0	0	0	0	0	0	0	0	0	3	0	0	0	0	2	3	0	0	0	1	0	0	1	0	1	0	0	1	0	0	0	0	0	0	0	0	0	0	0	0	0	0	0	0	0	0	0	0	0	0	0	0	0	0	0	0	0	0	0	0	0	0	0	0	1	0	0	0	0	0	1	0	0	2	0	0	0	0	0	0	0	3	2	0	0	0	0	4	0	1	1	0	0	0	5	0	0	0	0	0	0	0	0	0	0	0	0	0	0	0	1	0	0	0	0	1	0	7	0	2	0	0	0	0	0	0	0	0	0	0	1	0	0	0	1	0	0	0	0	0	0	0	0	0	0	1	0	0	0	1	0	0	0	0	0	0	0	1	1	0	0	0	3	0	0	0	0	0	0	2	0	0	3	0	0	1	0	0	0	0	0	0	0	0	0	0	0	0	0	0	0	1	0	0	2	0	0	2	0	0	0	0	0	0	0	0	0	0	0	0	2	5	1	0	0	3	0	0	0	14	0	0	0	0	0	0	0	0	0	0	0	1	2	0	0	0	0	3	1	0	1	1	0	0	0	0	0	0	0	0	1	0	0	0	0	0	0	0	0	0	0	1	0	0	0	0	0	0	0	0	0	0	0	0	1	0	0	0	0	5	3	1	0	0	0	0	1	0	0	1	0	0	0	0	0	1	0	0	0	0	0	0	0	0	0	0	0	0	0	0	0	0	1	0	40	0	0	2	0	0	0	0	0	0	0	0	2	0	0	0	0	0	0	0	0	1	0	13	0	0	2	2	0	0	0	0	0	0	0	0	0	2	22	0	0	0	2	0	1	1	0	0	0	0	0	11	0	0	0	0	0	0	0	0	0	0	0	0	0	0	0	0	0	0	0	0	0	0	0	0	0	0	0	0	0	0	0	0	0	0	0	0	0	0	0	1	0	0	0	0	0	0	0	0	0	0	0	3	0	0	0	0	1	0	1	0	0	0	0	0	0	0	0	0	0	0	0	0	0	0	0	3	0	0	0	0	1	0	0	0	0	0	0	0	0	1	0	0	0	0	0	0	0	0	0	0	0	0	0	0	0	0	0	1	0	0	0	0	0	0	0	2	0	0	1	0	2	0	0	0	1	0	0	0	0	1	0	0	0	0	1	0	0	0	0	0	0	0	0	0	0	0	0	0	0	0	0	0	0	0	0	0	0	0	2	0	0	0	0	0	0	0	0	0	0	0	0	0	0	0	1	1	0	1	0	0	0	0	0	0	0	0	0	0	0	0	0	0	0	0	0	0	0	0	0	0	0	0	0	0	0	0	0	0	0	0	1	0	0	1	0	1	0	0	0	0	0	3	0	0	0	1	1	0	0	0	0	0	0	0	1	1	0	0	0	0	0	0	0	0	0	0	1	0	0	0	0	0	0	0	0	0	0	1	0	0	0	0	0	0	0	1	0	0	0
Acidobacteria_SB0664_bin40_Engelberts_2020	1	0	1	3	1	2	1	3	1	0	0	1	1	0	2	1	1	2	1	1	0	1	0	1	0	0	0	2	1	1	1	0	1	0	1	2	2	2	0	1	0	2	1	1	1	2	1	1	1	1	1	0	1	1	1	1	0	0	1	1	1	1	1	0	0	1	0	0	1	0	2	0	1	2	4	1	1	2	0	0	1	1	0	0	1	1	1	1	0	1	1	1	1	0	1	1	1	1	1	1	0	0	1	1	2	0	1	1	0	1	1	1	0	2	0	1	0	1	0	0	1	1	1	0	1	0	1	0	1	0	0	1	1	1	1	1	1	0	0	0	3	0	1	3	1	0	2	1	1	1	0	0	3	3	1	2	0	0	0	1	1	1	0	1	1	1	0	1	0	1	0	1	1	2	0	1	2	3	0	1	0	5	1	1	1	2	4	0	1	0	0	1	0	1	1	1	1	1	1	2	1	1	4	1	2	0	0	1	2	1	0	0	0	2	1	1	2	0	0	0	0	0	1	2	0	1	1	1	0	1	1	1	0	1	1	1	0	0	0	0	2	5	0	0	0	2	1	2	0	1	0	1	1	1	1	1	1	0	1	1	0	0	1	2	3	0	0	0	0	0	1	0	1	0	7	0	0	0	0	0	1	0	0	1	0	1	1	1	1	1	0	0	0	0	1	0	1	3	1	0	0	1	1	0	1	3	0	1	0	0	0	1	1	1	2	5	1	1	1	1	1	1	1	1	0	0	1	1	2	1	1	1	1	1	1	1	1	1	1	2	1	0	1	10	2	0	2	1	1	1	2	1	1	1	1	2	1	1	0	0	0	0	0	0	0	0	0	3	0	3	1	0	0	0	2	0	0	1	0	1	0	1	2	0	0	2	1	0	0	1	1	1	0	0	0	2	1	1	0	1	1	2	3	0	0	0	0	0	1	4	1	1	0	1	0	0	0	0	2	0	0	1	0	0	0	0	2	0	1	1	0	0	0	5	1	9	1	0	0	1	0	0	1	0	0	0	1	1	6	1	0	0	1	4	1	0	1	0	1	3	0	1	2	0	3	1	0	2	0	1	0	0	1	0	0	1	2	1	1	1	2	2	2	1	0	15	2	3	1	1	1	1	3	1	1	2	0	0	1	1	0	5	1	1	0	0	0	2	1	2	1	1	1	1	0	0	1	0	2	2	4	2	1	0	1	0	1	0	2	1	2	2	0	1	0	1	3	0	1	1	1	1	1	0	1	0	1	1	0	0	2	1	4	2	0	1	0	1	0	0	1	0	1	2	0	1	1	2	1	1	3	0	1	0	2	8	2	0	0	0	2	0	0	1	7	0	1	0	0	17	1	0	1	0	2	1	1	3	0	1	3	1	0	0	0	9	1	2	0	1	1	2	0	1	1	0	1	5	0	1	0	1	5	0	1	1	0	1	2	0	0	0	0	0	0	2	0	1	1	0	2	0	2	0	4	1	1	1	0	7	0	1	0	2	0	1	3	29	5	0	1	0	0	0	4	2	0	0	0	0	0	1	0	1	2	0	0	1	0	1	0	1	0	0	0	0	0	1	1	0	0	0	2	0	2	4	2	0	1	1	0	1	0	0	3	0	0	1	1	1	0	1	0	1	0	2	1	0	2	0	2	0	1	0	2	1	0	0	2	0	1	1	1	0	7	1	2	0	0	0	1	0	0	0	0	0	1	2	1	1	2	1	0	0	0	2	0	3	1	0	0	1	2	1	0	2	1	1	1	0	1	0	0	0	0	0	0	0	0	3	0	1	2	1	1	0	0	0	1	0	1	1	0	0	0	1	0	1	1	2	1	0	0	1	1	1	0	0	1	1	0	5	2	0	0	0	0	0	0	0	0	0	0	0	0	1	2	0	0	5	0	2	4	1	0	1	2	0	0	2	0	2	2	0	0	1	1	2	0	1	0	1	1	0	1	1	0	1	1	2	0	2	3	2	0	0	0	1	0	0	0	1	0	4	0	0	0	16	0	0	0	3	1	0	0	0	0	0	2	0	0	0	1	0	0	2	0	1	0	4	0	0	0	1	1	0	2	0	1	1	0	1	0	0	0	0	0	1	4	0	1	1	0	0	1	3	0	0	0	1	0	0	1	0	0	0	0	0	0	0	0	0	0	0	3	0	0	0	0	2	0	0	0	0	0	2	1	2	0	1	1	0	0	0	0	1	0	0	0	3	3	0	1	0	8	1	1	0	0	0	0	1	0	0	1	0	0	0	0	0	0	0	0	0	0	0	1	0	0	0	0	1	0	0	1	0	0	1	0	3	0	0	1	1	0	0	0	1	0	0	0	2	1	1	0	1	1	1	0	0	1	0	1	2	1	1	1	1	0	0	0	1	0	2	0	1	1	1	0	0	3	0	0	0	0	0	0	0	0	0	4	0	1	5	0	1	1	1	1	1	2	1	1	0	1	1	0	0	0	0	0	1	1	2	3	0	0	2	0	0	0	0	0	1	0	3	0	0	1	0	0	0	0	0	0	0	0	1	2	0	0	0	0	0	1	0	0	0	0	1	0	1	0	1	0	0	0	0	1	0	0	1	0	0	3	1	0	0	0	4	3	0	0	1	0	0	0	1	0	0	1	0	0	0	1	0	1	0	2	0	0	0	0	0	0	0	0	0	0	0	0	0	0	0	1	0	0	0	1	0	0	0	0	0	0	0	0	1	0	0	0	1	4	0	2	0	0	0	4	0	0	0	0	0	2	0	0	0	1	0	0	0	0	0	4	0	0	0	0	0	0	1	1	0	1	0	1	0	0	0	0	0	0	1	0	0	1	0	0	0	0	0	1	0	0	0	0	1	1	2	0	0	0	1	0	0	1	0	0	0	0	0	0	0	0	0	3	0	1	0	3	0	2	0	0	0	0	0	0	0	0	0	0	0	1	1	0	3	0	4	0	1	0	0	0	0	0	0	3	0	0	1	0	1	0	0	0	0	0	0	0	0	0	0	1	3	0	1	1	0	0	0	0	1	0	0	0	0	32	1	0	0	1	2	0	0	0	5	1	0	0	0	0	0	6	0	2	0	0	1	2	0	1	0	0	1	0	0	0	0	0	0	0	1	0	0	0	0	0	1	1	0	0	0	0	0	0	1	1	0	0	0	0	1	0	0	0	0	0	1	0	1	0	0	0	0	0	7	0	1	2	0	0	0	0	0	0	1	0	0	0	0	1	0	0	1	0	0	0	0	0	2	0	1	0	0	0	0	32	0	0	0	0	0	0	0	0	0	0	0	1	0	0	0	0	0	2	0	0	2	0	0	0	0	0	0	0	1	0	0	0	2	0	0	1	0	0	0	0	0	0	0	0	0	2	0	12	2	0	0	0	0	0	1	1	1	0	0	0	0	0	0	0	0	0	1	1	0	0	0	0	0	0	0	0	0	1	0	0	0	0	0	0	2	0	0	0	0	1	0	0	1	0	1	0	2	4	0	0	0	0	0	0	0	0	0	0	0	0	0	0	1	0	0	0	0	1	1	0	1	0	0	0	1	0	0	0	0	0	1	0	0	0	0	0	0	0	0	0	0	0	0	0	0	1	1	0	0	0	0	0	0	0	0	0	7	1	0	1	0	0	0	0	0	0	0	0	0	0	0	0	0	0	1	0	1	0	1	0	0	0	0	0	1	0	0	1	1	0	1	1	1	2	0	0	0	0	0	2	0	0	1	0	0	1	1	0	0	0	0	0	0	0	0	0	12	0	0	0	1	0	0	0	0	0	0	0	1	0	0	0	0	0	3	0	0	1	0	0	1	0	0	0	0	0	0	0	3	1	0	5	0	0	1	0	0	0	0	0	0	0	0	0	1	0	1	0	0	0	0	0	0	0	0	0	1	0	1	0	0	0	1	0	0	0	0	0	1	3	1	0	0	0	2	0	0	0	0	4	1	0	2	0	0	0	0	0	1	0	0	0	1	1	0	0	0	1	0	0	0	0	1	1	1	0	1	0	0	1	0	5	0	0	0	1	0	0	0	0	2	0	0	0	1	1	1	0	2	0	0	0	0	0	0	0	0	10	0	1	0	0	1	0	0	1	1	0	0	0	0	0	0	1	0	1	1	0	1	0	0	0	0	0	0	0	0	0	0	0	0	0	1	2	0	0	1	0	1	0	0	0	0	0	0	0	1	0	1	0	0	0	0	0	0	0	0	0	0	0	1	0	0	0	0	0	0	0	0	1	1	0	0	3	0	0	1	5	0	1	0	2	10	0	0	1	1	0	0	0	0	0	0	0	0	0	2	0	0	1	0	0	1	0	1	0	1	0	0	3	0	0	0	1	2	0	2	0	1	0	0	0	0	0	0	0	0	0	0	0	0	2	0	0	0	2	0	0	2	0	0	0	0	0	0	3	1	0	0	5	1	0	0	0	0	0	0	6	0	0	1	0	0	0	0	3	11	2	0	0	0	0	3	3	0	0	0	1	0	0	0	0	1	1	0	0	0	0	1	0	0	1	1	0	0	1	0	0	1	0	1	0	0	2	0	0	0	1	6	0	1	1	0	2	0	0	1	1	0	0	0	0	0	1	0	0	0	1	0	0	0	1	0	1	0	0	1	1	1	0	0	1	1	0	0	0	0	2	0	0	0	0	0	0	0	0	1	0	0	2	0	1	0	0	1	0	0	0	0	1	0	2	0	0	0	1	0	0	0	0	0	0	0	0	0	1	0	0	0	0	0	0	0	0	0	0	0	0	0	0	0	0	0	0	0	0	0	0	0	0	0	0	0	0	0	0	1	0	0	0	0	0	0	0	0	0	1	2	0	0	0	1	0	0	0	0	0	0	0	0	0	0	0	1	1	1	0	1	0	1	0	1	0	0	0	0	0	0	0	0	0	0	0	2	0	0	1	0	0	1	0	2	7	2	0	0	0	0	1	0	1	1	0	0	1	0	0	0	2	0	0	0	0	0	0	0	1	0	0	0	1	0	0	0	0	0	1	0	0	0	0	0	0	0	0	0	1	0	1	0	0	0	0	4	2	1	0	0	1	0	1	0	0	0	0	1	0	0	0	0	1	0	0	0	0	1	0	0	0	0	1	2	0	0	0	0	0	0	0	0	0	0	1	0	1	1	0	0	0	0	0	0	0	0	0	0	0	1	0	0	1	0	0	0	0	0	0	4	1	0	0	0	0	0	1	1	0	0	4	0	0	0	0	2	1	0	0	0	0	1	0	0	1	0	0	0	0	0	0	0	1	0	0	0	0	0	0	0	0	0	0	1	0	0	0	0	0	0	0	0	0	0	0	0	0	0	0	0	0	0	0	0	0	0	0	0	0	0	1	1	0	0	0	0	0	0	0	0	0	0	0	0	0	0	0	0	0	0	0	0	0	1	0	0	1	0	0	0	0	0	0	0	0	0	0	1	0	0	0	0	0	0	0	0	0	0	2	0	0	0	0	0	0	1	0	0	0	0	0	0	0	0	0	0	0	3	2	0	0	0	0	0	1	0	0	2	0	0	0	0	0	0	0	0	0	0	0	0	1	0	0	0	0	1	0	0	0	0	0	0	0	0	0	0	0	0	0	0	0	0	1	0	0	2	1	0	0	0	2	0	0	0	0	0	0	0	0	0	2	0	0	0	0	0	0	0	0	0	1	0	0	0	0	0	1	1	0	0	0	0	1	0	0	0	0	0	0	0	1	0	1	0	0	0	0	0	1	0	0	0	0	0	0	0	0	0	1	0	0	0	0	1	0	0	0	0	1	0	0	0	0	0	0	0	0	0	0	0	0	0	1	0	0	0	0	0	0	0	0	0	0	0	1	1	0	0	0	0	0	0	0	0	0	0	0	0	0	2	0	0	3	0	0	0	0	0	0	1	0	0	2	0	0	0	0	0	0	0	0	1	0	0	0	0	0	0	0	0	0	0	0	0	0	0	1	0	0	0	1	0	0	0	0	0	0	0	0	0	0	0	0	0	0	0	0	0	15	0	9	0	0	0	0	0	0	0	0	0	0	0	0	0	0	1	0	0	1	0	0	0	0	0	0	0	0	0	2	0	0	0	0	0	0	0	0	0	0	1	0	0	0	0	0	7	0	0	0	0	0	0	1	0	0	0	0	0	0	0	0	0	0	0	0	0	1	0	0	0	0	0	0	0	0	0	1	0	0	1	0	0	0	0	0	0	0	0	1	1	1	1	0	0	0	3	1	0	0	0	1	0	0	0	0	0	0	0	0	0	0	0	0	0	0	0	0	0	0	0	0	0	0	0	0	2	0	0	0	0	0	0	2	0	0	2	0	0	0	0	0	0	0	0	0	1	0	0	0	0	0	0	0	0	1	0	0	0	0	0	0	0	0	0	0	0	0	1	0	0	0	0	0	0	0	0	0	0	1	0	0	0	0	1	0	0	0	0	0	0	0	0	0	0	0	0	0	1	0	0	1	0	0	0	1	0	0	0	0	1	0	0	0	0	1	0	0	0	0	0	0	0	0	0	0	0	0	0	0	0	0	0	0	0	1	0	0	2	0	0	0	0	0	0	0	0	0	0	0	0	0	0	0	2	0	2	0	0	1	0	0	0	0	0	0	0	0	0	0	0	0	0	0	0	0	0	0	0	0	0	0	0	0	0	0	0	0	0	0	0	0	0	3	0	0	0	0	0	0	0	0	0	0	0	0	0	0	0	1	0	0	0	0	0	0	0	0	0	0	0	0	0	0	0	0	1	0	1	0	0	1	0	0	0	0	0	1	0	0	0	0	0	0	0	0	0	0	0	0	2	0	0	1	0	2	0	0	0	0	0	7	0	1	0	0	1	0	0	0	0	0	0	0	0	0	0	1	0	0	0	0	1	0	0	0	0	0	0	0	0	2	0	0	0	0	0	0	0	0	0	0	0	0	0	0	0	0	0	0	0	0	0	0	0	0	0	1	0	0	0	0	0	0	0	0	0	0	0	0	0	0	0	0	0	0	0	0	0	0	0	0	1	0	0	0	0	0	1	0	0	0	0	0	0	1	0	0	0	0	0	0	0	0	0	0	0	0	0	0	0	0	0	0	0	0	0	0	0	0	0	0	0	0	0	0	0	0	0	2	0	0	0	0	0	0	2	0	0	1	0	0	0	1	0	0	1	0	0	0	1	0	0	1	1	0	0	0	0	0	0	0	0	0	0	0	0	0	1	0	0	0	0	1	1	1	0	0	0	0	0	0	0	0	0	0	3	0	0	0	0	0	0	0	0	0	0	0	0	0	1	0	5	0	0	0	0	0	3	0	0	0	0	2	0	0	3	1	1	0	0	0	0	0	0	0	2	1	0	0	2	0	0	0	0	0	0	0	0	0	5	0	0	0	0	1	0	0	1	0	0	0	0	0	0	1	0	0	0	0	0	0	0	0	0	0	0	0	0	0	0	0	0	0	0	1	0	0	0	0	0	0	0	0	1	0	1	0	0	0	0	0	1	0	0	0	0	0	0	0	0	0	0	0	0	0	0	0	0	0	0	0	0	1	0	0	0	0	1	0	0	0	1	0	1	1	1	0	0	0	1	0	0	0	0	0	0	0	0	0	0	0	0	0	0	0	0	1	0	2	1	0	0	0	0	0	0	1	0	0	0	0	0	0	0	0	0	0	0	0	0	0	0	0	0	0	0	0	0	0	0	0	0	0	0	0	0	0	0	1	0	0	0	0	0	0	0	0	0	0	0	1	0	0	0	0	0	0	0	2	1	0	0	0	1	0	2	0	0	0	0	0	8	0	0	0	0	0	0	0	0	0	0	0	0	0	0	0	0	0	0	0	0	0	0	0	1	2	0	0	0	0	1	0	0	0	0	0	0	0	1	0	0	0	0	0	0	0	0	0	0	0	0	3	0	0	0	0	0	0	0	0	0	0	0	0	0	0	0	0	0	0	0	0	0	0	0	0	0	0	1	0	0	0	0	0	0	0	0	0	1	0	0	0	0	2	0	0	0	0	0	0	1	0	1	0	0	0	0	0	0	0	0	0	0	0	0	0	0	7	0	0	0	0	0	0	0	2	1	1	0	0	0	0	0	0	0	0	1	0	1	0	0	0	0	0	0	0	0	0	0	0	0	0	0	0	0	0	0	0	0	0	0	0	0	0	0	0	0	0	0	0	0	0	0	1	0	0	0	0	0	0	0	0	0	0	0	8	1	0	0	0	0	0	0	0	0	0	0	0	1	0	0	1	0	0	0	0	0	0	0	0	0	0	0	0	1	0	0	0	1	0	1	0	0	0	0	0	0	0	0	1	0	0	1	0	0	1	0	0	0	0	0	1	1	4	0	0	1	1	0	0	0	0	0	0	0	0	0	1	92	0	0	0	0	0	1	0	3	0	0	0	1	1	0	0	0	0	0	0	0	0	0	0	0	0	0	0	0	0	0	0	0	0	0	0	0	0	0	0	0	0	0	0	0	0	0	0	0	0	0	0	0	1	0	0	0	0	6	0	0	0	2	0	1	2	0	0	0	0	0	0	0	0	0	1	0	0	0	0	0	0	0	0	0	0	0	0	0	0	0	0	0	0	0	1	0	0	0	0	0	0	0	0	0	0	0	0	0	0	0	0	0	0	0	0	0	0	0	1	0	0	0	0	0	0	0	0	0	0	1	0	0	0	0	1	0	0	0	0	0	0	0	0	0	0	0	0	0	0	0	0	0	0	0	0	0	0	0	0	0	0	0	0	0	0	1	0	0	0	0	0	0	0	0	0	0	0	0	0	0	0	0	0	0	0	0	0	0	0	0	1	0	0	0	0	0	0	0	0	0	0	0	0	0	0	0	0	0	0	1	0	0	0	0	0	0	0	0	0	0	0	0	0	0	0	0	0	0	0	0	0	0	0	0	0	0	0	0	1	0	0	0	0	0	0	0	0	0	1	0	0	0	0	0	0	0	0	0	0	1	0	0	0	0	0	0	0	0	0	0	0	0	1	0	0	0	0	0	0	1	0	0
Acidobacteria_SB0665_bin13_Engelberts_2020	0	2	0	1	1	9	0	3	1	3	0	1	1	0	1	1	1	2	1	1	1	2	0	1	0	0	0	1	0	1	1	0	1	0	1	1	1	1	1	1	0	1	3	1	1	1	1	1	1	1	1	0	1	1	1	1	0	1	1	1	0	1	1	2	1	0	0	0	0	1	1	1	1	1	4	1	1	4	1	1	1	0	1	1	1	1	1	1	1	1	1	1	1	1	1	1	1	1	1	1	1	1	1	1	1	1	1	1	0	2	1	0	1	3	0	1	1	2	1	1	1	1	1	1	1	1	1	1	1	1	0	1	1	1	0	1	2	1	0	1	2	1	1	1	0	1	1	1	1	1	1	1	11	0	1	0	0	1	3	2	1	1	1	1	1	1	1	1	1	1	1	1	2	0	1	1	1	6	1	0	1	5	1	1	1	2	2	1	1	0	1	1	1	1	1	1	1	0	1	1	1	1	1	0	1	1	0	1	2	1	0	0	1	1	1	1	1	0	1	0	1	1	1	1	0	1	1	1	0	1	1	1	1	0	2	1	1	0	0	0	1	0	1	0	0	1	1	2	1	6	3	1	1	1	1	0	0	0	1	1	1	0	1	4	2	1	1	0	1	0	1	0	1	1	3	0	0	1	1	0	0	1	1	1	1	0	0	1	1	1	0	0	0	0	0	0	1	4	1	0	1	2	1	0	1	2	1	0	1	0	1	1	1	1	1	0	1	1	1	1	1	1	1	0	0	1	2	4	1	1	1	3	1	1	1	0	1	1	1	1	1	0	0	1	1	0	1	2	1	2	1	1	1	1	1	1	1	1	1	0	0	0	1	0	0	0	0	1	0	1	0	0	0	2	1	0	0	0	0	2	0	1	1	0	0	4	0	1	0	0	1	1	1	1	0	2	1	2	0	4	0	2	13	0	1	0	0	2	2	2	0	0	0	0	0	0	0	0	3	0	0	0	0	0	0	0	0	0	1	1	1	0	0	4	0	5	0	1	1	1	1	0	0	0	0	0	1	1	5	1	0	0	0	17	1	1	1	1	1	3	0	1	1	0	1	1	0	1	1	1	0	3	1	1	0	1	2	1	1	2	3	0	1	1	0	5	2	1	2	1	0	1	1	1	1	0	0	1	1	1	1	0	1	1	0	2	1	0	0	1	1	1	1	1	11	1	1	0	2	1	6	0	1	0	1	7	1	1	2	1	1	1	1	1	1	0	2	1	1	2	1	1	2	0	1	0	0	3	1	0	1	1	4	2	1	1	0	1	1	1	1	0	2	3	1	1	0	1	1	1	9	0	1	1	0	5	2	1	0	0	2	1	0	3	15	1	1	1	0	9	1	0	2	0	0	0	0	2	0	1	2	0	3	1	1	3	1	7	0	1	1	0	0	0	3	0	1	12	0	3	0	1	1	0	0	1	0	1	2	1	0	0	0	3	1	3	1	4	0	1	0	0	1	3	5	1	0	0	0	0	0	1	0	1	0	0	8	7	3	3	1	0	0	0	3	2	0	0	0	0	0	2	1	6	0	0	1	2	1	2	1	1	0	0	1	0	0	2	0	0	0	0	1	0	0	2	1	1	2	0	0	1	1	1	4	0	0	2	1	2	1	1	0	1	0	1	1	0	1	0	1	0	1	3	3	0	0	0	5	1	2	1	1	1	2	0	0	0	1	2	1	1	0	0	1	0	0	2	1	3	1	0	0	2	4	1	0	2	1	1	1	2	2	0	0	4	1	2	1	0	1	1	0	0	1	1	1	0	2	0	0	1	3	0	1	0	1	0	1	0	0	1	0	0	1	1	0	1	6	2	2	0	0	0	0	1	0	1	1	1	1	10	2	1	0	0	1	0	0	0	0	0	3	0	0	0	1	1	0	12	1	1	11	1	0	3	2	0	0	1	0	0	1	0	0	1	0	2	0	1	1	0	1	1	0	1	1	1	1	1	0	3	6	2	0	0	0	0	0	0	0	3	0	6	0	0	0	11	0	1	0	2	0	0	0	0	0	0	1	0	0	0	0	0	0	1	0	1	1	1	0	0	0	1	1	0	2	0	0	1	1	1	0	0	0	1	0	1	3	1	1	1	0	0	1	0	0	0	0	0	1	0	1	0	0	0	0	0	1	0	0	0	0	0	0	0	0	0	0	1	0	0	0	0	0	1	0	0	0	0	2	0	0	0	0	1	2	0	0	10	6	0	0	0	7	1	1	0	0	0	0	2	0	1	1	0	0	0	0	0	0	0	0	0	0	2	1	1	0	1	0	0	0	0	2	2	0	5	0	0	1	1	2	2	1	0	0	1	0	1	0	1	1	1	0	0	1	0	2	0	1	0	3	1	1	1	1	1	0	0	1	0	1	3	0	0	1	0	0	1	2	0	0	0	1	1	0	0	0	0	5	0	0	19	0	1	0	3	2	1	1	0	0	0	0	4	0	0	0	0	0	1	0	2	2	0	1	3	1	0	0	0	1	1	0	6	0	2	1	0	0	0	0	0	1	0	0	0	10	2	0	2	0	0	1	0	0	0	0	1	0	2	0	1	0	0	0	0	2	0	0	4	0	0	1	1	0	0	0	0	0	0	0	1	0	0	0	3	1	0	1	1	0	0	1	0	1	0	1	0	0	0	1	0	0	0	0	0	0	0	0	0	0	0	1	0	0	0	0	0	0	1	0	0	0	0	0	0	0	0	0	0	5	0	1	0	0	0	19	0	0	0	0	0	1	0	0	0	1	1	0	0	0	0	1	0	0	0	0	1	1	1	1	0	0	4	0	3	0	0	0	0	1	1	0	0	4	0	0	0	0	0	0	0	0	0	0	1	0	0	0	0	2	0	0	0	0	1	0	0	0	0	0	2	0	0	1	1	1	1	2	0	2	0	0	0	0	0	1	0	0	0	0	0	1	2	1	2	0	1	1	0	1	0	2	2	0	1	9	1	0	1	0	0	0	1	0	1	0	0	0	0	1	1	2	21	0	1	0	0	0	1	0	1	1	0	0	0	17	1	0	0	0	0	0	0	0	5	1	1	0	0	0	0	5	0	1	2	0	0	0	1	1	0	0	1	0	0	0	0	1	0	0	1	0	0	2	1	0	0	1	0	0	1	1	0	0	3	7	0	0	0	0	1	0	0	0	1	0	0	0	1	0	0	0	5	0	6	0	1	3	0	2	0	0	0	1	1	0	0	0	0	2	2	0	0	0	0	2	1	0	1	0	1	0	1	0	0	35	0	0	0	0	0	0	0	0	5	0	0	1	0	0	0	0	0	0	1	0	2	0	1	0	0	0	0	0	0	0	0	0	3	0	0	2	3	1	0	0	0	1	0	0	0	0	1	15	0	1	0	0	0	0	0	1	0	0	0	2	0	0	0	0	0	0	1	1	1	0	0	0	0	0	0	0	0	0	0	1	0	0	0	0	3	0	0	2	0	1	0	0	4	0	1	0	1	0	0	0	1	0	0	0	0	4	0	0	0	0	0	0	0	0	0	0	0	5	0	0	0	0	0	0	0	2	0	0	0	0	1	0	0	0	0	1	0	0	0	0	1	1	0	1	0	1	1	0	0	0	0	0	0	1	0	0	1	1	0	0	0	0	0	0	2	0	0	0	0	0	0	0	0	0	1	2	1	0	0	1	0	1	0	1	0	0	2	1	0	0	2	0	0	5	1	2	0	0	0	2	0	0	1	1	0	0	1	0	0	0	0	0	0	0	0	0	1	0	0	0	2	0	0	0	0	0	0	0	1	0	1	0	0	0	0	0	0	0	0	0	0	0	0	0	0	0	0	0	1	0	1	2	0	0	2	0	0	0	1	0	0	0	0	0	0	0	0	0	0	0	0	0	0	0	1	1	0	0	1	0	0	0	0	0	0	0	1	0	1	5	0	0	0	0	1	0	0	0	1	1	2	0	1	0	0	0	0	1	1	2	0	0	0	1	0	0	1	0	0	0	0	0	1	3	1	0	0	0	0	2	0	2	0	2	0	0	0	0	0	0	3	1	1	0	1	0	1	1	0	0	0	1	0	0	0	0	1	6	0	0	0	0	0	0	0	0	2	0	0	0	0	1	0	1	0	0	1	0	0	1	0	0	1	0	0	1	0	0	0	0	1	0	1	4	0	0	1	1	1	0	0	0	0	1	0	0	0	0	0	0	0	0	0	1	0	1	1	0	1	1	1	1	0	0	0	0	0	0	0	2	0	0	0	5	0	0	0	2	0	0	0	1	1	0	1	1	1	0	1	1	0	0	0	0	1	0	0	0	0	1	0	0	1	0	1	0	1	0	0	3	0	0	0	0	0	0	3	0	1	0	0	0	0	0	0	0	0	0	1	0	0	0	1	0	0	0	0	1	1	0	0	0	0	0	0	5	0	0	2	4	1	0	0	1	0	0	0	2	0	0	0	0	0	0	0	0	5	0	0	3	0	0	4	5	0	0	0	3	0	0	0	0	0	0	0	0	1	0	1	1	0	1	0	0	1	2	0	0	1	0	1	0	0	0	1	2	0	2	0	0	2	1	0	3	0	0	1	1	0	0	2	1	0	0	0	1	0	2	0	0	0	1	0	1	0	0	1	1	1	0	0	2	2	0	0	0	0	0	1	0	0	0	0	0	1	0	4	0	0	2	0	0	0	1	1	0	0	3	1	0	0	1	0	0	0	0	0	0	0	2	1	0	1	0	0	1	1	0	0	0	0	0	2	0	0	0	0	0	0	0	0	0	0	0	2	4	0	0	0	0	0	0	1	0	0	0	0	0	0	0	0	0	0	0	0	0	0	1	0	2	0	1	0	0	0	0	0	0	0	0	1	1	0	0	0	1	0	0	0	0	0	0	0	0	0	0	0	0	0	1	0	0	0	1	0	0	1	0	0	1	1	0	2	1	0	0	0	0	2	0	5	1	0	1	0	0	0	0	1	1	0	0	0	0	1	0	1	1	0	1	0	0	1	0	0	1	0	0	0	0	0	1	0	0	0	0	1	0	0	0	0	0	0	0	0	4	3	0	1	0	1	0	1	0	2	0	0	0	0	0	2	0	0	0	2	0	0	1	0	0	1	1	0	0	0	0	0	0	1	0	1	0	0	0	2	0	0	0	0	0	0	0	0	0	0	0	0	0	0	0	1	1	0	0	1	0	0	3	1	0	1	0	0	0	0	0	0	1	1	0	0	2	0	0	1	0	0	0	0	0	1	0	1	0	0	0	0	0	0	0	0	0	0	0	0	0	0	1	1	0	0	0	0	0	0	0	0	0	0	0	0	0	0	0	0	0	0	0	0	1	0	0	0	0	0	0	0	0	0	0	0	0	1	0	0	0	0	0	0	0	0	0	0	0	1	0	0	0	0	0	0	0	0	0	3	0	0	0	0	0	0	0	0	0	0	0	0	0	0	0	0	0	1	0	4	0	4	0	0	0	0	0	0	0	0	0	0	0	0	0	0	0	0	1	0	1	4	0	0	0	0	0	1	0	0	0	0	0	0	0	1	0	0	0	0	0	0	0	0	0	0	0	0	0	0	0	0	0	0	0	0	0	0	0	0	0	1	0	0	0	1	0	0	4	1	0	0	1	0	0	0	1	1	0	0	0	0	4	0	1	0	0	0	0	0	0	0	0	1	0	0	0	0	0	1	0	0	0	0	0	0	0	0	0	0	1	0	0	2	0	0	0	1	0	0	0	0	0	3	0	0	0	0	0	0	0	1	0	2	0	0	0	0	0	0	0	1	0	0	0	0	0	0	0	0	0	0	0	0	0	0	1	0	0	0	0	0	1	0	0	0	1	0	0	0	0	0	0	0	0	0	0	0	0	0	0	0	0	0	0	1	0	0	0	4	0	0	0	0	0	1	0	2	0	0	0	0	0	0	1	0	0	0	0	1	0	0	0	5	0	0	0	0	0	0	0	0	0	1	1	0	0	0	0	0	0	1	0	0	2	0	0	0	0	1	0	0	0	8	0	0	0	0	1	0	0	0	0	0	0	3	0	0	1	0	0	0	0	0	1	0	0	0	0	0	0	2	0	0	0	0	0	0	0	0	0	0	1	0	0	0	0	0	1	0	1	0	0	0	0	0	0	0	0	0	0	0	0	1	0	0	0	0	0	0	0	0	0	0	0	0	0	0	0	0	0	0	0	0	0	1	0	0	0	0	0	0	0	0	0	0	0	0	1	1	0	0	0	0	0	0	0	1	0	0	0	0	0	0	0	0	0	0	1	0	0	0	0	0	0	1	0	0	1	0	0	0	0	0	0	1	2	0	1	0	0	0	0	0	0	0	0	0	0	0	1	0	0	1	0	0	0	2	0	0	0	0	0	0	0	0	1	0	0	0	1	0	0	3	0	0	0	0	0	0	0	0	0	0	2	1	0	0	0	1	0	0	1	0	0	0	0	0	0	0	0	0	0	0	1	0	1	0	0	0	0	0	1	0	0	0	0	8	0	0	0	0	0	0	0	0	0	0	0	0	0	0	3	0	0	0	0	0	0	0	0	1	0	0	0	0	0	0	0	0	0	0	0	0	0	1	1	0	0	0	0	1	1	0	0	0	0	0	0	0	0	0	0	0	0	0	0	0	0	0	0	0	0	0	0	0	0	0	0	0	0	0	0	1	0	1	0	0	0	0	0	0	0	0	0	0	0	0	1	0	0	0	0	0	0	0	0	0	0	0	0	0	0	0	0	0	0	0	0	0	1	0	0	0	0	0	0	0	0	2	0	0	0	0	0	0	0	0	0	0	0	1	0	0	0	0	0	1	0	0	2	0	0	1	0	1	1	0	3	0	1	0	0	0	0	0	0	0	0	1	0	0	0	0	2	0	0	0	0	0	0	0	2	2	0	0	0	0	0	0	0	0	0	0	0	0	1	0	0	0	0	0	0	0	0	0	0	0	0	0	0	0	0	0	0	0	0	0	0	0	0	0	0	0	0	0	2	0	0	0	0	0	0	0	0	1	0	0	0	0	1	0	0	0	0	0	1	1	0	0	0	0	2	0	0	0	0	0	0	0	0	0	0	0	0	0	0	0	0	0	0	0	0	0	0	0	0	0	0	0	0	0	0	0	0	0	0	0	1	0	0	1	1	0	1	1	0	0	0	0	0	0	3	0	0	0	7	0	0	0	0	0	0	0	0	0	0	0	0	0	0	0	0	2	1	1	1	0	0	0	0	0	0	0	0	0	0	0	2	0	0	0	0	1	0	0	0	0	0	0	0	0	0	0	0	0	0	0	0	0	1	0	0	0	0	2	0	0	0	0	0	0	1	0	0	0	0	1	0	0	1	0	0	0	0	0	0	0	0	0	0	0	0	0	0	0	0	0	0	0	0	0	0	0	0	1	0	1	0	0	1	0	0	1	0	0	0	0	0	0	0	0	0	0	1	0	1	1	0	0	0	0	0	0	0	0	0	0	3	0	1	0	0	1	0	0	0	0	0	0	1	0	0	0	0	1	0	0	0	0	0	0	0	0	0	1	0	0	0	0	0	0	0	0	0	0	0	0	0	0	0	0	0	0	0	0	0	0	0	0	0	0	0	0	0	1	0	0	0	2	0	1	13	0	0	0	0	0	0	2	0	0	0	0	0	0	0	0	0	0	0	0	0	0	0	0	0	0	1	0	0	0	0	0	0	0	0	0	0	0	0	0	0	0	0	0	0	0	0	0	1	0	0	2	0	0	0	0	0	0	0	0	0	0	0	0	0	1	1	0	0	0	0	0	3	0	0	0	0	0	0	0	0	0	0	0	0	1	1	0	0	0	0	0	0	0	0	0	0	3	0	0	0	0	0	0	0	0	0	0	0	0	0	0	0	0	0	0	0	0	0	0	0	0	0	2	0	0	0	0	0	0	0	0	0	0	0	0	1	0	0	0	3	0	0	0	0	1	0	0	0	0	0	0	0	0	0	0	0	0	0	1	0	0	0	0	0	0	0	0	0	0	0	0	0	0	0	0	0	0	0	0	0	0	0	0	0	0	0	0	3	4	0	0	0	3	0	0	0	8	1	1	0	0	0	0	0	0	0	0	1	0	2	0	0	0	0	2	0	0	0	0	0	0	0	0	0	1	0	0	0	0	0	0	0	0	0	0	1	0	1	0	0	0	0	0	0	0	0	0	0	0	0	0	0	0	0	0	0	2	0	0	0	0	0	0	0	0	0	0	0	0	0	0	0	0	0	0	0	0	0	0	0	0	0	0	1	0	0	0	0	0	1	0	1	0	0	0	0	0	0	0	0	0	0	0	1	0	0	0	0	1	0	0	0	1	0	4	0	0	0	0	1	0	0	0	0	0	0	0	0	2	5	0	0	0	1	0	1	0	0	0	0	0	1	8	0	0	0	0	0	0	0	0	0	0	0	0	0	0	0	0	0	0	0	0	0	0	0	0	0	0	0	0	0	0	0	0	0	0	0	0	0	0	0	0	0	0	0	0	8	0	0	0	0	0	0	1	0	0	0	0	0	0	0	0	0	0	0	0	0	0	0	0	0	0	0	1	0	0	0	1	0	0	0	0	1	0	0	0	0	0	0	0	0	0	0	0	0	0	0	0	0	0	0	0	0	0	0	0	0	0	0	1	0	0	0	0	0	0	0	0	0	0	3	0	0	0	0	0	0	0	0	0	0	0	0	0	0	0	0	0	0	0	0	0	0	0	0	0	0	0	0	0	0	0	0	0	2	0	0	0	0	0	1	0	0	0	0	0	1	0	1	0	0	0	0	0	1	0	0	0	0	0	0	0	0	3	0	0	0	0	0	0	0	0	0	0	0	1	0	0	0	0	0	0	0	0	0	0	0	0	0	0	0	0	0	0	0	0	0	0	0	0	0	0	0	3	0	0	0	1	2	0	0	0	0	0	0	0	0	0	0	0	3	0	0	0	0	1	0	0	1	0	0	0	0	0	0	0	0	0	0	0	0	0	0	0	0	0	0	0	1	0	0
Acidobacteria_SB0665_bin19_Engelberts_2020	3	2	0	2	2	4	1	2	1	2	0	1	1	0	1	1	1	1	0	1	1	0	0	1	0	0	0	8	0	1	2	0	1	0	1	1	0	1	1	1	1	0	2	1	1	1	1	1	0	1	1	0	1	1	1	2	0	1	1	1	0	1	1	2	2	0	0	1	0	1	1	1	1	0	3	1	1	1	1	1	1	1	1	1	1	1	1	1	1	1	1	1	1	0	1	1	1	1	1	1	1	1	1	1	1	1	1	1	0	3	1	1	0	2	0	1	1	4	0	0	1	1	1	1	1	1	1	1	1	1	0	1	1	1	1	1	1	1	0	1	2	1	1	1	1	1	1	1	0	1	1	1	8	1	0	0	0	1	2	3	1	0	1	1	1	1	2	2	0	1	1	1	2	2	1	2	1	3	1	1	1	3	1	1	1	1	1	2	1	0	1	1	1	1	1	1	1	1	1	1	1	1	4	1	1	1	1	1	2	1	0	1	0	1	1	1	1	1	1	0	1	1	1	1	1	1	1	1	0	1	0	1	1	0	3	1	1	0	1	1	1	4	1	1	0	2	1	3	1	3	0	1	1	1	1	0	1	1	0	1	2	0	1	5	2	1	1	0	1	1	1	1	1	1	4	1	1	0	0	0	1	1	1	2	1	0	0	1	1	1	0	1	1	0	0	0	0	2	0	1	2	3	1	0	1	1	0	1	0	3	1	1	1	2	1	13	0	1	1	1	1	1	1	0	0	1	1	6	1	2	1	2	1	1	1	0	1	1	1	1	1	1	1	11	1	0	1	3	1	2	1	1	1	1	1	1	1	1	1	0	0	0	3	0	0	0	0	2	0	1	1	0	0	1	0	0	0	1	0	1	0	0	0	0	0	2	1	0	1	1	1	0	0	1	0	1	2	0	0	2	0	4	5	2	1	1	0	2	2	5	0	0	1	1	0	0	0	1	0	1	1	1	0	0	1	1	0	0	0	0	0	0	0	4	2	13	0	1	1	1	1	1	0	0	1	0	1	1	9	1	0	0	3	22	1	1	0	1	1	9	0	1	3	0	2	1	0	3	1	5	0	0	1	0	0	1	2	1	1	1	2	0	2	2	0	15	1	2	3	1	1	1	2	1	1	1	0	1	1	1	1	2	2	1	0	2	1	2	1	4	1	1	0	1	2	1	1	3	3	1	9	1	1	0	1	1	1	1	4	3	1	0	1	2	1	1	3	1	1	1	1	1	2	0	1	0	1	3	1	0	1	0	1	2	0	0	0	1	1	1	2	1	3	2	1	0	1	1	1	1	3	0	1	2	1	1	1	1	0	1	2	0	1	1	14	1	1	0	0	26	2	0	0	0	5	1	0	3	1	1	2	1	1	1	1	11	1	2	0	1	2	2	0	0	2	1	1	7	14	1	0	2	1	0	2	1	1	1	2	0	0	0	0	2	0	3	0	3	0	0	0	0	0	2	2	1	4	0	0	7	0	2	0	0	0	0	2	2	6	2	1	0	0	0	10	1	0	0	1	0	0	2	1	5	1	1	0	2	1	1	1	1	0	0	0	0	0	2	1	0	0	1	0	1	1	1	1	1	3	0	0	2	1	0	8	0	0	1	1	2	1	1	0	1	1	1	0	0	1	0	2	0	2	2	1	0	0	1	5	1	3	1	1	0	5	2	7	0	1	1	0	0	0	0	1	1	0	1	1	4	1	0	1	1	0	1	1	3	1	1	1	2	2	1	1	3	0	3	1	0	1	1	0	0	0	0	1	1	2	0	0	1	3	1	1	1	1	0	1	0	1	1	0	0	1	1	0	1	5	2	1	0	0	1	1	1	0	0	0	1	1	6	4	0	0	0	1	0	0	0	0	0	1	0	1	0	0	0	0	17	1	1	14	1	0	3	1	0	0	0	0	1	1	0	0	1	1	3	1	0	3	0	0	1	1	0	1	0	0	1	0	4	8	1	0	0	0	0	0	0	0	3	0	21	0	0	0	30	0	1	0	0	2	0	0	0	1	0	1	0	0	1	2	1	0	1	0	1	2	2	0	0	0	1	1	0	1	1	2	3	0	0	0	0	1	0	1	0	2	1	0	2	1	0	1	5	0	0	0	1	1	1	1	1	0	0	0	0	0	0	0	0	0	1	2	0	0	0	0	2	0	0	0	0	0	2	0	2	0	1	1	0	1	1	0	0	0	1	2	16	8	0	2	0	7	1	1	0	0	0	0	0	0	0	1	0	0	0	0	0	0	0	0	0	0	1	1	1	0	1	0	1	1	1	3	1	1	4	3	5	0	0	1	1	1	0	1	1	0	1	0	1	2	1	1	1	1	0	3	2	1	0	5	1	1	1	1	1	0	0	2	1	2	1	1	0	0	1	0	1	4	5	0	1	1	1	0	0	0	0	6	0	0	14	0	0	1	1	2	2	1	0	0	0	0	16	0	0	1	1	0	0	2	5	3	0	1	1	0	0	1	0	1	0	0	6	0	0	0	0	0	0	1	0	1	0	0	1	10	0	0	0	0	1	0	0	0	0	1	1	0	0	0	2	0	0	0	0	0	0	0	2	0	0	2	1	0	0	0	8	1	0	0	1	0	0	0	3	1	2	0	0	0	0	1	0	1	1	1	0	0	0	2	0	0	0	0	0	0	0	0	0	0	0	1	0	0	0	0	0	0	1	0	0	0	0	0	1	0	0	1	1	4	0	0	0	0	0	11	0	0	0	0	0	1	0	0	0	2	1	1	0	1	0	1	0	0	0	0	3	1	0	1	0	2	0	0	1	0	0	0	0	1	2	0	0	1	0	0	0	1	0	1	0	0	0	1	0	1	1	0	0	3	0	1	0	1	1	0	0	0	0	0	1	0	0	2	0	1	0	1	0	2	0	0	0	1	0	1	0	1	0	0	0	1	5	1	2	1	1	1	0	1	1	0	1	0	0	11	1	0	1	0	0	0	1	0	1	0	0	0	0	0	0	2	13	0	1	0	2	0	0	0	1	0	0	0	1	23	0	1	0	2	1	1	0	1	6	2	2	0	0	0	0	5	0	0	1	0	1	0	1	0	0	0	0	0	0	0	0	1	0	0	1	2	1	1	1	0	0	1	0	0	2	1	0	0	1	4	1	1	1	0	1	0	0	0	0	0	0	0	1	0	0	0	3	0	10	0	0	12	0	4	0	0	0	1	1	0	1	1	0	1	1	0	0	0	0	1	0	1	1	0	1	0	0	0	0	29	0	0	0	0	0	0	0	0	3	0	0	1	0	0	0	0	0	1	0	0	1	0	0	0	0	3	0	0	1	0	0	1	4	0	0	3	5	3	0	0	0	1	0	0	0	1	1	27	1	0	0	0	0	0	0	1	1	0	0	1	0	1	0	0	0	0	1	1	1	0	0	0	1	0	0	0	0	2	1	1	0	0	0	0	3	1	0	2	0	1	0	0	2	0	0	0	1	0	0	0	1	0	0	0	0	1	0	0	0	0	0	1	1	1	0	0	0	0	1	0	0	0	1	0	0	0	0	0	0	0	1	0	1	0	0	1	0	0	0	0	1	1	0	0	0	1	0	1	0	0	0	0	0	1	0	0	17	1	0	3	0	0	0	0	0	0	1	0	0	1	0	0	0	0	1	3	1	0	1	1	0	0	0	0	1	0	1	0	0	0	1	0	1	9	0	1	0	0	0	1	0	0	1	1	0	0	1	0	0	0	0	0	0	0	1	1	2	3	0	0	2	0	0	0	0	0	0	0	0	0	0	1	0	2	1	0	0	1	0	0	0	0	0	0	0	0	0	0	5	0	1	1	1	1	1	0	0	0	1	0	0	0	0	0	1	0	1	0	0	0	0	1	0	0	0	0	0	1	1	0	0	0	1	0	0	0	2	0	2	25	0	0	0	0	0	1	0	0	1	1	2	0	0	0	0	0	0	1	0	0	0	0	0	1	0	0	1	1	0	0	0	1	1	5	1	0	0	1	0	1	0	2	0	1	0	1	0	1	0	0	2	1	1	0	2	3	0	9	0	1	0	1	0	0	0	0	1	4	0	0	0	0	1	0	0	0	1	0	0	0	0	1	0	0	0	0	1	0	0	1	0	0	1	1	1	1	0	0	0	0	0	0	1	5	0	0	2	1	2	0	0	0	0	1	0	0	1	0	1	0	0	0	0	3	0	1	0	0	0	0	1	1	0	0	0	1	0	0	0	1	1	0	0	10	0	0	1	3	1	2	0	0	9	0	1	1	0	0	0	26	0	0	0	0	2	0	3	0	0	1	0	0	1	0	4	0	2	0	0	4	0	0	0	0	3	0	3	0	2	0	0	0	0	0	0	0	0	0	1	0	0	0	0	0	0	0	0	1	1	0	1	0	0	0	0	5	2	0	3	5	1	0	4	1	0	0	0	1	0	0	1	0	0	1	1	1	5	3	0	2	0	0	3	5	0	0	0	1	0	0	0	0	1	0	0	0	4	0	1	1	0	1	1	0	1	2	0	0	1	1	0	1	0	0	1	1	1	3	5	1	2	2	0	2	2	0	1	1	0	0	1	1	0	0	0	1	0	0	3	0	0	1	0	1	0	0	1	1	2	0	0	1	3	0	0	0	0	0	1	0	0	0	0	0	0	0	4	0	0	1	0	1	0	0	1	0	0	3	1	0	0	0	0	1	1	1	0	0	0	0	1	0	1	0	0	1	1	0	0	0	0	0	1	0	0	1	0	0	0	0	0	0	0	1	0	2	0	0	0	0	0	0	1	0	0	0	0	0	0	0	0	0	0	0	0	0	0	1	2	0	0	4	0	0	0	0	0	0	0	0	1	1	0	0	1	0	0	0	0	0	0	0	0	0	0	0	0	1	0	1	0	0	0	2	0	0	2	0	0	3	0	0	1	0	0	0	0	0	2	0	4	1	1	1	0	0	1	0	0	2	0	0	0	0	0	0	2	1	0	0	0	0	0	0	0	1	0	0	0	0	0	0	1	0	0	0	0	3	0	0	0	0	0	2	1	1	1	0	1	0	1	0	2	0	0	1	0	0	0	0	2	0	0	0	1	1	0	1	0	0	1	0	0	0	0	0	0	0	0	0	1	1	0	0	0	0	0	0	0	0	0	0	1	0	0	0	0	1	0	0	0	1	0	1	0	0	0	2	0	0	1	0	0	0	0	0	1	1	1	0	0	0	0	2	0	1	0	0	0	0	0	0	0	0	0	0	0	0	1	1	2	0	0	0	0	0	0	1	1	1	0	0	0	0	0	0	0	0	0	0	0	0	0	0	0	0	0	0	0	1	0	0	0	0	0	0	0	0	0	0	0	0	1	0	0	0	0	1	0	0	0	0	2	0	0	0	0	0	0	1	0	0	0	0	5	0	0	0	0	0	0	0	0	0	0	2	0	0	0	0	0	0	1	0	2	0	6	0	0	0	0	0	0	2	0	0	0	0	0	0	0	0	0	0	0	2	38	0	0	0	0	0	1	0	0	0	0	0	0	0	0	0	0	0	0	0	0	1	1	0	0	0	0	1	0	0	0	0	0	0	0	0	0	0	0	1	0	0	0	1	5	0	1	5	1	0	0	0	1	0	0	2	1	0	1	0	0	1	0	0	0	0	0	0	1	0	0	0	0	0	0	0	0	0	0	0	0	1	1	0	0	0	0	0	0	1	0	0	1	0	0	0	0	0	0	0	0	0	0	0	1	0	1	0	0	0	1	0	0	0	0	0	0	2	0	0	3	0	0	0	0	0	0	1	0	0	0	0	0	0	0	1	0	0	0	0	0	1	0	0	2	1	29	1	0	0	0	0	0	0	0	0	0	0	0	0	0	1	0	0	0	0	0	0	0	0	0	1	0	0	1	0	1	0	0	0	0	0	0	0	0	0	0	0	1	1	0	0	0	0	0	0	0	0	0	0	0	0	1	0	0	0	0	0	1	0	1	0	0	4	0	0	0	0	0	0	3	0	2	1	0	1	0	1	0	0	0	0	0	1	0	0	0	1	0	0	0	0	0	1	1	0	0	0	0	2	1	3	0	0	0	0	0	0	0	0	0	1	0	0	0	0	1	1	0	1	0	0	0	0	0	0	0	0	0	0	0	0	1	0	0	0	0	0	1	0	0	0	0	0	0	0	0	0	0	0	0	0	0	0	0	0	0	0	0	0	0	0	0	0	0	0	0	1	1	0	0	1	1	0	0	0	0	0	0	0	0	0	0	0	0	0	0	1	1	0	0	0	0	0	0	1	0	4	0	0	0	0	0	0	2	1	1	1	0	0	0	0	0	0	0	0	0	0	0	0	0	0	1	0	0	0	0	0	0	0	0	0	0	0	0	0	1	0	0	0	0	0	1	0	0	0	0	0	0	0	1	0	0	0	0	0	0	0	1	0	2	1	0	2	0	0	0	0	0	0	0	0	0	0	2	0	2	0	0	0	1	1	0	0	0	0	4	0	0	0	0	0	0	0	0	0	0	0	0	0	0	0	0	0	0	0	1	0	0	0	0	0	0	1	0	0	0	0	0	0	0	0	0	0	1	2	0	0	0	1	1	0	0	0	0	0	0	0	1	0	0	0	0	0	0	0	0	0	0	0	0	0	0	1	0	1	0	0	0	0	0	0	3	0	4	0	1	1	0	0	0	3	0	0	0	0	0	0	0	0	0	0	0	0	0	0	0	0	0	0	0	0	0	0	0	2	0	0	0	0	0	0	0	1	0	0	0	0	1	0	0	0	0	1	0	0	0	0	0	0	1	1	1	0	0	2	2	0	0	2	0	0	2	0	1	0	0	2	0	1	0	0	0	0	0	0	0	0	0	1	0	0	0	0	0	0	0	0	0	0	0	1	1	0	0	0	0	0	0	0	0	0	0	0	0	0	0	0	0	0	0	0	0	0	0	0	0	0	0	0	0	0	0	0	2	0	0	0	0	0	0	0	0	0	0	1	0	0	1	0	0	0	0	0	1	0	0	1	0	1	0	0	0	0	0	0	0	0	0	0	0	0	0	0	1	0	0	0	0	0	0	0	0	0	0	0	0	0	0	0	0	0	0	0	0	0	0	0	0	0	0	0	0	0	0	1	0	0	0	0	5	1	0	1	2	0	1	0	0	0	0	5	0	0	0	10	0	0	0	1	1	0	0	0	0	0	0	0	0	0	0	0	2	1	1	1	1	0	0	0	0	1	0	1	1	0	0	2	0	0	1	0	1	0	0	2	0	0	0	0	0	1	0	5	0	0	0	0	1	4	0	0	0	2	1	0	0	0	1	3	0	0	0	1	0	0	0	0	0	0	0	0	0	0	0	0	0	0	0	0	0	1	0	0	0	0	0	0	0	2	1	0	0	0	1	0	0	0	0	0	0	0	0	0	0	1	0	0	0	0	0	0	0	0	0	0	0	0	0	0	0	0	1	1	0	0	0	4	0	0	0	1	1	0	0	0	0	0	0	0	1	0	0	0	0	0	0	0	0	0	0	0	0	0	1	0	0	0	0	1	0	0	0	0	0	0	0	0	0	0	0	0	0	0	1	0	0	0	0	0	0	0	0	0	2	0	0	1	0	0	0	2	0	1	0	0	0	0	0	0	0	0	0	0	0	0	0	0	0	0	0	0	0	0	0	0	0	1	0	0	0	1	0	0	0	0	0	0	0	0	0	0	0	0	1	0	0	2	0	0	0	0	0	0	0	0	0	0	0	1	0	0	0	1	0	0	0	0	0	0	0	0	0	6	0	0	0	0	0	0	0	0	1	0	0	0	0	0	0	0	0	0	0	0	0	0	5	1	5	0	0	0	0	0	0	0	0	0	0	0	0	0	0	0	0	0	0	0	0	0	0	1	1	1	1	0	0	0	0	0	0	0	0	0	0	0	0	0	0	0	0	3	2	0	0	0	0	0	0	0	0	0	0	0	1	0	0	0	0	0	1	0	0	0	0	0	0	0	0	0	0	0	0	0	0	0	0	0	0	0	0	0	0	0	0	0	0	0	0	5	4	0	0	0	1	0	0	0	8	0	1	0	0	0	0	0	0	0	0	0	0	7	0	0	0	0	4	0	0	0	1	0	0	0	0	0	0	0	0	0	0	0	0	0	0	0	0	0	0	2	1	0	0	0	0	0	0	0	0	0	0	0	0	0	0	0	0	0	5	1	1	0	0	0	0	0	0	0	0	1	0	0	0	0	0	0	0	0	0	0	1	0	1	0	0	2	0	0	0	0	0	2	0	7	0	0	0	0	1	0	0	0	0	0	0	1	0	0	0	0	0	0	0	0	0	0	5	1	1	1	0	0	0	0	0	0	0	0	0	0	3	30	0	1	0	2	0	1	0	0	0	1	0	1	2	0	0	0	0	0	0	0	0	0	0	0	0	0	0	0	0	0	0	0	0	0	0	0	0	0	0	0	0	0	0	0	0	0	0	0	0	0	0	0	1	0	0	0	0	1	0	0	0	0	0	1	6	0	0	0	0	1	0	0	0	0	0	0	0	0	0	0	0	0	0	0	0	0	0	0	2	0	0	0	0	1	0	0	0	0	0	0	0	0	1	0	0	0	0	0	0	0	0	0	1	0	0	0	0	0	0	0	1	0	0	0	0	0	0	0	0	0	0	2	0	1	0	0	0	0	0	0	0	0	1	0	0	0	0	0	0	0	0	0	0	0	0	0	0	0	0	1	0	0	0	0	0	2	0	0	0	0	0	0	0	0	0	0	1	0	0	0	0	0	0	0	0	0	0	0	0	0	0	0	0	0	1	0	0	0	0	0	0	0	0	0	1	0	0	0	0	0	0	0	0	0	0	0	0	0	0	0	0	1	0	2	0	0	0	0	0	0	0	0	0	0	1	0	0	0	1	1	0	0	0	0	0	0	0	0	1	0	0	1	0	0	0	0	2	0	0	0	0	0	0	0	0	0	0	2	0	0	0	0	0	0	2	0	0	0	0	1	0	0
Acidobacteria_SB0665_bin9_Engelberts_2020	1	1	1	3	1	3	1	2	1	1	0	1	1	0	2	1	1	1	1	2	2	1	0	1	0	0	0	2	0	2	1	0	1	0	1	2	1	2	1	1	1	1	3	1	1	1	1	1	1	1	1	0	1	1	1	1	0	1	1	1	0	1	1	1	1	0	0	1	0	1	1	0	1	1	5	1	1	1	1	1	1	1	1	1	1	1	1	1	1	1	1	1	1	1	1	1	1	1	0	1	1	1	1	1	1	1	1	1	2	2	1	1	0	2	0	1	1	1	0	0	0	1	1	2	1	1	1	1	1	1	1	1	1	1	1	1	1	1	0	1	3	1	1	0	0	1	2	1	1	1	1	0	7	1	1	1	0	1	0	2	1	1	1	2	1	2	1	1	0	1	1	1	1	1	1	2	2	3	1	1	1	3	1	1	1	2	2	0	1	0	1	1	1	1	1	1	1	1	1	1	1	1	3	1	1	1	0	1	2	1	0	0	0	1	1	1	1	0	0	0	1	1	1	1	0	1	1	1	0	1	1	1	1	1	2	1	1	0	1	1	2	6	1	1	0	1	1	2	1	3	2	1	1	1	1	1	1	0	1	1	0	0	1	4	1	1	1	0	0	0	1	0	1	1	5	0	0	0	0	0	1	1	1	7	1	0	1	1	1	1	0	1	1	0	0	0	1	2	1	2	1	1	1	0	1	4	0	0	0	0	1	1	1	2	2	6	1	2	1	1	1	1	1	1	0	1	4	3	1	2	1	1	1	1	1	1	1	1	1	1	1	0	1	10	3	0	0	1	1	2	1	1	1	1	1	1	1	1	1	0	0	0	2	0	1	0	0	3	0	3	1	0	0	1	1	0	1	1	0	2	0	1	1	0	0	1	2	0	1	2	1	1	0	1	0	2	2	3	0	2	0	1	3	0	1	0	0	0	0	5	0	0	0	1	0	0	1	1	1	1	0	1	0	0	0	0	1	0	1	2	0	0	0	5	2	22	0	1	1	1	1	0	1	0	0	0	1	1	5	1	0	0	2	16	1	1	1	1	1	9	1	1	2	0	1	2	0	6	1	2	0	3	1	0	0	0	2	1	1	1	4	1	2	1	0	19	2	2	0	1	0	1	3	1	1	3	1	1	1	1	1	1	2	2	0	1	1	2	1	4	1	0	1	1	3	1	1	3	2	1	2	1	1	0	1	2	1	1	2	2	1	2	1	1	1	1	3	1	1	2	0	1	1	0	1	0	1	2	0	0	1	1	6	0	0	1	0	1	1	0	3	0	2	1	1	1	0	1	1	1	22	1	1	0	0	1	3	0	0	0	3	0	1	2	9	1	1	1	0	16	1	0	3	0	0	1	2	4	1	1	1	1	1	6	1	10	2	2	0	1	2	2	0	0	2	1	1	4	0	1	1	1	1	0	1	1	0	1	3	0	2	0	0	1	1	4	0	3	0	0	1	0	1	2	4	1	0	1	0	3	0	0	0	3	0	1	5	22	2	1	1	0	0	0	5	2	0	1	0	0	0	2	2	0	1	1	1	1	1	1	1	1	0	0	0	0	1	2	1	0	0	0	2	1	1	3	1	1	2	1	0	1	1	1	5	0	0	2	1	2	2	1	0	1	1	2	2	0	1	0	2	0	4	2	3	2	1	0	5	1	2	1	1	1	6	1	0	0	1	3	1	1	0	0	1	0	0	2	0	3	1	0	1	1	0	1	1	2	1	1	1	2	2	1	1	3	0	2	1	1	1	1	0	2	0	0	1	0	1	4	1	0	3	1	1	0	0	0	1	0	1	1	0	0	1	1	1	1	5	5	1	0	0	1	1	1	0	0	1	1	1	5	2	0	0	0	1	0	0	0	0	0	0	0	0	1	1	1	0	8	3	1	6	1	0	3	1	0	0	1	0	1	1	0	0	1	3	1	0	3	3	0	1	1	1	1	1	1	1	2	0	5	5	1	0	0	0	1	0	0	0	2	0	3	0	0	0	8	0	1	0	2	1	0	0	0	0	0	0	0	0	1	1	0	0	1	0	3	0	2	0	1	0	1	1	0	4	0	0	1	0	1	0	0	0	0	0	1	2	0	0	1	0	0	0	2	0	0	0	1	1	1	1	1	0	0	0	0	0	0	0	0	0	1	3	0	3	0	0	2	0	0	0	0	0	2	0	0	0	1	1	0	0	0	0	1	0	1	0	11	6	0	1	0	11	1	1	0	0	0	0	1	0	0	2	0	0	0	0	0	0	0	0	0	0	1	1	1	0	1	0	2	0	0	1	1	0	1	0	0	0	0	1	1	0	0	0	2	0	1	0	1	1	1	1	1	1	1	2	1	1	0	2	1	1	1	1	1	1	1	0	1	1	2	1	1	0	1	0	1	2	1	0	0	1	1	0	0	0	0	8	1	0	12	0	0	0	1	0	0	1	1	0	2	1	2	0	0	0	0	1	1	0	2	3	0	0	2	1	0	0	0	1	1	0	4	0	0	1	0	0	1	0	0	1	0	0	1	7	2	0	0	0	1	1	1	0	0	1	1	0	1	0	1	0	0	1	0	1	0	0	1	0	0	3	1	0	0	0	2	1	0	0	1	0	0	0	3	1	2	0	1	0	0	1	0	1	0	2	0	0	0	1	0	0	0	0	0	0	0	0	0	1	0	1	0	0	0	1	0	0	1	0	0	0	0	0	0	0	0	0	1	4	0	2	0	0	0	19	0	0	0	0	0	1	0	0	0	1	1	0	0	0	0	2	0	0	0	1	4	1	2	1	0	0	2	1	1	0	0	0	0	0	1	0	0	3	0	0	0	1	0	1	0	0	0	0	1	0	4	0	0	3	1	0	0	1	1	0	0	0	1	0	0	0	0	1	1	1	0	1	0	2	0	0	0	1	0	1	0	0	0	0	0	2	3	0	2	2	2	0	0	0	0	0	1	0	0	12	1	0	1	0	1	0	1	0	0	0	0	0	0	1	0	1	6	0	1	1	0	0	1	0	1	0	0	1	1	28	1	0	0	2	0	1	0	0	4	1	1	0	0	0	0	6	0	1	2	0	0	0	0	1	0	0	0	0	0	0	1	1	0	0	1	1	1	2	0	0	1	4	0	0	2	2	0	0	1	1	0	0	0	0	1	0	0	0	1	0	0	0	1	0	0	0	1	0	9	0	1	7	0	1	0	0	0	1	1	0	0	0	0	1	1	0	1	0	0	1	2	0	1	0	1	0	0	0	0	27	0	0	0	0	0	0	0	0	2	0	0	1	0	0	0	0	0	0	0	0	2	0	0	0	0	1	0	0	0	0	0	1	2	0	0	3	3	3	0	2	0	1	0	0	0	1	0	16	1	0	0	0	1	0	0	1	1	0	1	10	2	0	0	0	0	0	1	1	1	0	0	0	3	0	0	0	0	0	0	1	0	0	0	0	5	1	0	1	0	1	0	0	1	0	1	0	2	3	0	0	0	0	0	0	0	0	0	0	0	0	0	0	2	0	0	0	0	2	1	0	1	0	0	0	1	0	0	0	0	0	1	0	1	0	0	0	0	0	0	1	0	0	0	2	0	2	0	0	0	0	0	0	0	2	0	0	5	1	0	3	0	0	0	0	0	0	0	0	0	0	0	0	0	0	1	2	1	0	1	1	0	0	0	0	1	0	0	1	0	0	1	0	1	17	0	0	0	0	0	1	0	0	1	1	0	1	1	0	0	0	0	0	0	0	0	1	7	0	0	1	2	0	0	0	0	0	0	0	1	0	0	0	0	1	2	0	0	0	0	0	0	0	0	0	0	0	1	0	1	1	0	5	0	0	1	0	0	0	0	0	0	0	0	0	1	0	1	0	0	0	0	0	0	0	1	1	1	0	1	0	0	1	1	0	0	0	0	0	1	7	0	0	2	0	2	1	0	0	1	1	1	0	2	0	0	0	0	1	1	1	0	0	1	1	0	0	0	1	0	0	0	0	1	6	1	0	0	0	0	2	0	9	0	0	0	0	0	1	0	0	3	0	1	0	1	0	1	2	1	0	0	1	0	0	0	0	0	5	0	1	0	0	1	0	0	1	2	0	0	0	0	0	0	2	0	1	1	0	0	1	0	0	1	0	0	1	0	0	0	0	0	0	1	4	0	0	3	0	1	0	0	0	0	1	0	0	1	0	1	0	0	0	0	0	0	2	0	0	1	0	2	0	0	0	0	0	0	0	0	2	1	0	0	2	0	0	1	4	0	1	0	2	9	0	0	1	1	0	0	0	0	0	0	0	0	0	1	0	0	1	0	0	1	0	2	0	2	0	0	3	0	0	0	1	2	1	2	0	1	0	0	0	0	0	0	0	0	0	1	0	1	0	0	0	3	1	0	1	1	0	1	0	0	0	1	7	1	0	0	6	1	0	0	1	0	0	0	2	0	0	1	0	0	1	0	1	13	5	0	5	0	0	5	5	0	0	0	3	0	0	1	0	1	1	0	0	4	1	1	4	0	1	1	0	1	1	0	0	1	2	1	0	0	3	0	0	1	0	2	0	2	1	0	7	0	0	2	2	1	0	1	0	0	0	0	1	0	1	0	0	0	1	0	1	0	0	2	1	3	0	0	1	6	0	0	0	0	1	0	0	0	2	0	0	2	0	1	0	0	2	0	1	0	0	1	0	0	2	0	1	0	0	0	1	0	0	0	0	0	1	1	0	0	0	0	0	1	0	0	0	0	0	3	0	0	0	0	0	0	0	0	0	0	0	1	0	1	0	0	0	0	0	3	0	0	0	2	0	0	0	0	0	0	0	0	0	0	1	0	0	0	1	0	0	0	0	0	0	0	0	1	0	0	1	1	1	0	2	0	1	0	1	0	0	0	0	0	0	0	0	0	0	0	5	0	0	2	0	0	1	1	2	2	1	0	0	1	0	2	0	3	1	0	1	0	0	0	0	3	1	0	0	0	2	0	0	1	1	0	0	0	0	0	1	0	0	1	0	0	0	0	0	1	0	0	0	1	3	0	0	0	0	0	1	3	2	0	0	1	2	1	0	0	0	1	1	0	0	0	0	3	0	0	0	1	0	0	0	0	0	1	2	0	0	0	0	0	0	0	0	2	0	3	0	1	1	0	0	0	0	0	0	1	0	0	0	0	1	0	0	1	0	1	0	0	0	0	0	1	0	0	0	0	0	0	3	0	1	0	0	0	0	0	2	1	0	0	0	0	0	0	0	1	0	0	0	1	0	1	1	2	0	0	0	0	0	0	0	0	0	0	0	0	0	0	0	0	0	0	1	0	0	0	0	0	0	0	0	0	0	0	0	0	0	0	1	0	0	0	1	0	0	1	0	0	0	0	0	0	0	0	0	0	0	0	0	0	0	0	0	0	2	0	0	3	0	0	0	0	0	0	0	0	0	0	0	0	0	0	0	0	0	0	0	0	0	4	0	0	0	0	0	0	0	0	0	0	0	0	0	0	0	0	1	0	1	2	0	0	0	0	0	1	0	0	0	0	0	0	0	1	0	0	0	0	0	0	0	2	0	1	0	0	1	0	0	0	0	0	0	0	0	0	0	0	1	1	0	0	0	1	0	0	7	1	0	0	1	4	0	0	1	0	0	0	0	0	1	2	0	0	0	0	0	0	0	0	0	0	0	0	0	0	0	1	0	0	1	0	0	0	0	0	0	0	1	0	0	1	0	2	0	0	0	0	0	0	0	0	0	0	0	1	1	0	0	1	0	0	0	0	1	0	0	0	0	1	0	0	0	1	0	0	0	0	0	0	1	0	0	0	1	0	0	1	0	0	1	0	0	2	0	0	0	0	0	0	0	0	0	0	0	1	0	0	0	0	1	0	0	1	0	0	0	2	0	0	1	0	0	2	0	1	0	0	0	0	0	0	1	0	0	0	0	0	0	0	0	0	0	0	0	0	0	1	0	0	0	2	0	0	0	0	0	0	0	1	0	0	0	0	1	1	0	0	0	8	0	15	0	0	0	0	0	0	0	0	0	0	0	0	0	1	1	0	0	0	0	0	0	0	0	0	0	0	0	1	0	0	0	0	0	0	0	0	0	0	0	0	0	0	0	0	0	0	1	0	0	0	0	1	0	0	0	0	0	0	0	0	0	0	0	0	0	1	0	0	0	0	0	0	0	0	1	3	0	0	0	0	0	0	0	0	1	0	1	0	0	0	0	0	0	0	0	0	0	0	0	2	0	0	0	0	0	0	0	0	0	0	0	0	0	0	0	0	0	0	0	0	0	0	0	0	3	0	0	0	1	0	0	0	2	0	1	0	0	0	0	0	0	0	0	0	0	0	1	0	0	1	0	0	0	0	0	0	0	0	0	0	1	0	0	0	0	0	0	0	1	1	0	0	0	0	0	0	0	1	0	0	0	1	1	0	0	1	0	2	2	1	2	0	0	0	0	0	0	0	0	0	0	0	0	1	0	0	0	0	1	0	0	0	0	2	0	0	0	0	0	0	0	0	0	0	0	0	0	0	1	0	0	0	0	0	0	0	1	1	0	0	0	0	0	0	0	0	0	0	0	0	0	0	1	0	0	0	0	0	0	0	0	0	0	1	0	0	0	0	0	0	0	0	0	0	0	0	0	0	0	0	0	0	0	0	0	0	0	0	0	2	0	9	0	0	0	0	0	0	1	0	0	0	0	0	0	0	0	0	0	0	0	0	0	0	0	0	0	0	0	0	0	0	0	0	1	0	0	0	0	0	0	0	0	0	0	1	0	0	0	0	1	0	0	0	0	0	0	1	1	0	0	0	0	1	0	0	2	0	0	4	0	0	1	0	2	0	0	0	0	0	0	0	0	0	0	2	0	0	0	0	2	0	0	0	0	0	0	0	1	1	0	0	0	0	0	0	0	0	0	0	0	0	0	0	0	0	0	0	0	0	0	0	1	0	0	0	0	0	0	0	0	0	0	0	0	0	0	0	0	0	0	0	0	0	0	0	0	1	0	0	0	0	0	0	0	0	1	0	0	0	0	0	0	1	0	0	0	0	1	0	0	0	1	0	0	0	0	0	0	0	0	0	0	0	0	0	0	0	0	0	0	0	0	0	0	0	0	1	0	0	0	0	0	0	3	0	0	8	0	0	1	2	0	0	0	0	0	0	3	0	0	0	18	0	0	0	0	0	0	0	0	0	0	0	0	0	1	0	0	1	0	1	1	1	0	0	0	0	0	0	0	0	0	0	0	0	0	0	0	0	0	1	1	0	0	0	0	0	1	0	4	0	0	0	0	0	1	0	0	1	2	0	0	0	0	0	1	0	0	0	0	0	0	0	2	1	0	0	0	0	0	0	0	0	0	0	0	0	7	0	0	0	0	1	0	0	0	0	0	0	0	0	0	0	0	0	0	0	0	0	0	0	0	0	0	0	0	0	0	0	0	0	0	1	0	0	0	0	0	0	0	0	0	0	2	0	1	0	0	0	0	0	0	0	0	0	0	1	0	0	0	0	0	0	0	0	0	0	0	0	0	1	0	0	0	0	2	0	0	0	0	0	0	0	0	0	0	0	0	0	0	0	0	0	0	0	0	0	0	0	1	1	0	0	0	0	0	1	1	0	0	0	0	2	0	1	0	0	0	0	0	0	0	0	0	0	0	0	0	0	0	0	0	0	0	0	0	0	0	0	0	0	0	0	0	0	0	0	0	1	0	0	0	0	0	0	1	0	0	0	0	0	0	0	0	0	0	2	2	0	0	0	0	1	1	0	0	0	0	0	8	0	0	0	0	0	0	0	0	0	0	0	0	0	0	0	1	0	0	0	0	0	0	6	3	2	0	0	0	0	0	0	0	0	0	0	0	0	0	0	0	0	0	0	1	1	0	0	0	0	0	2	0	0	0	0	0	0	0	0	0	0	0	0	0	0	0	0	1	1	0	0	0	1	0	0	0	0	0	0	0	1	0	0	0	0	0	0	0	0	0	0	0	0	0	0	0	0	0	0	4	0	1	0	0	0	0	0	0	0	0	0	0	0	0	0	3	6	0	0	0	2	0	0	0	1	1	1	0	0	0	0	0	0	0	0	1	1	3	0	0	0	0	1	0	0	0	0	0	0	0	0	0	0	0	0	0	0	0	0	0	2	0	0	0	0	0	1	0	3	0	0	0	1	0	1	0	0	0	0	1	0	0	0	0	1	0	0	0	0	0	0	0	0	0	0	1	0	1	0	0	0	0	0	0	0	0	0	0	0	0	0	0	0	0	0	0	0	1	0	5	0	0	0	0	0	0	0	0	0	0	0	0	0	0	0	0	0	0	0	0	2	0	2	0	1	1	1	0	0	0	0	0	0	0	0	0	1	84	0	0	0	0	0	1	0	0	0	0	0	1	0	0	0	0	0	0	0	0	0	0	0	0	0	0	0	0	0	0	0	0	0	0	0	0	0	0	0	0	0	0	0	0	0	0	0	0	0	0	0	0	4	0	0	0	0	4	0	0	0	0	0	0	1	0	0	0	0	0	1	0	0	0	0	0	0	0	0	0	0	0	0	0	0	0	0	0	5	0	0	0	0	0	2	0	0	0	0	0	0	0	0	0	0	0	0	0	0	0	0	0	0	0	0	0	0	0	0	0	1	0	0	0	0	0	0	0	0	0	0	2	0	0	0	0	0	0	0	0	0	0	0	0	0	0	0	1	0	0	0	0	0	0	1	0	0	0	0	0	0	0	0	0	0	0	0	0	0	0	0	0	0	0	0	0	0	0	0	0	0	0	0	0	0	0	0	0	0	0	0	0	0	0	0	0	0	0	0	0	0	0	0	0	0	0	0	0	0	0	0	0	0	0	0	0	0	0	0	0	0	0	0	1	0	0	0	0	0	0	0	0	0	0	4	0	0	0	1	0	0	0	0	0	0	0	0	0	1	0	0	1	0	0	0	0	5	0	0	1	0	0	0	0	0	0	0	0	0	0	1	0	1	0	0	0	1	0	0	1	0	0
Acidobacteria_SB0666_bin22_Engelberts_2020	3	2	0	3	2	4	1	2	1	2	0	1	1	0	1	1	1	1	0	1	1	0	0	1	0	0	0	8	0	1	2	0	1	0	1	1	0	1	1	1	1	0	2	1	1	1	1	1	0	1	1	0	1	1	1	2	0	1	2	1	0	1	1	2	2	0	0	1	0	1	1	1	1	0	3	1	1	1	1	1	1	1	1	1	1	1	1	1	1	2	1	1	1	0	1	1	1	1	1	1	1	1	1	1	1	1	1	1	0	2	1	1	0	2	0	1	1	4	0	0	1	1	2	2	1	1	1	1	1	1	0	1	1	1	1	1	1	1	0	1	2	1	1	1	1	1	1	1	1	1	1	1	9	1	0	0	0	1	2	3	1	0	1	1	1	1	2	2	0	1	1	1	2	1	1	2	1	4	1	1	1	4	1	1	1	1	1	2	1	0	1	1	1	1	1	1	1	1	1	1	1	1	4	1	1	1	1	1	2	1	0	1	0	1	1	1	1	1	1	0	1	1	1	1	1	1	1	1	0	1	0	1	1	0	3	1	1	0	1	1	1	4	1	1	0	2	1	3	1	3	0	1	1	1	1	0	1	1	0	1	2	0	1	4	2	1	1	0	1	1	1	1	1	1	4	1	1	0	0	0	1	1	1	1	1	0	0	1	1	1	0	1	1	0	0	0	1	3	0	1	3	4	2	0	1	1	0	1	0	5	1	1	1	2	2	15	0	1	1	1	1	1	1	0	0	1	1	6	1	2	1	2	1	1	1	0	2	1	1	1	1	1	1	14	1	0	1	3	1	2	1	1	1	1	1	1	1	1	1	0	0	0	4	0	0	0	0	3	0	1	1	0	0	2	0	0	0	1	0	1	0	1	0	0	0	2	1	0	1	1	1	0	0	1	0	1	2	0	0	0	1	4	5	2	1	1	0	2	2	5	0	0	1	1	0	0	0	1	1	1	1	1	0	0	1	1	0	0	0	0	1	0	0	3	2	13	0	0	1	1	1	1	0	0	1	0	1	1	9	1	0	0	5	17	1	1	0	1	1	6	0	1	3	0	2	1	0	3	1	4	0	0	1	0	0	1	2	0	1	1	2	0	1	1	0	17	1	2	2	1	1	1	2	1	0	1	0	1	1	1	1	4	3	1	0	1	1	2	1	2	1	2	0	1	2	1	1	3	3	1	8	1	1	0	1	2	1	1	4	2	1	0	1	2	1	1	5	1	1	1	1	1	2	0	1	0	1	3	1	0	1	0	1	2	0	0	0	2	1	1	3	1	2	2	1	0	1	1	1	1	6	0	1	2	1	5	1	1	0	0	2	0	1	1	16	1	1	0	0	26	1	0	0	0	5	1	0	3	1	1	2	1	2	1	1	13	0	3	0	0	2	2	0	0	2	1	1	9	12	1	1	2	1	0	1	1	1	1	2	0	1	0	0	1	1	4	0	4	0	0	0	0	0	2	1	1	5	0	0	8	0	2	0	1	0	0	2	1	6	2	1	0	0	0	10	2	0	0	1	0	0	2	1	6	1	1	0	2	1	1	1	1	0	0	0	0	0	2	1	0	0	1	1	1	1	1	1	1	2	1	0	2	1	0	8	0	0	1	1	2	1	1	0	0	1	1	0	0	1	0	2	0	1	2	1	0	0	2	5	1	3	1	1	0	8	2	7	0	1	1	0	0	0	0	1	1	0	1	1	4	1	0	1	1	0	1	1	3	1	1	2	2	2	1	1	3	0	3	1	0	1	1	0	0	0	0	1	1	2	1	1	1	3	1	1	1	1	0	1	0	1	1	0	0	1	1	0	1	4	2	1	0	0	1	1	1	0	0	0	1	1	7	4	0	0	0	1	0	0	0	0	0	2	0	1	0	0	0	0	16	2	1	13	1	0	4	1	0	0	0	0	1	2	0	0	1	1	3	2	3	1	0	1	1	1	0	1	0	0	2	0	5	8	3	1	0	0	0	0	0	0	3	0	22	0	0	0	36	0	2	0	0	2	0	0	0	1	0	1	0	0	1	2	1	0	1	0	2	5	2	0	0	0	1	1	0	1	0	2	3	0	0	0	0	1	0	1	0	2	1	0	2	1	0	1	6	0	0	0	1	1	1	1	1	0	0	0	0	0	0	0	0	0	1	1	0	0	0	0	2	0	0	0	0	0	2	0	2	0	1	2	0	1	1	0	0	0	1	2	16	8	0	2	0	8	1	1	0	0	0	0	0	0	0	2	0	0	0	0	0	0	0	0	0	0	1	1	2	0	1	0	0	1	1	3	2	1	4	3	5	0	0	1	1	1	0	0	1	0	1	0	1	2	1	1	1	1	0	1	3	1	0	3	1	1	1	1	1	0	0	1	1	2	1	1	0	0	1	0	1	2	7	0	1	1	1	0	0	0	0	8	0	0	14	0	0	1	1	2	2	1	0	0	0	0	13	0	0	1	1	0	0	2	5	3	0	1	1	0	0	1	0	1	0	0	6	0	2	0	0	0	0	1	0	1	0	0	1	8	0	0	0	0	1	0	0	0	0	0	1	0	0	0	2	0	0	0	0	0	0	0	2	0	0	2	1	0	0	1	10	1	0	0	1	0	0	0	3	1	2	0	0	0	0	1	0	1	1	1	0	0	0	2	0	0	0	0	0	0	0	0	0	0	0	1	0	0	0	0	0	0	1	0	0	1	0	0	0	0	0	1	1	4	0	0	0	0	0	5	0	0	0	0	0	1	0	0	0	2	1	1	1	1	0	1	0	0	0	0	1	2	0	1	0	1	0	0	0	0	0	0	0	2	1	0	0	0	0	0	0	1	0	1	0	0	0	1	0	1	0	0	0	2	0	1	0	1	1	0	0	0	0	0	1	0	0	2	0	2	0	1	0	2	0	0	0	1	0	0	0	0	0	0	0	1	5	0	2	1	1	1	0	3	1	0	2	0	0	6	1	0	1	0	0	0	1	0	1	0	0	0	0	0	0	2	11	0	1	0	2	0	0	0	0	0	0	0	1	28	0	1	0	2	1	1	0	1	6	2	1	0	0	0	0	6	0	0	2	0	0	0	1	0	0	0	0	0	0	0	0	1	0	0	1	2	1	1	1	0	0	1	0	0	3	1	0	0	1	3	1	1	1	0	1	0	0	0	0	0	0	0	1	0	0	0	3	0	10	0	0	5	0	7	0	0	0	0	1	0	1	1	0	1	1	0	0	0	0	1	0	1	1	0	1	0	0	0	0	38	0	0	0	0	0	0	0	2	3	0	0	1	0	0	0	0	0	1	0	0	2	0	0	0	0	2	0	0	1	0	1	1	4	0	0	4	2	3	0	0	0	1	0	0	0	1	1	28	2	0	0	0	0	0	0	1	1	0	0	1	0	1	0	0	0	0	1	1	1	0	0	0	2	0	0	0	0	0	0	0	0	0	0	0	3	1	0	2	0	1	0	0	2	0	0	0	1	0	0	0	1	0	0	0	0	0	0	0	0	0	0	0	1	0	0	0	0	0	1	0	0	0	1	0	0	0	0	0	0	0	1	0	1	0	0	1	0	0	0	0	1	1	0	0	0	1	0	1	0	0	0	0	0	1	0	0	16	1	0	3	0	0	0	0	0	0	1	0	0	1	0	0	0	0	1	3	1	0	1	1	0	0	0	0	1	0	1	0	1	0	1	0	1	5	0	1	0	0	0	1	0	0	1	1	0	0	1	0	0	0	0	0	0	0	1	1	3	3	0	0	3	0	0	0	0	0	0	0	0	0	0	1	0	2	1	0	0	1	0	0	0	0	0	0	0	0	0	0	4	0	1	1	0	1	1	0	0	0	1	0	0	0	0	0	1	0	0	0	0	0	0	1	0	0	0	0	0	1	1	0	0	0	1	0	0	0	2	0	2	24	0	0	0	0	0	1	0	0	1	2	2	0	0	0	0	0	0	1	0	0	0	0	0	1	0	0	1	1	0	0	0	1	1	3	0	0	0	1	0	1	0	2	0	1	0	1	0	1	0	0	3	1	1	0	2	2	0	9	0	0	0	1	0	0	0	0	1	4	0	0	0	0	1	0	0	0	1	0	0	0	0	1	0	0	0	0	1	0	0	1	0	0	1	1	1	1	0	0	0	0	0	0	1	5	0	0	2	1	2	0	0	0	0	1	0	0	1	0	1	0	0	0	0	2	0	1	0	0	0	0	1	1	0	0	0	2	0	0	0	1	1	0	0	9	0	0	1	3	1	2	0	0	10	0	1	1	0	0	0	27	0	1	0	0	3	0	2	0	0	1	0	0	1	0	5	0	0	0	0	4	0	0	0	0	3	0	3	0	2	0	0	0	0	0	0	0	0	0	2	0	0	0	0	0	0	0	0	0	1	0	1	0	0	0	0	5	1	0	1	5	1	0	6	1	0	0	0	1	0	0	1	0	0	0	1	1	4	3	0	3	0	0	3	5	0	0	0	1	0	0	0	0	1	0	0	0	2	0	1	2	0	1	1	0	1	1	0	0	1	0	1	2	0	0	1	1	1	2	6	1	1	2	0	2	1	0	1	1	0	0	1	1	0	0	0	1	0	0	3	0	0	1	0	1	0	0	1	1	1	0	0	1	1	0	0	0	0	0	0	0	0	0	0	0	0	0	4	0	0	1	0	1	0	0	1	0	0	3	1	0	1	0	0	1	0	1	0	0	0	0	1	0	1	0	0	1	1	0	0	0	0	0	1	0	0	0	0	0	0	0	0	0	0	1	0	2	0	0	0	0	0	0	0	0	1	0	0	0	0	0	0	0	0	0	0	0	0	1	2	0	0	3	0	0	0	0	0	0	0	0	1	0	0	0	1	0	0	0	0	0	0	0	0	0	0	0	0	0	0	1	0	0	0	2	0	0	2	0	0	5	2	0	1	0	1	0	0	0	2	0	6	1	1	1	1	0	1	0	0	2	0	0	0	0	0	0	2	1	0	0	0	0	0	0	0	1	0	0	0	0	0	0	1	0	0	0	0	0	0	0	0	0	0	0	1	0	1	0	1	0	1	0	2	0	0	1	0	0	0	0	1	0	0	0	1	1	0	1	0	0	1	0	0	0	0	0	0	0	0	0	1	1	0	0	0	0	0	0	0	0	0	0	0	0	0	0	0	1	0	0	0	0	0	3	0	0	0	2	0	0	1	0	0	0	0	0	1	1	1	0	0	0	0	1	0	0	0	0	0	0	0	0	0	0	0	0	0	0	0	1	2	0	0	0	0	0	0	0	0	0	0	1	0	0	0	0	0	0	0	0	0	0	0	0	0	0	0	0	0	1	0	0	0	0	0	0	0	0	0	0	0	0	1	0	0	0	0	1	0	0	0	0	1	0	0	0	0	0	0	1	0	0	0	0	3	0	0	0	0	0	0	0	0	0	0	1	0	0	0	0	0	1	1	0	2	0	1	0	0	0	0	0	0	2	0	0	0	1	0	0	0	0	0	0	0	2	58	0	0	0	0	0	1	0	0	0	0	0	0	0	1	0	0	0	0	0	0	1	1	0	0	0	0	1	0	0	0	0	0	0	0	0	0	0	0	0	0	0	0	0	5	0	1	1	1	0	0	0	2	0	0	2	1	0	1	0	0	1	0	0	0	0	0	0	1	0	0	0	0	0	0	0	0	0	0	0	0	1	0	0	0	0	0	0	0	1	0	0	1	0	1	0	0	0	0	0	0	0	0	0	1	0	1	0	0	0	2	0	0	0	0	0	0	2	0	0	3	0	0	0	0	0	0	1	0	0	0	0	0	0	0	1	0	0	0	0	0	1	0	0	2	1	2	1	0	0	0	0	0	0	0	0	0	0	0	0	0	1	0	0	0	0	0	0	0	0	0	1	0	0	2	0	2	0	0	0	0	0	0	0	0	0	0	0	0	1	0	0	0	0	0	0	0	0	0	0	0	0	1	0	0	0	0	0	0	0	1	0	0	4	0	0	0	0	0	0	3	1	3	1	0	1	0	1	0	0	0	0	0	1	0	0	0	1	0	0	0	0	0	1	1	0	0	0	0	2	1	3	0	0	0	0	0	0	0	0	0	1	0	0	0	0	1	1	0	1	0	0	0	0	0	0	0	0	0	0	0	0	1	0	0	0	0	0	1	0	0	0	0	0	0	0	0	0	3	0	0	0	0	0	0	0	0	0	0	0	0	0	0	0	0	0	0	1	2	0	0	1	1	0	0	0	0	0	0	0	0	0	0	0	0	0	0	1	1	0	0	0	0	0	0	1	0	3	0	0	0	0	0	0	0	1	1	1	0	0	0	0	0	0	0	0	0	0	0	0	0	0	1	0	0	0	0	0	0	0	0	0	0	0	0	0	1	0	0	0	0	0	1	0	0	0	0	0	0	0	1	0	0	0	0	0	0	0	2	0	2	0	0	2	0	0	0	0	0	0	0	0	0	0	2	1	2	0	0	0	1	1	0	0	0	0	4	0	0	0	1	0	0	0	0	0	0	0	0	0	0	0	0	0	0	0	2	0	0	0	0	0	0	1	0	0	0	0	0	0	0	0	0	0	1	3	0	0	0	1	0	0	0	0	0	0	0	0	1	0	0	0	0	0	0	0	0	0	1	0	0	0	0	1	0	2	0	0	0	0	0	0	0	0	5	0	1	3	0	0	0	2	0	0	0	0	0	0	0	0	0	0	0	0	0	0	0	0	0	0	0	0	0	0	0	2	0	0	0	1	0	0	0	1	0	0	0	0	1	0	0	0	0	1	0	0	0	0	0	0	1	1	1	0	0	2	2	0	0	0	0	0	2	0	1	0	0	2	0	1	0	0	0	0	0	0	0	0	1	0	0	0	0	0	0	0	0	0	0	0	0	1	1	0	0	0	0	0	0	0	0	0	0	0	0	0	0	0	0	0	0	0	0	0	0	0	0	0	0	0	0	0	0	0	1	0	0	0	0	0	0	0	0	0	0	1	0	0	0	0	0	0	0	0	1	1	0	1	0	1	0	0	0	0	0	0	0	0	0	0	0	0	0	0	1	0	0	1	0	0	0	0	0	0	0	0	0	0	0	0	0	0	0	0	0	0	0	0	0	0	0	0	0	0	0	0	0	0	0	0	5	1	0	1	2	0	1	0	0	0	0	4	0	0	0	10	0	0	0	1	0	0	0	0	0	0	0	0	0	0	0	0	2	1	1	1	1	0	0	0	0	1	0	1	1	0	0	2	0	0	1	0	1	0	0	2	0	0	0	0	0	1	0	3	0	0	0	0	1	3	0	0	0	0	1	0	0	0	1	1	0	0	0	1	0	0	0	0	0	0	0	0	0	0	0	0	0	0	0	0	0	1	0	0	0	0	1	0	0	1	1	0	1	0	1	0	0	0	0	0	0	0	0	0	0	1	0	0	0	0	0	0	0	0	0	0	0	0	0	0	0	0	1	1	0	0	0	4	0	0	0	1	1	0	0	0	0	0	0	0	1	0	0	0	0	0	0	0	0	0	0	0	0	0	1	0	0	0	0	2	0	0	0	0	0	0	0	0	0	0	0	0	0	0	1	0	0	0	0	0	0	0	0	0	0	1	0	1	1	0	1	2	0	0	0	0	0	0	0	0	0	0	0	0	0	0	0	0	0	0	0	0	0	0	0	0	0	1	0	0	0	1	0	0	0	0	0	0	0	0	0	0	0	0	1	0	0	2	0	0	0	0	0	0	0	0	0	0	0	1	0	0	0	1	0	0	1	0	0	0	0	0	0	6	0	0	0	0	0	0	0	0	1	0	0	0	0	0	0	0	0	0	0	0	0	0	2	0	5	0	0	0	0	0	0	0	0	0	0	0	0	0	0	0	0	0	0	0	0	0	0	1	1	1	1	0	0	0	0	0	1	0	0	0	0	0	0	0	0	0	0	2	2	0	0	0	0	0	0	0	0	1	0	0	1	2	0	0	0	0	1	0	0	0	0	0	1	0	0	0	0	0	0	0	0	0	0	0	0	0	0	0	0	0	0	0	1	0	0	6	8	0	0	0	1	0	0	0	10	0	0	0	0	0	0	0	0	0	0	0	0	7	0	0	0	0	3	0	0	0	0	0	0	0	0	0	0	0	0	0	0	0	0	0	0	0	0	0	0	1	1	0	0	0	0	0	0	0	0	0	0	0	0	1	0	0	0	0	0	1	0	0	0	0	0	0	0	0	0	1	0	0	0	0	0	0	0	0	0	0	0	0	0	0	0	1	0	0	0	0	0	2	0	9	0	0	0	0	0	0	0	0	0	0	0	1	0	0	0	0	0	0	0	0	0	0	4	1	1	1	0	0	0	0	0	0	0	0	0	0	4	37	0	1	0	2	0	1	0	0	0	1	0	1	6	0	0	0	0	0	0	0	0	0	0	0	0	0	0	0	0	0	0	0	0	0	0	0	0	0	0	0	0	0	0	0	0	0	0	0	0	0	0	0	1	0	0	0	0	1	0	0	0	1	0	0	8	0	0	0	0	0	0	0	0	0	0	0	0	0	0	0	0	0	0	0	0	0	0	0	2	0	0	0	0	0	0	0	0	0	0	0	0	0	1	0	0	0	0	0	0	0	0	0	1	0	0	0	0	0	0	0	1	0	0	0	0	0	0	0	0	0	0	2	0	0	0	0	0	0	0	0	0	0	1	0	0	0	0	0	0	0	0	0	0	0	0	0	0	0	0	0	0	0	0	0	0	1	0	0	0	0	0	0	0	0	0	0	0	0	0	0	0	0	0	0	0	0	0	0	0	0	0	0	0	0	1	0	0	0	0	0	0	0	0	0	1	0	0	0	0	0	0	0	0	0	0	0	0	0	0	0	0	1	0	2	0	0	0	0	1	0	0	0	0	0	3	0	0	0	1	1	0	0	0	0	0	0	0	0	1	0	0	2	0	0	0	0	4	0	0	0	0	0	0	0	0	0	0	2	0	0	0	0	0	0	2	0	0	0	0	0	0	0
Acidobacteria_SB0666_bin24_Engelberts_2020	6	2	0	2	1	9	1	2	1	0	0	2	2	0	1	1	1	1	0	1	1	3	0	1	0	0	0	8	1	1	2	0	1	0	1	1	0	1	1	1	3	1	0	1	2	1	1	1	0	1	0	0	1	1	1	0	0	2	1	0	0	1	2	2	2	0	0	2	1	1	1	1	1	1	2	1	1	2	0	0	1	1	1	1	2	2	1	1	2	1	1	0	0	1	0	0	0	1	1	1	1	1	1	1	1	1	1	1	0	8	1	1	0	6	0	1	1	3	0	0	1	1	1	1	2	0	0	2	1	1	1	1	1	1	1	1	1	1	0	1	3	0	1	5	5	2	1	1	1	1	1	0	6	1	2	1	0	1	1	3	1	1	0	1	1	1	1	1	0	1	1	1	1	2	1	1	2	4	1	1	1	2	0	1	0	1	2	2	1	0	1	1	1	0	1	0	0	0	0	0	1	1	2	1	1	0	0	0	1	1	0	0	0	1	1	1	0	1	0	0	0	1	1	1	1	0	1	1	0	1	1	1	2	2	2	1	1	0	2	0	1	0	0	1	0	2	0	1	0	2	0	1	0	0	0	0	0	1	1	1	0	0	1	6	2	0	1	0	0	0	2	0	1	1	3	0	1	2	0	1	0	1	1	0	1	1	2	0	1	1	0	1	0	1	0	0	1	0	0	1	1	1	1	0	1	3	1	0	0	2	1	1	1	1	2	6	2	0	1	1	1	0	1	0	0	1	16	3	1	2	1	1	1	1	1	0	0	1	0	0	0	0	0	3	0	1	1	1	0	2	1	0	1	1	1	1	1	1	1	1	0	0	5	0	0	1	0	3	1	2	1	0	0	3	1	0	1	1	0	1	0	1	1	0	0	6	1	0	1	1	0	1	1	1	0	0	3	0	0	1	3	6	4	1	3	0	0	0	0	5	1	1	1	0	0	0	0	1	0	1	0	1	0	0	0	2	0	0	1	2	0	0	0	5	0	6	2	0	0	1	1	0	1	0	0	0	1	0	8	1	0	1	2	22	1	2	0	1	1	4	0	0	2	0	1	1	0	2	0	3	0	0	1	1	0	1	2	1	1	2	2	1	0	1	0	4	3	2	3	1	2	2	3	1	1	0	1	1	1	1	0	1	3	2	0	1	1	1	2	1	2	3	1	1	5	1	1	1	5	1	4	1	1	1	1	0	1	1	1	3	1	1	1	1	0	1	2	0	2	0	0	1	2	0	1	0	1	1	0	0	1	1	2	0	0	1	0	1	1	1	0	0	2	3	1	1	1	3	1	2	1	0	1	1	2	4	1	0	0	1	3	0	0	1	29	1	1	0	1	7	1	0	2	2	0	0	1	1	1	1	2	1	2	3	0	7	2	3	0	1	1	0	0	1	3	1	1	10	0	2	0	1	1	0	0	1	1	1	2	1	0	0	0	1	0	5	0	5	0	1	1	1	1	3	2	1	0	0	1	2	0	0	0	6	0	0	9	6	9	1	1	0	0	0	32	1	0	0	0	1	0	2	1	2	5	1	0	1	1	1	0	1	0	1	0	0	0	0	2	0	0	0	1	1	2	3	1	1	2	1	0	0	1	1	2	0	0	0	1	2	1	1	0	2	0	1	0	0	0	0	2	0	0	1	1	1	1	3	3	1	2	1	1	0	4	1	2	0	1	2	2	0	0	0	1	0	0	2	0	3	2	0	1	1	0	1	0	2	1	1	0	0	2	1	0	3	0	0	0	0	1	1	0	1	0	0	1	0	2	10	0	0	2	0	2	0	1	0	1	1	1	1	0	0	0	1	1	2	3	3	1	0	0	1	0	1	0	0	1	1	1	2	3	0	0	0	1	0	0	0	0	0	0	0	0	0	0	1	0	8	2	1	4	1	1	3	1	0	0	1	0	0	2	0	0	1	5	1	0	1	1	0	2	2	1	1	1	1	1	1	0	3	7	1	1	0	0	1	0	0	0	3	0	2	0	0	1	27	0	0	0	4	2	0	0	0	1	0	1	0	1	1	1	0	0	2	0	1	4	1	0	0	0	1	2	0	4	0	0	4	2	0	0	0	3	2	0	1	1	0	0	1	0	0	0	23	0	0	0	0	2	0	1	1	0	0	0	0	0	0	0	0	0	0	2	0	0	0	0	2	0	0	0	0	0	1	0	1	0	0	1	0	0	0	0	2	0	1	3	7	2	0	1	0	8	1	2	1	0	0	0	1	0	0	1	0	0	0	0	0	0	0	0	0	0	0	1	1	0	0	0	2	0	1	0	0	0	1	1	0	0	1	1	1	1	0	0	1	0	1	0	1	1	0	1	1	1	0	2	2	2	1	7	1	1	3	1	1	2	0	0	0	0	2	1	1	1	1	0	1	2	2	0	0	1	1	0	0	0	0	4	0	0	0	0	1	0	1	0	0	1	0	0	1	1	4	0	0	0	0	0	0	0	1	4	0	0	2	1	0	0	0	1	1	0	4	0	1	1	0	0	1	0	0	0	0	0	0	2	1	0	0	0	1	1	0	0	1	0	0	0	3	0	1	1	0	0	0	0	0	0	1	0	0	0	1	0	0	0	1	2	0	1	1	0	0	0	3	1	2	0	1	0	0	1	0	0	0	2	0	0	0	1	0	0	0	0	0	0	0	0	0	0	0	1	0	0	0	1	0	0	1	1	0	5	0	0	0	0	0	0	2	2	0	0	0	2	0	5	0	0	0	0	0	1	0	0	0	1	1	0	1	0	0	1	0	0	0	0	4	0	0	1	0	1	5	0	5	0	0	0	0	2	1	0	0	3	0	0	0	0	0	2	0	0	0	1	1	0	3	0	0	3	1	0	0	1	0	0	0	0	0	0	0	0	0	0	0	1	0	2	1	2	0	0	0	1	0	1	0	1	0	0	0	1	1	0	1	0	2	1	1	0	0	0	1	0	0	2	1	0	1	0	1	0	1	0	1	0	0	0	0	0	0	1	4	0	1	1	0	0	0	0	1	0	0	1	1	17	1	0	0	1	2	0	0	0	3	1	0	0	0	0	0	5	0	0	4	0	1	1	0	0	0	0	1	0	0	0	0	1	1	0	0	1	1	2	1	0	0	2	0	0	2	1	0	1	2	0	0	1	0	0	1	0	0	0	1	0	1	0	1	0	0	0	0	0	11	0	2	4	0	1	0	0	0	1	1	0	0	0	0	0	1	0	1	0	0	1	1	2	1	0	1	0	0	0	0	17	0	0	0	0	0	0	0	0	0	0	0	0	0	0	0	0	0	0	24	0	3	0	1	0	1	1	0	0	2	0	0	1	3	0	0	1	4	1	0	0	0	0	0	0	0	0	0	3	1	0	0	0	0	0	1	1	1	0	0	0	0	0	0	0	0	0	1	1	0	0	0	0	1	0	0	0	0	2	0	0	0	0	0	0	1	1	0	2	1	1	0	0	1	0	1	0	1	1	0	0	0	0	0	0	0	0	0	0	0	0	0	0	0	0	0	0	0	1	1	0	0	0	0	0	2	0	0	0	0	0	0	0	0	0	0	0	0	0	0	0	0	0	0	1	0	1	0	0	0	0	0	0	0	0	0	0	3	1	0	1	0	0	0	0	0	0	0	0	0	0	1	0	0	0	1	3	1	0	0	0	0	0	0	0	1	1	1	0	0	0	1	0	1	3	0	1	0	0	0	2	0	0	0	1	0	1	1	0	0	0	0	0	1	0	0	0	7	1	0	0	3	0	0	0	0	0	0	0	0	1	0	0	0	2	1	0	0	1	1	0	0	0	0	0	0	0	1	0	7	2	0	2	1	1	3	0	3	0	0	0	0	0	1	0	0	0	0	0	0	0	0	2	0	0	0	0	0	0	1	0	0	0	0	0	0	0	1	0	1	1	0	0	2	0	1	1	0	0	1	2	0	0	2	0	0	0	0	0	0	0	0	0	0	1	0	0	1	1	0	0	0	0	1	4	0	0	0	0	0	2	0	1	0	0	0	0	0	1	0	0	5	0	0	0	2	0	1	0	0	0	0	0	0	0	0	0	0	1	0	0	0	0	0	0	0	0	0	0	0	0	0	3	0	1	0	1	1	0	0	0	0	0	1	0	0	0	0	0	0	0	1	0	0	3	0	0	2	1	1	1	0	0	0	1	0	0	1	0	1	0	0	0	0	0	0	0	1	0	1	0	1	1	0	0	0	0	0	0	0	4	1	0	0	4	0	0	0	1	0	0	1	0	4	0	1	1	0	0	0	2	0	1	0	0	3	0	0	0	0	1	0	0	2	0	5	0	4	0	0	1	0	0	0	0	1	1	1	0	4	0	0	0	0	0	0	0	1	0	1	0	0	0	1	0	0	1	0	0	1	0	1	0	0	1	1	4	1	0	0	1	1	0	0	1	0	0	0	2	0	0	4	0	0	1	0	0	14	1	0	2	0	0	3	2	0	0	0	1	0	0	0	0	1	0	0	0	0	0	1	1	0	1	1	0	1	1	0	0	1	0	1	1	0	0	0	0	1	4	0	0	0	0	0	1	2	0	1	1	0	0	0	0	0	1	0	1	1	1	3	0	0	1	0	1	1	0	2	1	2	0	0	3	3	0	0	0	0	1	0	0	0	1	0	0	0	0	5	0	0	1	0	0	1	0	1	0	0	2	0	0	0	1	0	0	0	0	0	0	1	0	0	0	0	0	0	0	1	0	0	0	0	0	2	0	0	1	0	0	0	0	0	0	0	0	2	2	1	0	0	0	0	0	4	0	0	0	0	0	0	0	0	0	0	0	0	0	0	1	1	0	0	1	0	0	0	0	0	0	0	0	0	0	1	0	1	0	0	2	0	1	0	0	0	0	0	1	0	1	0	1	0	0	0	2	1	0	1	0	0	1	0	0	3	1	0	0	0	0	2	0	6	1	1	0	0	0	0	0	2	2	0	0	0	0	1	0	2	1	0	0	0	1	1	0	0	0	2	0	0	0	0	0	0	0	0	0	1	1	0	0	0	0	0	4	0	1	0	0	1	5	1	0	0	0	1	0	0	0	0	0	3	1	0	0	0	0	0	0	0	2	2	1	0	0	0	0	0	0	0	0	0	0	0	0	0	0	0	0	0	0	0	0	1	0	0	0	0	1	0	0	0	2	0	0	0	0	0	2	0	0	0	0	0	0	0	2	0	0	2	0	0	2	0	0	1	0	0	0	0	0	0	0	0	0	0	0	0	0	0	0	0	0	0	0	0	0	0	0	0	0	0	0	0	0	0	0	0	0	0	0	0	0	0	1	0	0	0	0	0	0	0	0	0	0	0	0	0	0	0	1	0	0	1	0	0	1	0	0	0	0	0	0	3	0	0	0	0	0	0	1	0	0	0	0	2	0	0	0	0	0	0	0	0	0	0	3	0	1	0	0	0	1	1	0	0	0	6	0	0	0	0	0	0	1	0	0	0	0	0	0	0	0	0	0	1	1	14	0	0	0	0	1	1	0	0	0	0	0	0	0	0	0	0	0	0	0	0	0	0	0	0	0	0	1	0	0	0	0	0	0	0	0	0	0	0	1	1	0	0	0	0	0	0	4	0	0	0	0	0	0	0	1	0	0	0	0	0	0	1	0	0	0	0	2	0	0	0	0	0	0	0	0	0	0	2	0	0	0	0	0	0	0	0	1	0	1	0	0	2	0	0	0	0	0	0	0	0	0	0	0	0	0	0	0	2	0	1	0	0	0	0	1	0	0	0	0	0	0	0	0	1	0	0	0	0	0	0	0	0	0	1	1	0	0	2	0	0	0	0	0	2	0	0	0	0	0	0	0	0	0	0	0	0	0	0	0	0	1	0	0	0	0	0	0	0	0	0	0	0	3	3	0	1	0	0	0	0	0	0	0	0	0	0	0	1	1	0	0	0	0	1	0	0	0	0	0	0	0	0	0	0	0	0	0	0	0	1	0	0	3	0	0	0	4	0	0	16	0	4	0	0	0	1	0	0	0	1	0	0	0	0	0	0	1	0	0	1	0	0	0	0	0	0	0	1	0	1	0	0	0	0	0	0	0	0	0	0	0	0	0	0	0	1	1	0	0	0	0	0	0	3	0	0	0	0	0	0	0	1	0	0	0	0	0	1	0	1	0	0	0	1	0	0	0	0	0	0	0	0	0	0	0	0	1	0	0	0	0	0	0	0	0	0	1	0	0	0	0	0	0	0	0	4	0	0	0	0	0	0	0	0	0	0	0	0	0	0	0	2	0	0	1	0	2	0	0	0	0	0	0	1	0	0	0	0	0	0	0	0	0	0	0	0	0	0	2	0	0	0	0	0	0	0	0	0	0	0	0	1	0	0	0	1	0	0	0	0	0	1	0	0	0	0	0	0	1	0	0	0	1	0	1	0	0	1	0	4	1	0	2	0	0	0	0	0	0	0	0	0	0	0	1	1	0	0	0	0	1	0	0	0	0	5	1	0	0	1	0	0	0	0	0	0	0	0	0	0	2	0	0	0	0	0	0	0	0	0	0	0	2	0	0	0	0	0	0	0	0	0	1	1	2	0	0	0	0	0	1	0	0	0	0	0	0	0	0	0	0	0	0	0	0	0	0	0	0	0	0	0	0	0	0	0	1	0	0	0	0	1	0	3	0	1	2	0	0	0	1	0	0	0	0	0	0	0	0	1	0	0	0	0	0	0	0	0	0	0	0	0	0	0	0	0	0	0	0	0	0	0	0	0	0	0	0	1	0	0	0	0	1	0	0	0	0	0	0	0	1	0	0	0	1	0	0	0	0	0	0	13	0	1	1	0	2	0	0	0	0	0	0	0	0	0	0	1	0	0	0	0	0	0	0	0	0	0	0	0	2	1	0	0	0	0	0	0	0	0	0	0	0	0	0	0	1	0	1	0	1	0	0	0	1	0	0	0	0	0	0	0	0	0	0	0	0	0	0	0	0	0	0	0	1	0	0	0	0	0	0	0	0	0	0	0	0	0	1	0	0	0	0	1	1	2	0	0	1	0	0	0	0	0	0	0	0	0	0	0	0	0	0	0	0	0	1	0	0	0	0	0	0	0	0	0	0	0	0	2	0	0	0	0	0	0	1	0	1	31	0	0	1	1	0	0	0	0	0	0	2	0	0	0	8	0	0	0	1	0	0	0	0	0	0	0	0	0	1	0	1	0	1	1	1	1	0	0	0	0	0	0	0	0	0	0	0	0	0	0	0	0	0	0	1	0	0	0	0	0	0	0	4	0	0	0	0	1	1	0	0	0	1	0	0	0	0	1	1	0	1	0	0	0	0	0	2	0	1	0	0	0	0	0	0	0	0	0	0	0	1	0	0	0	0	1	0	0	1	1	0	0	0	0	0	1	0	0	0	0	0	0	0	0	0	0	0	0	0	0	0	0	0	0	0	0	0	0	0	0	0	0	1	0	0	0	0	0	0	0	0	1	0	0	0	0	0	0	0	0	0	0	0	0	0	0	0	0	0	0	0	2	0	1	0	0	0	0	0	0	0	0	0	0	0	0	0	0	0	0	0	0	0	0	0	0	0	8	0	0	0	0	0	2	0	0	0	1	0	0	4	0	1	0	1	1	0	0	0	0	0	0	0	0	0	0	0	0	0	0	0	0	0	0	0	0	0	0	0	0	0	0	0	0	0	0	0	0	0	0	0	0	0	0	0	0	2	0	0	0	0	3	0	0	0	0	0	0	0	3	1	0	0	0	0	0	0	2	1	0	0	0	9	0	0	0	0	0	0	0	0	0	0	0	0	0	0	0	0	0	0	0	0	2	0	0	1	1	0	0	0	0	0	0	0	0	0	0	0	0	0	0	0	0	0	0	0	0	0	0	0	0	0	1	0	0	0	0	0	0	0	0	0	0	1	0	1	0	1	0	2	1	0	0	0	0	0	1	0	0	1	0	0	1	0	0	0	0	0	0	0	0	0	0	0	0	0	0	0	1	0	0	1	0	0	0	0	0	0	0	0	0	0	0	0	0	0	0	2	3	1	0	0	1	0	0	0	6	0	1	0	0	0	0	0	0	0	0	1	0	1	0	0	0	0	1	0	0	0	0	0	0	2	0	0	0	0	0	0	0	0	0	0	0	0	0	0	0	0	0	0	1	0	0	0	1	0	0	0	0	0	0	0	0	0	0	0	8	0	0	0	0	0	0	0	1	1	1	0	0	0	0	0	0	0	0	0	1	0	1	0	0	0	0	0	0	1	0	0	0	0	0	22	0	0	1	0	0	0	1	0	1	0	0	1	0	0	0	0	0	0	0	1	2	0	1	0	0	0	1	0	0	0	0	0	0	0	0	0	4	6	0	0	0	1	0	1	0	0	0	0	0	2	2	0	2	0	0	0	0	0	0	0	0	1	0	0	0	0	0	0	0	0	0	0	0	0	0	0	0	0	0	0	0	0	0	0	0	0	0	0	0	0	0	0	0	0	0	0	0	0	0	0	0	0	27	0	0	0	0	1	0	0	0	0	0	0	0	0	0	0	0	0	0	0	1	0	0	0	1	0	0	1	0	0	0	0	0	0	0	0	0	0	0	0	0	0	0	0	0	0	0	1	0	0	0	0	0	0	0	0	1	0	0	0	0	0	0	0	0	0	0	0	0	0	0	0	0	0	0	0	0	0	0	0	0	0	0	0	0	0	0	0	0	0	0	0	0	0	0	0	0	0	0	0	0	0	0	0	0	0	0	7	0	0	0	0	0	1	0	0	0	0	0	0	0	0	0	0	0	0	2	0	0	0	0	0	0	0	0	0	0	0	0	0	0	1	1	0	0	0	0	0	0	0	0	0	0	0	0	0	0	0	0	0	0	0	0	0	0	0	0	0	0	0	2	0	0	0	0	1	0	0	0	0	0	0	1	1	1	0	0	0	0	0	0	0	0	0	0	1	0	0	0	0	0	0	1	0	0	0	0	0	0	0	0	0	0	0	1	1	0	0
[truncated: 3,038,604 more chars]
