# Supplementary material for: Lineage-specific energy and carbon metabolism of sponge symbionts and contributions to the host carbon pool
Source: ISME J. 2021 Dec 7;16(4):1163–75. doi: 10.1038/s41396-021-01165-9 (PMC8941161; doi:10.1038/s41396-021-01165-9)
Supplement: Supplementary file 3 — File_S3 [file 41396_2021_1165_MOESM3_ESM.txt]

KEGG	K00003	K00004	K00005	K00008	K00009	K00010	K00012	K00013	K00014	K00015	K00016	K00018	K00019	K00020	K00021	K00022	K00023	K00024	K00027	K00029	K00030	K00031	K00033	K00034	K00035	K00036	K00038	K00039	K00040	K00041	K00042	K00043	K00045	K00046	K00049	K00052	K00053	K00054	K00055	K00057	K00058	K00059	K00060	K00064	K00065	K00066	K00067	K00073	K00074
Acido_1	0	0	0	0	0	0	1	0	2	1	0	0	0	1	1	0	0	0	0	0	0	1	0	0	0	0	0	0	0	0	1	0	0	1	0	1	1	0	0	1	3	3	0	0	1	0	1	0	1
Acido_2	1	0	0	0	0	0	1	0	1	0	0	0	0	0	0	0	1	1	0	0	0	1	0	0	0	0	0	0	0	0	0	0	0	0	0	1	0	0	0	1	1	2	0	0	0	0	1	0	1
Acido_3	1	0	0	0	0	0	1	1	1	0	0	0	0	0	0	0	0	1	0	0	1	0	0	0	0	0	0	0	0	0	0	0	0	0	0	0	0	0	0	1	1	3	0	0	0	0	0	0	1
Acido_4	1	0	0	0	0	0	1	0	1	0	0	0	0	1	0	0	0	1	0	0	0	1	0	0	0	0	0	0	0	0	0	0	0	0	0	0	1	0	0	1	1	2	0	0	0	0	1	0	1
Acidobacteria_bin61_Slaby_2017	0	0	0	0	0	0	0	0	0	0	0	0	0	0	0	0	0	0	0	0	0	0	0	0	0	0	0	0	0	0	0	0	0	0	0	0	1	0	0	0	0	1	0	0	0	0	0	0	0
Acidobacteria_SB0661_bin1_Engelberts_2020	1	0	0	0	0	0	1	0	1	0	0	0	0	3	0	0	1	1	0	0	0	1	0	0	0	0	0	0	0	0	0	0	0	0	0	1	1	0	0	1	1	2	0	0	0	0	1	0	2
Acidobacteria_SB0661_bin3_Engelberts_2020	1	0	0	0	0	0	1	0	1	0	0	0	0	4	0	0	1	1	0	0	0	1	0	0	0	0	0	0	0	0	1	0	0	0	0	1	1	0	0	1	1	3	0	0	0	0	1	0	2
Acidobacteria_SB0661_bin30_Engelberts_2020	1	0	1	0	0	1	0	1	2	1	0	0	0	1	0	0	0	1	0	0	0	1	1	1	0	0	0	0	0	0	0	0	0	0	0	2	1	0	0	0	3	8	0	0	0	0	1	0	0
Acidobacteria_SB0661_bin38_Engelberts_2020	0	0	0	0	0	1	1	1	2	0	0	1	0	1	0	1	0	1	0	0	0	1	1	0	0	0	0	0	0	0	0	0	0	1	0	1	2	0	0	1	3	14	0	0	1	0	1	0	2
Acidobacteria_SB0661_bin8_Engelberts_2020	0	0	0	0	0	0	0	1	1	0	0	0	0	1	0	0	0	1	0	0	0	1	0	0	0	0	0	0	0	0	0	0	0	0	0	1	1	0	0	0	0	4	0	0	0	0	0	0	1
Acidobacteria_SB0662_bin22_Engelberts_2020	0	0	0	0	0	0	1	1	2	1	0	0	0	1	1	0	0	1	0	0	0	1	0	0	0	0	0	0	0	0	1	0	0	1	0	1	1	0	0	1	2	6	0	0	0	0	1	0	1
Acidobacteria_SB0662_bin39_Engelberts_2020	1	0	1	0	0	1	0	0	1	1	0	0	0	1	0	0	0	1	0	0	0	1	1	1	0	0	0	0	0	0	0	0	0	0	0	1	1	0	0	0	2	7	0	0	0	0	1	0	0
Acidobacteria_SB0663_bin14_Engelberts_2020	1	0	0	0	0	0	0	0	0	0	0	0	0	3	0	0	1	1	0	0	0	1	0	0	0	0	0	0	0	0	0	0	0	0	0	1	0	0	0	1	0	2	0	0	0	0	1	0	2
Acidobacteria_SB0664_bin3_Engelberts_2020	1	0	0	0	0	0	1	0	1	0	0	0	0	3	0	0	1	1	0	0	0	1	0	0	0	0	0	0	0	0	0	0	0	0	0	1	1	0	0	1	1	2	0	0	0	0	1	0	2
Acidobacteria_SB0664_bin31_Engelberts_2020	1	0	1	0	0	1	0	1	2	1	0	0	0	0	0	0	0	1	0	0	0	1	1	1	0	0	0	0	0	0	0	0	0	0	0	1	1	0	0	0	3	9	0	0	0	0	1	0	0
Acidobacteria_SB0664_bin40_Engelberts_2020	0	0	0	0	0	0	1	0	1	0	0	0	0	0	0	0	0	1	0	0	0	0	0	0	0	0	0	0	0	0	0	0	0	0	0	0	0	0	0	0	1	2	0	0	0	0	0	0	0
Acidobacteria_SB0665_bin13_Engelberts_2020	0	0	0	0	0	0	0	1	1	0	0	0	0	1	0	0	0	1	0	0	0	1	0	0	0	0	0	0	0	0	0	0	0	0	0	1	1	0	0	0	0	3	0	0	0	0	0	0	1
Acidobacteria_SB0665_bin19_Engelberts_2020	0	0	0	0	0	0	1	0	2	1	0	0	0	1	1	0	0	1	0	0	0	1	0	0	0	0	0	0	0	0	1	0	0	1	0	1	1	0	0	1	2	6	0	0	0	0	1	0	1
Acidobacteria_SB0665_bin9_Engelberts_2020	1	0	0	0	0	0	1	0	1	0	0	0	0	3	0	0	1	1	0	0	0	1	0	0	0	0	0	0	0	0	0	0	0	0	0	1	1	0	0	1	1	2	0	0	0	0	1	0	2
Acidobacteria_SB0666_bin22_Engelberts_2020	0	0	0	0	0	0	1	1	2	1	0	0	0	1	1	0	0	1	0	0	0	1	0	0	0	0	0	0	0	0	1	0	0	1	0	1	1	0	0	1	2	6	0	0	0	0	1	0	1
Acidobacteria_SB0666_bin24_Engelberts_2020	0	0	0	0	0	1	1	1	1	0	0	0	0	1	0	0	0	1	0	0	0	1	1	0	0	0	0	0	0	0	0	0	0	1	0	1	2	0	0	1	3	14	0	0	1	0	1	0	2
Acidobacteria_SB0667_bin1_Engelberts_2020	0	0	0	0	0	0	1	1	2	1	0	0	0	1	1	0	0	1	0	0	0	1	0	0	0	0	0	0	0	0	1	0	0	1	0	1	1	0	0	1	2	7	0	0	0	0	1	0	1
Acidobacteria_SB0668_bin14_Engelberts_2020	0	0	0	0	0	0	0	1	1	0	0	0	0	1	0	0	0	1	0	0	0	1	0	0	0	0	0	0	0	0	0	0	0	0	0	1	1	0	0	0	0	4	0	0	0	0	0	0	1
Acidobacteria_SB0670_bin36_Engelberts_2020	0	0	0	0	0	0	1	1	0	0	0	0	0	1	0	0	0	1	0	0	1	0	0	0	0	0	0	0	0	0	0	0	0	0	0	1	1	0	0	1	1	0	0	0	0	0	0	0	0
Acidobacteria_SB0670_bin39_Engelberts_2020	0	0	0	0	0	0	1	1	2	1	0	0	0	1	1	0	0	1	0	0	0	1	0	0	0	0	0	0	0	0	1	0	0	1	0	1	1	0	0	1	2	6	0	0	0	0	1	0	1
Acidobacteria_SB0672_bin11_Engelberts_2020	0	0	0	0	0	0	0	1	1	0	0	0	0	1	0	0	0	1	0	0	0	1	0	0	0	0	0	0	0	0	0	0	0	0	0	1	1	0	0	0	0	4	0	0	0	0	0	0	1
Acidobacteria_SB0675_bin12_Engelberts_2020	0	0	0	0	0	0	0	1	1	0	0	0	0	1	0	0	0	1	0	0	0	1	0	0	0	0	0	0	0	0	0	0	0	0	0	1	1	0	0	0	0	5	0	0	0	0	0	0	1
Acidobacteria_SB0675_bin19_Engelberts_2020	1	0	0	0	0	0	1	0	1	0	0	0	0	4	0	0	1	1	0	0	0	1	0	0	0	0	0	0	0	0	1	0	0	0	0	1	1	0	0	0	1	3	0	0	0	0	1	0	2
Acidobacteria_SB0675_bin5_Engelberts_2020	0	0	0	0	0	0	1	1	2	1	0	0	0	1	1	0	0	1	0	0	1	1	0	0	0	0	0	0	0	0	1	0	0	1	0	1	1	0	0	1	2	7	0	0	0	0	1	0	1
Acidobacteria_SB0676_bin21_Engelberts_2020	0	0	0	0	0	0	0	1	0	0	0	0	0	1	0	0	0	0	0	0	0	0	0	0	0	0	0	0	0	0	0	0	0	0	0	1	1	0	0	0	0	3	0	0	0	0	0	0	1
Actino_1	0	0	0	0	0	0	0	0	0	0	0	0	0	0	0	0	0	1	0	0	0	1	0	0	0	0	0	0	0	0	0	0	0	0	0	1	1	0	0	1	1	4	0	0	0	0	0	0	0
Actino_2	0	0	0	0	0	0	0	1	1	0	0	0	0	1	0	0	0	0	0	0	0	0	0	0	0	0	0	0	0	0	0	0	0	0	0	0	0	0	0	1	0	3	0	0	0	0	0	0	1
Actino_3	1	0	0	1	1	1	0	1	1	0	0	0	0	2	0	0	0	1	0	0	0	1	1	0	0	1	0	0	0	0	0	0	0	0	0	0	2	0	0	0	1	8	0	0	0	0	0	0	0
Actino_4	1	0	0	1	1	0	1	1	1	0	0	0	0	2	0	0	0	1	1	0	0	1	1	0	0	1	0	0	0	0	0	0	0	0	0	1	2	0	0	1	2	8	0	0	0	0	0	0	0
Actino_5	1	0	0	0	0	1	1	1	1	0	0	0	0	1	0	0	0	1	1	0	0	1	0	0	0	0	0	0	0	0	1	0	0	0	0	0	1	0	0	0	2	4	0	1	0	0	0	0	1
Actinobacteria_142	1	0	0	0	0	1	1	1	1	0	0	0	0	2	0	0	0	1	1	0	0	0	0	0	0	0	1	0	0	0	1	0	0	0	0	0	1	0	0	0	2	6	0	0	0	0	0	0	0
Actinobacteria_Ae_bin11	1	0	0	1	1	1	0	1	1	0	0	0	0	3	0	0	0	1	0	0	0	1	1	1	0	1	0	0	0	0	0	0	0	0	0	0	2	0	0	0	1	8	0	0	0	0	0	0	0
Actinobacteria_Ae_bin12	1	0	0	0	0	0	1	1	1	0	0	0	0	0	0	0	0	1	1	0	0	1	0	0	0	0	0	0	0	0	0	0	0	0	0	0	1	0	0	1	0	2	0	0	0	0	1	0	1
Actinobacteria_Ae_bin15	1	0	0	0	0	1	1	1	1	0	0	0	0	2	0	0	0	1	1	0	0	1	0	0	0	0	0	0	0	0	0	0	0	0	0	0	0	0	0	1	1	2	0	0	0	0	1	0	1
Actinobacteria_Ae_bin4	1	0	0	0	0	1	0	1	1	0	0	0	0	1	0	0	0	1	0	0	0	1	0	0	0	0	6	0	0	0	0	0	0	0	0	0	2	0	0	1	2	8	0	0	0	0	1	0	0
Actinobacteria_SB0661_bin14_Engelberts_2020	1	0	0	0	0	1	0	1	1	0	0	0	0	2	0	0	0	1	0	0	0	1	1	1	0	1	0	0	0	0	0	0	0	0	0	0	2	0	0	0	1	5	0	0	0	0	0	0	0
Actinobacteria_SB0661_bin26_Engelberts_2020	1	0	0	0	0	1	1	1	1	0	0	0	0	2	0	0	0	1	1	0	0	1	0	0	0	0	1	0	0	0	2	0	0	0	0	0	1	0	0	1	1	3	0	0	0	0	1	0	1
Actinobacteria_SB0661_bin37_Engelberts_2020	1	0	0	1	1	0	1	1	1	0	0	0	0	4	0	0	0	1	1	0	0	1	1	0	0	1	0	0	0	0	1	0	0	0	0	1	2	0	0	1	2	10	0	0	0	0	0	0	0
Actinobacteria_SB0661_bin4_Engelberts_2020	1	0	0	1	1	1	1	1	1	0	0	0	0	2	0	0	0	1	1	0	0	1	1	0	0	1	0	0	0	0	0	0	0	0	0	0	2	0	0	1	1	6	0	0	0	0	0	0	0
Actinobacteria_SB0661_bin55_Engelberts_2020	0	0	0	0	0	0	0	1	1	0	0	0	0	1	0	0	0	1	0	0	0	1	0	0	0	0	0	0	0	0	0	0	0	0	0	0	1	0	0	1	2	2	0	0	0	0	0	0	1
Actinobacteria_SB0662_bin12_Engelberts_2020	1	0	0	0	0	0	0	1	1	0	0	0	0	0	0	0	0	1	0	0	0	1	0	0	0	0	0	0	0	0	0	0	0	0	0	0	2	0	0	1	2	1	0	0	0	0	1	0	0
Actinobacteria_SB0662_bin30_Engelberts_2020	1	0	0	0	0	1	0	1	1	0	0	0	0	1	0	0	0	1	0	0	0	1	0	0	0	0	7	0	0	0	0	0	0	0	0	0	2	0	0	1	2	10	0	0	0	0	1	0	0
Actinobacteria_SB0662_bin36_Engelberts_2020	1	0	0	1	1	0	1	1	1	0	0	0	0	4	0	0	0	1	1	0	0	1	1	0	0	1	0	0	0	0	1	0	0	0	0	1	2	0	0	1	3	9	0	0	0	0	0	0	0
Actinobacteria_SB0664_bin14_Engelberts_2020	1	0	0	0	0	1	0	1	1	0	0	0	0	1	0	0	0	1	0	0	0	1	0	0	0	0	7	0	0	0	0	0	0	0	0	0	2	0	0	1	2	13	0	0	0	0	1	0	0
Actinobacteria_SB0664_bin21_Engelberts_2020	1	0	0	0	1	1	0	1	1	0	0	0	0	2	0	0	0	1	0	0	0	1	1	1	0	1	0	0	0	0	0	0	0	0	0	1	2	0	0	0	1	5	0	0	0	0	0	0	0
Actinobacteria_SB0664_bin25_Engelberts_2020	1	0	0	1	1	0	1	1	1	0	0	0	0	3	0	0	0	1	1	0	0	1	1	0	0	1	0	0	0	0	0	0	0	0	0	1	2	0	0	1	2	7	0	0	0	0	0	0	0
Actinobacteria_SB0664_bin4_Engelberts_2020	1	0	0	0	0	1	1	1	1	0	0	0	0	1	0	0	0	1	1	0	0	1	0	0	0	0	1	0	0	0	1	0	0	0	0	0	1	0	0	1	2	6	0	1	0	0	0	0	1
Actinobacteria_SB0664_bin9_Engelberts_2020	1	0	0	0	0	1	1	1	1	0	0	0	0	1	0	0	0	1	1	0	0	0	0	0	0	0	1	0	0	0	1	0	0	0	0	0	1	0	0	0	2	3	0	0	0	0	0	0	1
Actinobacteria_SB0665_bin17_Engelberts_2020	1	0	0	0	1	1	1	1	1	0	0	0	0	1	0	0	0	1	1	0	0	1	0	0	0	1	0	0	0	0	0	0	0	0	0	0	2	0	0	1	1	3	0	0	0	0	0	0	0
Actinobacteria_SB0665_bin24_Engelberts_2020	1	0	0	0	1	1	0	1	1	0	0	0	0	2	0	0	0	1	0	0	0	1	1	1	0	1	0	0	0	0	0	0	0	0	0	1	2	0	0	0	1	5	0	0	0	0	0	0	0
Actinobacteria_SB0665_bin4_Engelberts_2020	1	0	0	0	0	1	1	1	1	0	0	0	0	1	0	0	0	1	1	0	0	1	0	0	0	0	0	0	0	0	1	0	0	0	0	0	1	0	0	1	2	4	0	2	0	0	0	0	1
Actinobacteria_SB0665_bin5_Engelberts_2020	1	0	0	0	0	1	1	1	1	0	0	0	0	1	0	0	0	1	1	0	0	1	0	0	0	0	1	0	0	0	1	0	0	0	0	0	1	0	0	1	2	6	0	1	0	0	0	0	1
Actinobacteria_SB0666_bin10_Engelberts_2020	1	0	0	0	0	1	0	1	1	0	0	0	0	1	0	0	0	1	0	0	0	1	0	0	0	0	7	0	0	0	0	0	0	0	0	0	2	0	0	1	2	12	0	0	0	0	1	0	0
Actinobacteria_SB0666_bin20_Engelberts_2020	1	0	0	0	1	0	1	1	1	0	0	0	0	2	0	0	0	1	0	0	0	1	1	0	0	1	0	0	0	0	1	0	0	0	0	1	1	0	0	1	2	6	0	0	0	0	0	0	0
Actinobacteria_SB0666_bin26_Engelberts_2020	1	0	0	0	0	0	1	1	0	0	0	0	0	0	0	0	0	0	1	0	0	1	0	0	0	0	1	0	0	0	0	0	0	0	0	0	1	0	0	1	1	5	0	1	0	0	0	0	1
Actinobacteria_SB0666_bin4_Engelberts_2020	1	0	0	1	1	1	1	1	1	0	0	0	0	3	0	0	0	1	0	0	0	1	1	0	0	1	0	0	0	0	0	0	0	0	0	0	2	0	0	1	1	4	0	0	0	0	0	0	0
Actinobacteria_SB0666_bin9_Engelberts_2020	1	1	0	1	1	1	0	1	1	0	0	0	0	2	0	0	0	1	0	0	0	1	1	1	0	1	0	0	0	0	0	0	0	0	0	1	2	0	0	0	1	5	0	0	0	0	0	0	0
Actinobacteria_SB0667_bin2_Engelberts_2020	1	0	0	0	0	1	1	1	1	0	0	0	0	2	0	0	0	1	1	0	0	0	0	0	0	0	1	0	0	0	1	0	0	0	0	0	1	0	0	0	2	5	0	0	0	0	0	0	1
Actinobacteria_SB0668_bin19_Engelberts_2020	1	0	0	0	1	1	0	1	1	0	0	0	0	2	0	0	0	1	0	0	0	1	1	1	0	1	0	0	0	0	0	0	0	0	0	1	2	0	0	0	1	5	0	0	0	0	0	0	0
Actinobacteria_SB0668_bin5_Engelberts_2020	1	0	0	0	0	1	1	1	1	0	0	0	0	1	0	0	0	1	1	0	0	1	0	0	0	0	1	0	0	0	1	0	0	0	0	0	1	0	0	1	1	3	0	0	0	0	1	0	1
Actinobacteria_SB0668_bin6_Engelberts_2020	1	0	0	0	0	0	0	1	1	0	0	0	0	2	0	0	0	1	0	0	0	1	0	0	0	0	0	0	0	0	0	0	0	0	0	0	1	0	0	1	3	13	0	2	0	0	0	0	1
Actinobacteria_SB0668_bin7_Engelberts_2020	1	0	0	0	0	1	1	1	1	0	0	0	0	2	0	0	0	1	1	0	0	0	0	0	0	0	1	0	0	0	1	0	0	0	0	0	1	0	0	0	2	5	0	0	0	0	0	0	1
Actinobacteria_SB0669_bin12_Engelberts_2020	1	0	0	0	0	1	1	1	0	0	0	0	0	1	0	0	0	1	0	0	0	0	0	0	0	0	1	0	0	0	1	0	0	0	0	0	0	0	0	1	0	4	0	0	0	0	0	0	1
Actinobacteria_SB0669_bin16_Engelberts_2020	0	0	0	0	0	1	0	1	1	0	0	0	0	1	0	0	0	0	0	0	0	0	0	0	0	0	6	0	0	0	0	0	0	0	0	0	1	0	0	1	1	9	0	0	0	0	1	0	0
Actinobacteria_SB0670_bin1_Engelberts_2020	1	0	0	0	0	1	1	1	1	0	0	0	0	1	0	0	0	1	1	0	0	1	0	0	0	0	1	0	0	0	1	0	0	0	0	0	1	0	0	1	1	4	0	0	0	0	1	0	1
Actinobacteria_SB0670_bin26_Engelberts_2020	1	0	0	0	0	0	1	0	1	0	0	0	0	0	0	0	0	1	1	0	0	0	0	0	0	0	0	0	0	0	0	0	0	0	0	0	0	0	0	0	2	3	0	0	0	0	0	0	0
Actinobacteria_SB0672_bin14_Engelberts_2020	1	0	0	0	0	0	0	0	0	0	0	0	0	1	0	0	0	1	0	0	0	1	0	0	0	0	0	0	0	0	0	0	0	0	0	0	1	0	0	1	2	3	0	0	0	0	0	0	0
Actinobacteria_SB0673_bin19_Engelberts_2020	1	0	0	0	0	1	1	0	0	0	0	0	0	0	0	0	0	0	1	0	0	0	0	0	0	0	0	0	0	0	0	0	0	0	0	0	0	0	0	1	2	2	0	1	0	0	0	0	1
Actinobacteria_SB0674_bin10_Engelberts_2020	0	0	0	0	0	1	1	1	0	0	0	0	0	1	0	0	0	1	1	0	0	1	0	0	0	0	0	0	0	0	1	0	0	0	0	0	0	0	0	1	1	3	0	0	0	0	0	0	0
Actinobacteria_SB0675_bin13_Engelberts_2020	1	0	0	0	0	0	1	1	1	0	0	0	0	1	0	0	0	1	1	0	0	1	0	0	0	0	1	0	0	0	0	0	0	0	0	0	0	0	0	1	2	5	0	1	0	0	0	0	0
Actinobacteria_SB0675_bin16_Engelberts_2020	1	0	0	0	0	1	1	1	1	0	0	0	0	1	0	0	0	1	2	0	0	1	0	0	0	0	1	0	0	0	1	0	0	0	0	0	1	0	1	1	2	4	0	0	0	0	0	0	1
Actinobacteria_SB0675_bin17_Engelberts_2020	1	0	0	1	1	1	1	1	1	0	0	0	0	2	0	0	0	1	1	0	0	1	0	0	0	1	0	0	0	0	0	0	0	0	0	0	1	0	0	0	1	3	0	0	0	0	0	0	0
Actinobacteria_SB0675_bin2_Engelberts_2020	1	0	0	0	0	0	0	1	1	0	0	0	0	0	0	0	0	1	0	0	0	1	0	0	0	0	0	0	0	0	0	0	0	0	0	0	2	0	0	1	2	1	0	0	0	0	1	0	0
Actinobacteria_SB0675_bin33_Engelberts_2020	1	0	0	0	0	1	0	1	1	0	0	0	0	0	0	0	0	0	0	0	0	0	0	0	0	0	3	0	0	0	0	0	0	0	0	0	1	0	0	0	2	5	0	0	1	0	1	0	0
Actinobacteria_SB0675_bin4_Engelberts_2020	1	0	0	0	0	1	1	1	1	0	0	0	0	2	0	0	0	1	1	0	0	0	0	0	0	0	1	0	0	0	1	0	0	0	0	0	1	0	0	0	2	5	0	0	0	0	0	0	1
Actinobacteria_SB0677_bin11_Engelberts_2020	1	0	0	0	0	1	0	1	1	0	0	0	0	1	0	0	0	1	0	0	0	1	0	0	0	0	6	0	0	0	0	0	0	0	0	0	2	0	0	1	2	12	0	0	0	0	1	0	0
Actinobacteria_SB0677_bin14_Engelberts_2020	1	0	0	0	0	1	1	1	2	0	0	0	0	2	0	0	0	1	0	0	0	0	0	0	0	0	1	0	0	0	1	0	0	0	0	0	1	0	0	0	2	5	0	0	0	0	0	0	1
Actinobacteria_SB0678_bin5_Engelberts_2020	1	0	0	0	0	1	1	1	1	0	0	0	0	2	0	0	0	1	1	0	0	0	0	0	0	0	1	0	0	0	1	0	0	0	0	0	1	0	0	0	2	4	0	0	0	0	0	0	1
Actinobacteria_Sp3_Actino1	1	0	0	0	0	1	1	1	1	0	0	0	0	2	0	0	0	1	1	0	0	1	0	0	0	0	1	0	0	0	1	0	0	0	0	0	1	0	0	1	1	2	0	0	0	0	1	0	1
Actinobacteria_Sp3_Actino2	1	0	0	0	0	0	1	1	1	0	0	0	0	1	0	0	0	1	1	0	0	0	0	0	0	0	1	0	0	0	1	0	0	0	0	0	1	0	0	0	2	5	0	0	0	0	0	0	0
Actinobacteria_Sp3_Actino5	1	0	0	0	0	1	0	1	1	0	0	0	0	1	0	0	0	1	0	0	0	1	0	0	0	0	6	0	0	0	0	0	0	0	0	0	2	0	0	1	2	8	0	0	0	0	1	0	1
Albidovulum_bin36_Slaby_2017	1	1	0	0	0	3	1	1	1	1	0	0	0	2	0	0	1	1	0	0	0	1	1	0	0	1	0	0	1	0	1	0	1	1	0	1	1	0	0	0	1	5	0	4	1	0	1	0	1
Alphaproteo_1	1	0	0	0	0	0	1	0	1	2	0	0	0	3	0	0	1	1	1	0	0	0	0	0	0	1	1	0	0	0	1	0	1	0	0	2	2	0	0	0	0	10	0	0	0	0	0	0	1
Alphaproteo_2b	1	0	0	0	0	0	1	1	0	1	0	1	1	2	0	0	0	1	1	1	0	1	0	0	0	0	0	0	0	0	0	0	0	0	0	1	1	0	0	1	1	2	0	0	0	0	0	0	0
Alphaproteo_3	1	0	0	0	0	0	1	1	1	1	0	0	0	1	0	0	1	1	1	1	0	1	0	0	0	0	0	0	0	0	1	0	0	0	0	1	0	0	1	1	1	3	0	0	0	0	0	0	0
Alphaproteo_4	1	0	0	0	0	2	0	1	0	0	0	0	0	2	0	0	1	1	0	0	0	1	1	0	0	1	0	0	0	0	1	1	1	1	0	1	1	0	0	0	3	5	0	2	1	0	0	0	1
Alphaproteo_5	0	0	0	0	0	0	1	1	1	0	0	0	0	4	0	0	1	1	1	0	0	1	0	0	0	1	0	0	0	0	1	0	1	0	0	1	1	0	0	1	1	6	0	0	0	0	0	0	0
Alphaproteo_6	2	0	0	0	0	0	1	1	1	2	0	0	1	9	0	0	0	1	0	1	0	1	1	0	0	1	3	0	0	0	1	1	0	0	0	1	1	0	0	1	4	12	0	2	0	0	0	0	0
Alphaproteo_7	1	0	0	0	0	0	1	1	0	0	0	0	0	2	0	0	0	1	0	0	0	1	0	0	0	0	0	0	0	0	1	0	0	1	0	1	1	0	0	0	1	6	0	0	0	0	0	0	1
Alphaproteobacteria_bin52_Slaby_2017	1	0	0	0	0	0	1	1	1	1	0	0	1	5	0	0	1	1	0	1	0	0	0	0	0	0	6	0	0	0	0	0	1	0	0	1	1	0	0	1	3	13	0	0	0	0	1	0	1
Alphaproteobacteria_bin9_Karimi_2018	1	0	0	0	0	0	1	1	1	1	0	0	0	2	0	0	1	1	0	0	0	1	0	0	0	0	1	0	0	0	1	0	0	0	0	1	1	0	0	1	1	9	0	0	0	0	0	1	1
Alphaproteobacteria_bin95_Slaby_2017	0	0	0	0	0	0	1	1	0	1	0	0	0	1	0	0	0	0	0	0	0	1	0	0	0	0	3	0	0	0	0	0	0	0	0	0	1	0	0	1	1	3	0	0	0	0	0	0	0
Alphaproteobacteria_bin98_Slaby_2017	0	0	0	0	0	0	0	0	0	0	0	0	0	0	0	0	0	0	0	0	0	0	0	0	0	0	0	0	0	0	0	0	0	0	0	0	0	0	0	1	0	1	0	0	0	0	0	0	0
Alphaproteobacteria_GM102ARS1_Podell_2020	0	0	0	0	0	0	0	0	0	0	0	0	1	1	0	0	0	1	0	0	0	0	0	0	1	0	0	0	0	0	1	0	0	0	0	0	1	0	0	0	0	2	0	0	0	0	0	0	0
Alphaproteobacteria_GM202ARS2_Podell_2020	1	0	0	0	0	0	0	1	1	1	0	0	0	1	0	0	1	1	0	0	0	1	0	0	0	0	0	0	0	0	0	0	0	0	0	1	1	0	0	1	1	2	0	0	0	0	0	0	0
Alphaproteobacteria_GM7ARS4_Podell_2020	1	0	0	0	0	0	0	1	1	1	0	0	0	1	0	0	1	1	0	0	0	1	0	0	0	0	0	0	0	0	0	0	0	0	0	1	1	0	0	1	0	2	0	0	0	0	0	0	0
Alphaproteobacteria_SB0661_bin42_Engelberts_2020	1	1	0	0	0	0	0	1	1	1	0	0	2	1	0	0	0	1	0	0	0	1	0	0	0	1	0	0	0	0	1	0	0	0	0	1	1	0	0	0	1	1	0	1	1	0	0	0	0
Alphaproteobacteria_SB0662_bin7_Engelberts_2020	0	0	0	0	0	0	1	1	1	0	0	0	0	4	0	0	1	1	0	0	0	1	0	0	0	0	0	0	0	0	1	0	0	0	0	1	1	0	0	1	1	5	0	0	0	0	0	0	0
Alphaproteobacteria_SB0664_bin5_Engelberts_2020	1	0	0	0	0	0	1	1	1	1	0	0	0	2	0	0	1	1	0	0	0	1	0	0	0	0	0	0	0	0	0	0	0	0	0	1	1	0	0	1	1	12	0	0	0	0	0	0	2
Alphaproteobacteria_SB0665_bin10_Engelberts_2020	1	1	0	0	0	3	0	1	1	1	0	1	1	4	0	0	1	1	0	0	0	1	1	0	1	1	0	0	0	0	1	1	1	1	0	1	1	0	0	1	2	2	1	2	1	0	0	0	1
Alphaproteobacteria_SB0666_bin13_Engelberts_2020	1	0	0	0	0	1	0	1	1	1	0	0	1	2	0	0	1	1	0	0	0	1	0	0	0	1	0	0	0	0	1	0	0	0	0	1	1	0	0	0	2	2	0	1	1	0	0	0	0
Alphaproteobacteria_SB0667_bin14_Engelberts_2020	1	0	0	0	0	0	1	1	1	1	0	0	0	3	0	0	1	1	0	0	0	1	0	0	0	0	0	0	0	0	0	0	0	0	0	1	1	0	0	1	1	12	0	0	0	0	0	0	2
Alphaproteobacteria_SB0669_bin9_Engelberts_2020	1	0	0	0	0	0	1	1	1	1	0	0	0	1	0	0	1	1	0	0	0	1	0	0	0	0	0	0	0	0	0	0	0	0	0	0	1	0	0	1	1	9	0	0	0	0	0	0	0
Alphaproteobacteria_SB0673_bin14_Engelberts_2020	1	0	0	0	0	3	0	0	0	1	0	1	0	2	0	0	1	1	0	0	0	0	1	0	1	0	0	0	0	0	1	1	1	1	0	0	1	0	0	0	1	4	0	1	0	0	0	0	0
Alphaproteobacteria_SB0676_bin18_Engelberts_2020	1	0	0	0	0	1	0	1	1	0	0	0	0	2	0	0	0	1	0	0	0	1	0	0	0	1	0	0	0	0	1	0	0	0	0	1	1	0	0	0	1	1	0	1	0	0	0	0	0
Alphaproteobacteria_SB0676_bin33_Engelberts_2020	1	0	0	0	0	1	0	1	0	0	0	0	1	1	0	0	0	0	0	0	0	1	1	0	0	0	0	0	0	0	0	0	1	1	0	0	2	0	1	0	2	0	1	2	0	0	0	0	0
Alphaproteobacteria_SB0677_bin17_Engelberts_2020	1	1	0	0	0	1	0	1	1	1	0	0	2	1	0	0	1	0	0	0	0	0	0	0	0	1	0	0	0	0	0	0	0	0	0	1	1	0	0	0	2	2	0	1	1	0	0	0	0
Alphaproteobacteria_SP5ARS3_Podell_2020	1	0	0	0	0	0	1	1	1	1	0	0	1	4	0	0	0	1	0	0	0	1	0	0	1	0	0	0	0	0	1	0	0	0	0	1	1	0	0	0	1	4	0	0	0	0	0	0	1
Alphaproteobacteria_TS309_Britstein_2015	1	0	0	0	0	0	1	0	2	0	0	0	1	2	0	0	1	1	1	1	0	1	0	0	0	1	0	0	0	0	1	0	1	0	0	1	1	0	0	1	1	2	0	0	0	0	0	0	1
Alphaproteobacterium_GUM202_alpha1_092217a_Podell_2020	1	0	0	0	0	0	1	0	1	2	0	0	0	1	0	0	1	1	1	1	0	1	0	0	0	0	0	0	0	0	1	0	0	0	0	1	1	0	0	1	0	3	0	0	0	0	0	0	1
Archaea_1	1	0	0	0	0	0	0	0	1	0	0	0	0	0	0	0	0	0	0	0	0	0	0	0	0	0	0	0	0	0	0	0	0	0	0	0	1	1	0	0	1	1	0	0	0	0	0	0	0
Archaea_2	1	0	0	0	0	0	0	0	1	0	0	0	0	0	0	0	0	0	0	0	0	0	0	0	0	0	0	0	0	0	0	0	0	0	0	0	1	1	0	0	1	0	0	0	0	0	0	0	0
Archaea_3	1	0	0	0	0	0	0	0	1	1	0	0	0	0	0	0	0	0	0	0	0	0	0	0	0	0	0	0	0	0	0	0	0	0	0	0	1	1	0	0	1	2	0	0	0	0	0	0	0
Archaea_SB0662_bin33_Engelberts_2020	1	0	0	0	0	0	0	0	1	0	0	0	0	0	0	0	0	0	0	0	0	0	0	0	0	0	0	0	0	0	0	0	0	0	0	0	1	1	0	0	1	0	0	0	0	0	0	0	0
Archaea_SB0663_bin5_Engelberts_2020	1	0	0	0	0	0	0	0	1	0	0	0	0	0	0	0	0	0	0	0	0	0	0	0	0	0	0	0	0	0	0	0	0	0	0	0	1	1	0	0	1	1	0	0	0	0	0	0	0
Archaea_SB0664_bin35_Engelberts_2020	1	0	0	0	0	0	0	0	1	0	0	0	0	0	0	0	0	0	0	0	0	0	0	0	0	0	0	0	0	0	0	0	0	0	0	0	1	1	0	0	1	0	0	0	0	0	0	0	0
Archaea_SB0666_bin15_Engelberts_2020	1	0	0	0	0	0	0	0	1	0	0	0	0	0	0	0	0	0	0	0	0	0	0	0	0	0	0	0	0	0	0	0	0	0	0	0	1	1	0	0	1	0	0	0	0	0	0	0	0
Archaea_SB0667_bin13_Engelberts_2020	1	0	0	0	0	0	0	0	1	0	0	0	0	0	0	0	0	0	0	0	0	0	0	0	0	0	0	0	0	0	0	0	0	0	0	0	1	1	0	0	1	0	0	0	0	0	0	0	0
Archaea_SB0677_bin16_Engelberts_2020	1	0	0	0	0	0	0	0	1	0	0	0	0	0	0	0	0	0	0	0	0	0	0	0	0	0	0	0	0	0	0	0	0	0	0	0	1	1	0	0	1	0	0	0	0	0	0	0	0
Bacteroidet_1	0	0	0	0	0	0	1	0	1	0	0	0	0	0	0	0	0	1	1	1	1	2	0	0	0	0	0	0	0	0	0	0	0	1	0	0	0	0	0	1	1	3	0	0	1	0	1	0	1
Bacteroidet_2	0	0	0	0	0	0	1	0	1	0	0	0	0	0	0	0	0	1	0	0	0	2	0	0	0	0	0	0	0	0	0	0	0	0	0	0	0	0	0	1	0	1	0	0	0	0	1	0	2
Bacteroidetes_SB0661_bin24_Engelberts_2020	0	0	0	0	0	1	1	1	1	0	0	0	0	1	1	0	0	1	0	0	0	1	1	0	0	0	0	0	0	1	0	0	0	1	0	1	1	0	0	1	2	5	1	0	0	0	1	0	0
Bacteroidetes_SB0662_bin24_Engelberts_2020	0	0	0	0	0	0	1	1	1	0	0	0	0	1	0	0	0	1	0	0	1	1	1	0	0	0	0	0	0	1	0	0	0	1	0	1	1	0	0	1	2	3	0	0	0	0	1	0	0
Bacteroidetes_SB0664_bin7_Engelberts_2020	0	0	0	0	0	0	1	1	1	0	0	0	0	1	0	0	0	1	0	0	1	1	1	0	0	0	0	0	0	1	0	0	0	1	0	1	1	0	0	1	2	3	0	0	0	0	1	0	0
Bacteroidetes_SB0667_bin3_Engelberts_2020	0	0	0	0	0	0	1	1	1	0	0	0	0	1	0	0	0	1	0	0	1	1	1	0	0	0	0	0	0	1	0	0	0	1	0	1	1	0	0	1	2	3	0	0	0	0	1	0	0
Bacteroidetes_SB0668_bin1_Engelberts_2020	0	0	0	0	0	1	1	1	1	1	0	0	0	1	0	0	0	1	0	0	0	1	1	0	0	1	0	0	0	0	0	0	0	0	0	1	1	0	0	1	2	1	0	0	0	0	1	0	1
Bacteroidetes_SB0675_bin27_Engelberts_2020	0	0	0	0	0	1	0	0	1	0	0	0	0	1	0	0	0	1	0	0	0	0	1	0	0	0	0	0	0	1	0	0	0	1	0	1	1	0	0	1	0	1	0	0	0	0	0	0	0
Bacteroidetes_SB0677_bin8_Engelberts_2020	0	0	0	0	0	1	1	1	1	0	0	0	0	1	1	0	0	1	0	0	0	1	1	0	0	0	0	0	0	1	0	0	0	1	0	1	1	0	0	0	2	5	1	0	0	0	1	0	0
Bacteroidetes_SB0678_bin9_Engelberts_2020	0	0	0	0	0	1	1	1	1	0	0	0	0	1	1	0	0	1	0	0	0	1	1	0	0	0	0	0	0	1	0	0	0	1	0	1	1	0	0	1	2	5	1	0	0	0	1	0	0
BD2-11_clade_bin43_Slaby_2017	0	0	0	0	0	0	0	1	1	0	0	0	0	1	0	1	0	1	0	0	1	1	0	0	0	0	0	0	0	0	0	0	0	0	0	0	1	0	0	1	1	3	0	0	0	0	0	0	3
Bdellovibrionales_SP5DBV1_Podell_2020	0	0	0	0	0	0	1	0	0	0	0	0	0	1	0	0	0	1	1	0	0	1	0	0	0	0	0	0	0	0	0	0	0	0	0	0	0	1	0	0	1	0	0	0	0	0	0	0	0
Bdellovibrionota_SB0662_bin55_Engelberts_2020	0	0	0	0	0	0	0	0	0	0	0	0	0	0	0	0	0	0	0	0	0	0	0	0	0	0	0	0	0	0	0	0	0	0	0	0	0	1	0	0	1	1	0	0	0	0	0	0	0
bin0_Sizikov/Burgsdorf_2020	0	0	0	0	0	1	1	0	1	0	1	1	0	1	0	0	0	1	0	0	0	1	1	0	0	0	0	0	0	0	0	0	0	0	0	1	1	0	0	1	1	2	0	1	0	0	0	0	0
Binatota_1	1	0	1	0	0	0	1	1	1	1	0	0	0	4	1	0	0	1	0	0	0	0	1	0	0	0	4	0	0	0	1	0	0	0	0	1	1	0	0	1	1	26	0	1	0	0	1	0	1
Ca._S._feldmannii_277cI_Burgsdorf_2019	0	0	1	0	0	0	1	1	1	0	0	0	0	0	0	0	0	0	0	0	0	0	1	0	0	1	0	0	0	0	0	0	0	0	0	0	1	0	0	1	1	1	0	0	0	0	0	0	0
Ca._S._feldmannii_277cV_Burgsdorf_2019	1	0	1	0	0	0	1	1	1	0	0	0	0	1	0	0	0	0	0	0	0	1	1	0	0	1	0	0	0	0	0	0	0	0	0	1	1	0	0	1	1	1	0	0	0	0	0	0	0
Ca._S._feldmannii_288cV_Burgsdorf_2019	1	0	1	0	0	0	1	1	1	0	0	0	0	1	0	0	0	0	0	0	0	1	1	0	0	1	0	0	0	0	0	0	0	0	0	0	1	0	0	1	1	0	0	0	0	0	1	0	0
Ca._S._spongiarum_142_Burgsdorf_2015	1	0	1	0	0	0	0	1	0	0	0	0	0	0	0	0	0	0	0	0	0	1	1	0	0	1	0	0	0	0	0	0	0	0	0	1	1	0	0	1	1	0	0	0	0	0	0	0	0
Ca._S._spongiarum_15L_Burgsdorf_2015	1	0	1	0	0	0	1	0	0	0	0	0	0	0	0	0	0	0	0	0	0	0	1	0	0	1	0	0	0	0	0	0	0	0	0	1	1	0	0	1	1	1	0	0	0	0	0	0	0
Ca._S._spongiarum_DE9115_Gao_2017	1	0	1	0	0	0	1	1	1	0	0	0	0	0	0	0	0	0	0	0	0	1	1	0	0	1	0	0	0	0	0	0	0	0	0	1	1	0	0	1	1	1	0	0	0	0	0	0	0
Ca._S._spongiarum_M9_Liu_2017	0	0	1	0	0	0	0	1	0	0	0	0	0	0	0	0	0	0	0	0	0	1	1	0	0	0	0	0	0	0	0	0	0	0	0	0	1	0	0	1	1	0	0	0	0	0	0	0	0
Ca._S._spongiarum_SH4_Gao_2014	0	0	0	0	0	0	1	1	1	0	0	0	0	0	0	0	0	0	0	0	0	1	1	0	0	1	0	0	0	0	0	0	0	0	0	1	1	0	0	1	1	1	0	0	0	0	0	0	0
Ca._S._spongiarum_SP3_Burgsdorf_2015	1	0	1	0	0	0	1	1	1	0	0	0	0	0	0	0	0	0	0	0	0	1	1	0	0	1	0	0	0	0	0	0	0	0	0	1	1	0	0	1	1	1	0	0	0	0	0	0	0
Caldilineaceae_bin34_Slaby_2017	0	0	0	0	0	0	1	1	1	0	0	0	1	1	0	0	0	0	0	0	0	1	1	0	0	0	0	0	0	0	0	0	0	0	0	1	1	1	0	0	3	2	0	2	0	0	1	0	0
Caldilineaceae_bin5_Slaby_2017	0	0	1	0	0	3	0	1	1	0	0	0	0	1	1	0	0	1	0	1	0	1	1	0	0	1	0	0	0	0	0	0	0	0	1	1	1	1	0	0	6	21	0	2	0	0	1	0	0
Poribacteria_ADFK02.1_Kamke_2014	0	0	0	0	0	0	0	0	0	0	0	0	0	0	0	0	0	0	0	0	0	0	0	0	0	0	0	0	0	0	0	0	0	0	0	0	0	0	0	0	0	1	0	0	0	0	0	0	0
Poribacteria_APGO01.1_Kamke_2014	0	0	0	0	0	0	1	0	0	0	0	0	0	0	0	0	0	0	0	0	0	0	0	0	0	0	0	0	0	0	0	0	0	0	0	0	0	0	0	0	0	3	0	0	0	0	0	0	0
Poribacteria_AQPC01.1_Kamke_2014	0	0	0	0	0	0	0	0	0	0	0	0	0	0	0	0	0	0	0	0	0	0	0	0	0	0	0	0	0	0	0	0	0	0	0	0	0	0	0	0	0	0	0	0	0	0	0	0	0
Poribacteria_AQTV01.1_Kamke_2014	0	0	0	0	0	0	0	1	0	0	0	0	1	2	0	0	0	1	0	0	0	0	0	0	0	0	1	0	0	0	0	0	0	1	0	2	0	0	0	1	3	17	0	2	2	0	0	0	0
Poribacteria_ASZM01.1_Kamke_2014	0	0	0	0	0	0	0	0	0	0	0	0	0	0	0	0	0	0	0	0	0	0	0	0	0	0	0	0	0	0	0	0	0	0	0	0	0	0	0	0	0	2	0	0	0	0	0	0	0
Poribacteria_ASZN01.1_Kamke_2014	1	0	0	0	0	1	1	1	1	0	0	0	0	1	0	0	0	1	0	0	0	0	1	0	0	0	0	0	0	0	0	0	0	1	0	1	1	0	0	0	2	9	0	0	1	0	0	0	0
Poribacteria_bin44_Slaby_2017	1	0	0	0	0	1	1	1	2	0	0	0	0	1	0	0	0	1	0	0	0	1	1	0	0	0	0	0	0	0	0	0	0	2	0	1	1	0	0	0	3	12	0	0	1	0	0	0	0
Poribacteria_bin70_Slaby_2017	1	0	0	0	0	1	1	1	1	0	0	0	0	1	0	0	0	1	0	0	0	1	1	0	0	0	1	0	0	0	0	0	0	1	0	1	1	0	0	0	2	12	0	0	1	0	0	0	0
Cellvibrionales_GM7GCV1_Podell_2020	1	0	0	0	0	0	1	1	1	0	0	0	1	0	0	0	0	1	0	0	0	0	0	0	0	1	0	0	0	0	0	0	0	0	0	1	1	0	0	1	0	1	0	0	0	0	1	0	0
Chloroflexi_1	1	0	0	0	0	2	1	0	0	0	0	0	0	0	0	0	0	0	0	0	0	1	2	0	0	1	0	2	0	1	0	0	0	0	0	1	2	1	0	0	2	8	1	0	1	0	1	0	0
Chloroflexi_2	1	0	0	0	0	0	0	0	1	0	0	0	0	1	0	0	0	1	0	0	0	0	1	0	0	1	0	0	0	0	0	0	0	0	0	2	2	1	0	0	5	11	0	1	1	0	1	0	0
Chloroflexi_2D_Bayer_2018	0	0	0	0	0	3	0	1	1	0	0	0	0	1	0	0	0	0	0	1	0	1	0	0	0	1	0	0	0	0	0	0	0	0	1	1	1	1	0	0	1	11	0	0	0	0	0	0	0
Chloroflexi_3	1	0	0	0	0	0	1	1	1	0	0	0	0	0	0	0	0	0	1	0	0	0	1	0	0	1	0	0	0	0	0	0	0	0	0	0	0	0	0	1	1	3	0	0	0	0	0	0	0
Chloroflexi_4	1	0	0	0	0	0	0	1	1	0	0	0	0	2	0	0	0	1	0	0	0	0	1	0	0	1	1	0	0	0	1	0	0	0	0	1	1	0	0	1	1	4	0	0	1	0	0	0	0
Chloroflexi_5	1	0	0	0	0	0	0	1	1	0	0	0	0	3	0	0	0	1	1	0	0	0	1	0	0	0	3	0	0	0	0	0	0	0	0	2	1	0	0	1	1	6	0	0	0	0	0	0	0
Chloroflexi_6	0	0	0	0	0	1	1	1	1	0	0	0	0	1	0	0	0	0	0	0	0	1	1	0	0	0	0	0	0	0	0	0	0	0	0	1	0	1	0	0	1	4	0	2	0	0	1	0	0
Chloroflexi_6B_Bayer_2018	0	0	1	0	0	4	0	0	0	0	0	0	0	1	1	0	0	1	0	1	0	1	1	0	0	0	0	0	0	0	0	0	0	0	0	1	1	1	0	0	4	12	0	1	0	0	1	0	0
Chloroflexi_7	1	0	0	0	0	0	1	1	1	0	0	0	0	3	0	0	0	1	0	0	0	0	1	0	0	1	9	0	0	0	1	0	0	0	0	1	0	0	0	1	2	7	0	0	1	0	0	0	0
Chloroflexi_8	1	0	0	0	0	0	0	1	1	0	0	0	0	3	0	0	0	1	0	0	0	0	1	0	0	1	6	0	0	0	1	0	0	0	0	1	1	0	0	1	2	11	0	1	0	0	0	0	0
Chloroflexi_9	1	0	0	0	0	0	1	1	1	0	0	0	0	5	0	0	0	1	0	0	0	0	0	0	0	0	8	0	0	0	0	0	0	1	0	1	1	0	0	1	1	16	0	1	1	0	0	0	0
Chloroflexi_bin125_Slaby_2017	1	0	0	0	0	0	0	1	1	1	0	0	0	3	0	0	0	1	0	0	0	0	0	0	0	0	4	0	0	0	0	0	0	0	0	1	1	0	0	1	2	7	0	0	0	0	0	0	0
Chloroflexi_bin141_Bayer_2018	0	0	0	0	0	0	1	1	1	0	0	0	1	1	0	0	0	0	0	0	0	1	1	0	0	0	0	0	0	0	0	0	0	0	0	1	1	1	0	0	2	2	0	2	0	0	0	0	0
Chloroflexi_bin154_Bayer_2018	1	1	0	0	0	2	1	1	1	1	0	0	0	1	0	0	0	0	0	0	0	1	1	0	0	1	0	2	0	1	0	0	0	0	0	1	2	1	0	0	3	8	0	0	1	0	1	0	0
Chloroflexi_bin156_Bayer_2018	1	0	0	0	0	0	0	1	1	0	0	0	1	4	0	0	0	2	0	0	0	0	1	0	0	1	0	0	0	0	0	0	0	0	0	1	1	0	0	1	2	8	0	0	0	0	0	0	0
Chloroflexi_bin20_Slaby_2017	1	1	0	0	0	2	1	1	1	1	0	0	0	1	0	0	0	0	0	0	0	1	1	0	0	1	0	2	0	1	0	0	0	0	0	1	2	1	0	0	3	8	0	0	1	0	1	0	0
Chloroflexi_SB0661_bin15_Engelberts_2020	1	0	0	0	0	0	0	1	1	0	0	0	0	5	0	0	0	1	0	0	0	0	1	0	0	1	10	0	0	0	1	0	0	0	0	1	1	0	0	1	2	10	0	0	1	0	0	0	0
Chloroflexi_SB0661_bin16_Engelberts_2020	1	0	0	0	0	0	0	1	1	1	0	0	0	3	0	0	0	1	0	0	0	0	0	0	0	0	4	0	0	0	0	0	0	0	0	1	1	0	0	1	2	5	0	1	0	0	0	0	0
Chloroflexi_SB0661_bin17_Engelberts_2020	1	1	0	0	0	1	1	1	1	1	0	0	0	0	0	0	0	0	0	0	0	1	1	0	0	1	0	1	0	1	0	0	0	0	0	1	2	1	0	0	4	6	0	0	1	0	1	0	0
Chloroflexi_SB0661_bin19_Engelberts_2020	1	0	0	0	0	0	0	1	1	1	0	0	0	2	0	0	0	1	0	0	0	0	0	0	0	0	4	0	0	0	0	0	0	0	0	1	1	0	0	1	1	5	0	0	0	0	0	0	0
Chloroflexi_SB0661_bin21_Engelberts_2020	1	1	0	0	0	1	1	1	1	0	0	0	0	1	0	0	0	0	0	0	0	1	1	0	0	1	0	3	0	1	0	0	0	0	0	1	2	1	0	0	2	10	1	2	1	0	1	0	0
Chloroflexi_SB0661_bin22_Engelberts_2020	1	1	0	0	0	0	0	1	1	1	0	0	0	2	0	0	0	0	0	0	0	0	0	0	0	0	1	0	0	0	1	0	0	1	0	1	1	0	0	1	3	8	0	1	1	0	0	0	0
Chloroflexi_SB0661_bin32_Engelberts_2020	0	0	1	0	0	4	0	1	1	1	0	0	0	1	1	0	0	1	0	0	0	1	1	0	0	1	0	0	0	0	0	0	0	1	1	1	1	1	0	0	5	19	0	2	1	0	1	0	0
Chloroflexi_SB0661_bin34_Engelberts_2020	0	0	0	0	0	2	1	1	1	0	0	0	1	1	0	0	0	0	0	0	0	1	1	0	0	0	0	0	0	0	1	0	0	0	0	1	1	1	0	0	3	2	0	2	0	0	1	0	0
Chloroflexi_SB0661_bin39_Engelberts_2020	1	0	0	0	0	0	0	1	1	0	0	0	0	0	0	0	0	1	1	0	1	1	1	0	0	1	0	0	0	0	0	0	0	0	0	1	1	0	0	1	1	2	0	0	0	0	0	0	0
Chloroflexi_SB0661_bin43_Engelberts_2020	1	0	0	0	0	0	0	1	1	0	0	1	0	5	0	0	0	0	1	0	0	0	1	0	0	0	3	0	0	0	0	0	0	1	0	1	2	0	0	1	2	7	0	0	0	0	0	0	0
Chloroflexi_SB0661_bin44_Engelberts_2020	1	0	0	0	0	0	0	1	1	0	0	0	1	0	0	0	0	0	1	0	0	1	1	0	0	0	2	0	0	0	0	0	0	0	0	1	1	0	0	1	1	3	0	0	0	0	0	0	1
Chloroflexi_SB0661_bin45_Engelberts_2020	1	0	0	0	0	0	0	1	1	1	0	0	0	4	0	0	0	1	1	0	0	0	1	0	0	1	10	0	0	0	1	0	0	0	0	1	1	0	0	1	2	11	0	0	0	0	0	0	0
Chloroflexi_SB0661_bin51_Engelberts_2020	1	0	0	0	0	0	0	0	1	0	0	0	0	3	0	0	0	0	0	0	0	0	0	0	0	0	11	0	0	0	0	0	0	0	0	0	0	0	0	1	1	8	0	1	0	0	0	0	0
Chloroflexi_SB0661_bin58_Engelberts_2020	0	0	0	0	0	0	0	0	1	0	0	0	0	1	0	0	0	0	0	0	0	0	1	0	0	1	0	0	0	0	0	0	0	0	0	1	0	0	0	1	0	2	0	1	0	0	0	0	0
Chloroflexi_SB0661_bin6_Engelberts_2020	1	0	0	1	0	1	1	0	1	0	0	0	0	1	0	0	0	1	0	0	0	1	1	0	0	1	2	0	0	0	0	0	0	0	0	1	1	0	0	0	2	4	0	4	1	0	0	0	0
Chloroflexi_SB0662_bin1_Engelberts_2020	1	0	0	1	0	1	1	0	1	0	0	0	0	1	0	0	0	1	0	0	0	1	1	0	0	1	2	0	0	0	0	0	0	0	0	1	1	0	0	0	2	6	0	4	1	0	0	0	0
Chloroflexi_SB0662_bin10_Engelberts_2020	1	1	0	0	0	1	1	1	1	1	0	0	0	1	0	0	0	0	0	0	0	1	1	0	0	1	0	1	0	1	0	0	0	0	0	1	2	1	0	0	4	7	0	0	1	0	1	0	0
Chloroflexi_SB0662_bin20_Engelberts_2020	1	0	0	0	0	0	0	1	1	0	0	0	0	4	0	0	0	1	0	0	0	0	1	0	0	1	12	0	0	0	0	0	0	0	0	1	1	0	0	1	2	17	0	1	1	0	0	0	0
Chloroflexi_SB0662_bin21_Engelberts_2020	1	0	0	0	0	0	0	1	1	1	0	0	0	3	0	0	0	1	0	0	0	0	0	0	0	0	3	0	0	0	0	0	0	0	0	1	1	0	0	1	2	5	0	0	0	0	0	0	0
Chloroflexi_SB0662_bin27_Engelberts_2020	1	0	0	0	0	0	0	1	1	0	0	0	0	5	0	0	0	1	0	0	0	0	1	0	0	1	9	0	0	0	0	0	0	0	0	1	1	0	0	1	2	11	0	0	1	0	0	0	0
Chloroflexi_SB0662_bin28_Engelberts_2020	1	0	0	0	0	0	1	1	2	1	0	0	0	4	0	0	0	1	0	0	0	0	1	0	0	1	4	0	0	0	1	0	0	0	0	1	1	0	0	1	1	9	0	0	0	0	0	0	0
Chloroflexi_SB0662_bin34_Engelberts_2020	0	0	0	0	0	0	0	1	1	1	0	0	1	2	0	0	0	1	0	0	0	0	0	0	0	0	1	0	0	0	0	0	0	0	0	1	1	0	0	1	1	6	1	0	1	0	0	0	0
Chloroflexi_SB0662_bin44_Engelberts_2020	1	0	0	0	0	0	0	1	0	0	0	0	0	1	0	0	0	0	0	0	0	0	1	0	0	1	0	0	0	0	0	0	0	0	0	1	2	0	0	1	2	9	0	0	0	0	1	0	0
Chloroflexi_SB0662_bin48_Engelberts_2020	1	0	0	0	0	1	1	0	1	0	0	0	0	0	0	0	0	0	0	0	0	0	0	0	0	0	0	2	0	1	0	0	0	0	0	1	1	0	0	0	2	7	0	0	1	0	1	0	0
Chloroflexi_SB0662_bin5_Engelberts_2020	1	1	0	0	0	0	0	1	1	1	0	0	0	2	0	0	0	0	0	0	0	0	0	0	0	0	1	0	0	0	1	0	0	1	0	1	1	0	0	1	3	8	0	1	1	0	0	0	0
Chloroflexi_SB0662_bin61_Engelberts_2020	1	0	0	0	0	1	1	0	0	0	0	0	0	1	0	0	0	0	0	0	0	1	1	0	0	1	0	0	0	0	0	0	0	0	0	1	1	0	0	1	0	8	1	1	1	0	1	0	0
Chloroflexi_SB0662_bin9_Engelberts_2020	0	0	0	0	0	2	1	1	1	0	0	0	1	1	0	0	0	0	0	0	0	1	1	0	0	0	0	0	0	0	0	0	0	0	0	1	1	1	0	0	3	2	0	2	0	0	1	0	0
Chloroflexi_SB0663_bin11_Engelberts_2020	1	0	0	0	0	0	0	1	1	0	0	0	0	1	0	0	0	1	0	0	0	0	0	0	0	0	3	0	0	0	0	0	0	0	0	0	1	0	0	1	0	4	0	1	0	0	0	0	0
Chloroflexi_SB0664_bin11_Engelberts_2020	1	0	0	0	0	0	0	1	1	0	0	0	1	4	0	0	0	1	0	0	0	0	1	0	0	1	0	0	0	0	0	0	0	0	0	2	1	0	0	1	1	5	0	0	0	0	0	0	0
Chloroflexi_SB0664_bin15_Engelberts_2020	1	0	0	0	0	0	0	1	1	1	0	0	0	2	0	0	0	1	0	0	0	0	0	0	0	0	4	0	0	0	0	0	0	0	0	1	1	0	0	1	1	6	0	0	0	0	0	0	0
Chloroflexi_SB0664_bin16_Engelberts_2020	1	1	0	0	0	1	1	1	1	1	0	0	0	1	0	0	0	0	0	0	0	1	1	0	0	1	0	1	0	1	0	0	0	0	0	1	2	1	0	0	4	7	0	0	1	0	1	0	0
Chloroflexi_SB0664_bin22_Engelberts_2020	0	0	0	0	0	2	1	1	1	0	0	0	1	1	0	0	0	0	0	0	0	1	1	0	0	0	0	0	0	0	0	0	0	0	0	1	1	1	0	0	3	2	0	2	0	0	1	0	0
Chloroflexi_SB0664_bin27_Engelberts_2020	0	0	1	0	0	3	0	1	1	1	0	0	0	1	1	0	0	1	0	1	0	1	1	0	0	1	0	0	0	0	0	0	0	1	1	1	1	1	0	0	5	18	0	2	0	0	1	0	0
Chloroflexi_SB0664_bin29_Engelberts_2020	0	0	0	0	0	0	0	1	0	0	0	0	0	3	0	0	0	0	0	0	0	0	1	0	0	0	7	0	0	0	0	0	0	0	0	1	1	0	0	1	2	13	0	1	1	0	0	0	0
Chloroflexi_SB0664_bin30_Engelberts_2020	1	0	0	1	0	1	1	0	1	0	0	0	0	0	0	0	0	1	0	0	0	0	1	0	0	0	2	0	0	0	0	0	0	0	0	1	1	0	0	0	2	4	0	4	0	0	0	0	0
Chloroflexi_SB0664_bin33_Engelberts_2020	1	0	0	0	0	0	1	1	1	0	0	0	0	4	0	0	0	1	0	0	0	0	0	0	0	0	10	0	0	0	0	0	0	1	0	1	1	0	0	1	2	11	0	1	1	0	0	0	0
Chloroflexi_SB0664_bin6_Engelberts_2020	1	1	0	0	0	0	0	0	1	0	0	0	0	1	0	0	0	1	1	0	0	0	1	0	0	1	1	0	0	0	0	0	0	0	0	1	1	0	0	1	1	4	0	1	0	0	0	0	0
Chloroflexi_SB0665_bin1_Engelberts_2020	1	0	0	1	0	1	1	0	1	0	0	0	0	1	0	0	0	1	0	0	0	1	1	0	0	1	2	0	0	0	0	0	0	0	0	1	1	0	0	0	2	6	0	3	1	0	0	0	0
Chloroflexi_SB0665_bin11_Engelberts_2020	1	0	0	0	0	0	0	1	1	1	0	0	0	2	0	0	0	1	0	0	0	0	0	0	0	0	3	0	0	0	0	0	0	0	0	1	1	0	0	1	1	5	0	0	0	0	0	0	0
Chloroflexi_SB0665_bin12_Engelberts_2020	1	1	0	0	0	1	1	1	1	1	0	0	0	1	0	0	0	0	0	0	0	1	1	0	0	1	0	1	0	1	0	0	0	0	0	1	2	1	0	0	4	7	0	0	1	0	1	0	0
Chloroflexi_SB0665_bin25_Engelberts_2020	0	0	1	0	0	4	0	1	1	1	0	0	0	1	1	0	0	1	0	1	0	1	1	0	0	1	0	0	0	0	0	0	0	1	1	1	1	1	0	0	5	16	0	2	1	0	1	0	0
Chloroflexi_SB0665_bin32_Engelberts_2020	1	0	0	0	0	0	0	1	0	0	0	0	0	0	0	0	0	0	0	0	0	0	0	0	0	0	1	0	0	0	0	0	0	1	0	0	0	0	0	1	1	6	0	0	1	0	0	0	0
Chloroflexi_SB0665_bin35_Engelberts_2020	1	0	0	0	0	0	0	0	0	1	0	0	0	2	0	0	0	0	0	0	0	0	0	0	0	0	3	0	0	0	0	0	0	0	0	1	1	0	0	1	1	3	0	0	0	0	0	0	0
Chloroflexi_SB0665_bin36_Engelberts_2020	0	0	0	0	0	0	0	1	0	0	0	0	0	1	0	0	0	0	0	0	0	0	0	0	0	0	0	0	0	0	0	0	0	0	0	0	1	0	0	1	1	2	0	0	0	0	0	0	0
Chloroflexi_SB0665_bin37_Engelberts_2020	1	1	0	0	0	0	0	1	0	0	0	0	0	0	0	0	0	0	0	0	0	0	0	0	0	0	1	0	0	0	0	0	0	1	0	0	0	0	0	1	0	6	0	0	1	0	0	0	0
Chloroflexi_SB0665_bin38_Engelberts_2020	1	0	0	0	0	0	0	1	1	0	0	0	1	0	0	0	0	0	1	0	0	1	1	0	0	0	1	0	0	0	0	0	0	0	0	1	1	0	0	1	1	4	0	0	0	0	0	0	1
Chloroflexi_SB0666_bin1_Engelberts_2020	1	0	0	0	0	0	0	1	1	0	0	0	0	5	0	0	0	1	0	0	0	0	1	0	0	1	10	0	0	0	1	0	0	0	0	1	1	0	0	1	2	10	0	0	1	0	0	0	0
Chloroflexi_SB0666_bin11_Engelberts_2020	1	1	0	0	0	0	0	1	1	0	0	0	0	2	0	0	0	0	0	0	0	0	0	0	0	0	1	0	0	0	1	0	0	1	0	1	1	0	0	1	2	7	0	1	1	0	0	0	0
Chloroflexi_SB0666_bin21_Engelberts_2020	0	0	0	0	0	2	1	0	1	0	0	0	1	1	0	0	0	0	0	0	0	1	1	0	0	0	0	0	0	0	0	0	0	0	0	1	1	1	0	0	3	2	0	2	0	0	1	0	0
Chloroflexi_SB0666_bin28_Engelberts_2020	1	0	0	0	0	0	0	1	1	0	0	1	0	4	0	0	0	1	0	0	0	1	1	0	0	0	4	0	0	0	0	0	0	1	0	1	1	0	0	1	2	7	0	0	0	0	0	0	0
Chloroflexi_SB0666_bin37_Engelberts_2020	1	0	0	0	0	0	1	0	1	0	0	0	0	2	0	0	0	1	0	0	0	0	0	0	0	0	2	0	0	0	0	0	0	0	0	0	2	0	0	1	1	4	0	0	0	0	0	0	0
Chloroflexi_SB0666_bin6_Engelberts_2020	1	0	0	0	0	0	0	1	1	1	0	0	0	3	0	0	0	1	0	0	0	0	0	0	0	0	2	0	0	0	0	0	0	0	0	1	1	0	0	1	2	7	0	1	0	0	0	0	0
Chloroflexi_SB0668_bin21_Engelberts_2020	0	0	1	0	0	4	0	1	1	0	0	0	0	0	1	0	0	1	0	1	0	1	1	0	0	1	0	0	0	0	0	0	0	1	1	1	4	1	0	0	5	16	0	2	0	0	1	0	0
Chloroflexi_SB0668_bin27_Engelberts_2020	1	0	0	0	0	0	0	1	0	0	0	0	0	2	0	0	0	1	0	0	0	0	1	0	0	1	0	0	0	0	0	0	0	0	0	2	1	0	0	1	1	3	0	0	0	0	0	0	0
Chloroflexi_SB0668_bin34_Engelberts_2020	0	0	0	0	0	0	0	0	1	0	0	0	0	0	0	0	0	0	1	0	0	1	1	0	0	0	0	0	0	0	0	0	0	0	0	0	0	0	0	0	1	2	0	0	0	0	0	0	1
Chloroflexi_SB0670_bin19_Engelberts_2020	1	0	0	0	0	0	0	1	1	1	0	0	0	3	0	0	0	1	0	0	0	0	0	0	0	0	4	0	0	0	0	0	0	0	0	1	1	0	0	1	2	6	0	1	0	0	0	0	0
Chloroflexi_SB0670_bin31_Engelberts_2020	1	0	0	0	0	0	0	1	0	0	0	0	0	0	0	0	0	0	0	0	0	0	0	0	0	0	1	0	0	0	0	0	0	1	0	1	0	0	0	0	0	4	0	0	1	0	0	0	0
Chloroflexi_SB0670_bin35_Engelberts_2020	1	0	0	0	0	0	0	1	1	0	0	1	0	2	0	0	0	1	0	0	0	1	1	0	0	0	3	0	0	0	0	0	0	0	0	1	0	0	0	1	2	4	0	0	0	0	0	0	0
Chloroflexi_SB0675_bin18_Engelberts_2020	1	1	0	0	0	1	1	1	1	1	0	0	0	1	0	0	0	0	0	0	0	1	1	0	0	1	0	1	0	1	0	0	0	0	0	1	2	1	0	0	4	7	0	0	1	0	1	0	0
Chloroflexi_SB0675_bin29_Engelberts_2020	0	0	1	0	0	3	0	1	1	0	0	0	0	1	0	0	0	1	0	1	0	1	1	0	0	1	0	0	0	0	0	0	0	1	1	1	3	1	0	0	4	10	0	2	0	0	1	0	0
Chloroflexi_SB0675_bin30_Engelberts_2020	1	0	0	0	0	0	0	0	1	0	0	0	0	0	0	0	0	1	1	0	0	1	1	0	0	1	0	0	0	0	0	0	0	0	0	1	1	0	0	0	0	1	0	0	0	0	0	0	0
Chloroflexi_SB0675_bin32_Engelberts_2020	1	0	0	0	0	0	0	0	0	0	0	0	0	0	0	0	0	0	0	0	0	0	0	0	0	0	1	0	0	0	0	0	0	0	0	0	1	0	0	0	0	2	0	0	0	0	0	0	0
Chloroflexi_SB0678_bin6_Engelberts_2020	1	1	0	0	0	0	1	1	1	1	0	0	0	0	0	0	0	0	0	0	0	1	1	0	0	1	0	1	0	0	0	0	0	0	0	1	2	1	0	0	4	5	0	0	1	0	1	0	0
Chromatiales_SP5GCR1_Podell_2020	1	0	0	0	0	0	0	1	1	0	0	0	0	1	0	0	0	1	0	0	0	1	0	0	0	0	0	0	0	0	0	0	0	0	0	1	1	0	0	1	0	1	0	0	0	0	0	0	0
Cyanobacteria_bin9_Slaby_2017	1	0	1	0	0	0	1	1	0	0	0	0	0	0	0	0	0	0	0	0	0	1	1	0	0	1	0	0	0	0	0	0	0	0	0	1	1	0	0	1	1	1	0	0	0	0	0	0	0
Cyanobacteria_SB0665_bin28_Engelberts_2020	1	0	1	0	0	0	1	0	0	0	0	0	0	0	0	0	0	0	0	0	0	0	1	0	0	1	0	0	0	0	0	0	0	0	0	1	1	0	0	1	1	1	0	0	0	0	0	0	0
Cyanobacteria_SB0668_bin13_Engelberts_2020	1	0	1	0	0	0	1	1	1	0	0	0	0	0	0	0	0	0	0	0	0	1	1	0	0	1	0	0	0	0	0	0	0	0	0	1	1	0	0	1	1	1	0	0	0	0	0	0	0
Cyanobacteria_SB0670_bin20_Engelberts_2020	1	0	1	0	0	0	1	1	0	0	0	0	0	0	0	0	0	0	0	0	0	1	1	0	0	1	0	0	0	0	0	0	0	0	0	1	1	0	0	1	1	1	0	0	0	0	0	0	0
Cyanobacteria_SB0673_bin10_Engelberts_2020	1	0	1	0	0	0	1	1	0	0	0	0	0	0	0	0	0	0	0	0	0	1	1	0	0	1	0	0	0	0	0	0	0	0	0	1	1	0	0	1	1	1	0	0	0	0	0	0	0
Cytophagaceae_SP12BCY1_Podell_2020	0	0	0	0	0	0	1	1	1	0	1	0	0	0	0	0	0	1	0	0	0	0	0	0	0	0	0	0	0	0	0	0	0	0	0	1	1	0	0	1	1	1	0	0	0	0	1	0	1
Cytophagaceae_SP5BCY1_Podell_2020	0	0	0	0	0	0	1	1	1	0	1	0	0	0	0	0	0	1	0	0	0	0	0	0	0	0	0	0	0	0	0	0	0	0	0	1	1	0	0	1	1	1	0	0	0	0	1	0	1
Cytophagales_GUM202_cyto_092417a_Podell_2020	0	0	0	0	0	0	1	1	1	0	1	0	0	0	0	0	0	1	0	0	0	0	0	0	0	0	0	0	0	0	0	0	0	0	0	1	1	0	0	1	1	1	0	0	0	0	1	0	1
Dadabacteria_SB0661_bin5_Engelberts_2020	1	0	0	0	0	0	1	1	1	0	0	0	0	1	0	0	0	1	1	0	1	1	0	0	0	0	0	0	0	0	0	0	0	0	0	1	1	0	0	0	1	1	0	0	0	0	0	0	1
Dadabacteria_SB0662_bin19_Engelberts_2020	1	0	0	0	0	0	1	1	1	0	0	0	0	1	0	0	0	1	1	0	1	1	0	0	0	0	0	0	0	0	0	0	0	0	0	1	1	0	0	0	1	2	0	0	0	0	0	0	1
Dadabacteria_SB0665_bin2_Engelberts_2020	1	0	0	0	0	0	1	1	1	0	0	0	0	1	0	0	0	1	1	0	1	1	0	0	0	0	0	0	0	0	0	0	0	0	0	1	1	0	0	0	1	2	0	0	0	0	0	0	1
Dadabacteria_SB0666_bin17_Engelberts_2020	1	0	0	0	0	0	1	1	1	0	0	0	0	1	0	0	0	1	1	0	1	1	0	0	0	0	0	0	0	0	0	0	0	0	0	1	1	0	0	0	1	1	0	0	0	0	0	0	1
Dadabacteria_SB0670_bin12_Engelberts_2020	1	0	0	0	0	0	1	1	1	0	0	0	0	1	0	0	0	1	1	0	1	1	0	0	0	0	0	0	0	0	0	0	0	0	0	1	1	0	0	0	1	2	0	0	0	0	0	0	1
Dadabacteria_SB0675_bin35_Engelberts_2020	1	0	0	0	0	0	0	1	0	0	0	0	0	1	0	0	0	1	0	0	1	1	0	0	0	0	0	0	0	0	0	0	0	0	0	0	1	0	0	0	1	2	0	0	0	0	0	0	0
Defluviicoccus_bin129_Slaby_2017	1	0	0	0	0	0	1	1	1	1	0	0	0	4	0	0	1	0	0	0	0	1	0	0	0	0	0	0	0	0	1	0	0	0	0	1	1	0	1	1	0	11	1	0	0	0	0	0	1
Desulfurellaceae_bin18_Slaby_2017	1	0	1	0	0	0	1	1	1	1	0	0	0	4	1	0	0	1	0	0	0	0	1	0	0	0	3	0	0	0	1	0	0	1	0	1	1	0	0	1	1	34	0	0	0	0	1	0	1
EC214_bin63_Slaby_2017	1	0	0	0	0	0	1	1	1	0	0	0	0	1	0	0	0	0	2	0	0	2	0	0	0	0	0	0	0	0	0	0	0	0	0	1	1	0	0	0	1	1	0	0	0	0	0	0	1
EF100-94H03_bin56_Slaby_2017	1	0	0	0	0	0	1	0	1	1	0	0	0	4	0	0	1	1	1	0	0	1	0	0	0	1	1	0	0	0	1	0	1	1	0	2	2	0	0	0	0	11	0	0	0	0	0	0	1
Entotheonella_TSY1_Wilson_2014	1	0	0	0	0	0	1	1	1	1	0	0	0	6	0	0	0	1	1	0	0	0	0	0	0	0	8	0	0	0	0	0	0	2	0	1	1	0	0	1	3	27	0	0	2	0	0	0	0
Entotheonella_TSY2_Wilson_2014	1	1	0	0	0	0	1	0	2	1	0	0	1	5	1	0	0	1	1	0	0	0	0	0	0	0	4	0	0	0	0	0	0	1	0	1	1	0	0	1	2	25	0	1	2	1	1	0	1
Entotheonella_v4.2_Liu_2016	1	1	0	0	0	0	1	1	2	1	0	0	0	4	1	0	0	1	0	0	0	0	0	0	0	0	7	0	0	0	0	0	0	1	0	1	0	0	0	1	2	26	0	1	1	1	1	0	1
Entotheonella_v4.3_Liu_2016	1	1	0	0	0	0	1	1	0	1	0	0	0	4	0	0	0	1	0	0	0	0	0	0	0	0	7	0	0	0	0	0	0	1	0	1	0	0	0	0	2	20	0	1	1	0	0	0	0
Flavobacteriaceae_bin25_Slaby_2017	0	0	0	0	0	0	1	1	1	0	0	0	0	0	0	0	0	1	0	0	0	1	0	0	0	0	0	0	0	1	0	0	0	0	0	1	1	1	0	0	0	1	0	0	0	0	1	0	0
Gammaproteo_1	1	0	0	0	0	0	0	0	0	0	0	0	0	0	0	0	0	0	0	0	0	1	0	0	0	0	0	0	0	0	0	0	0	0	0	1	1	1	0	1	0	1	0	0	0	0	0	0	0
Gammaproteo_2	0	0	0	0	0	0	1	1	0	0	0	0	0	3	0	0	0	1	0	0	0	0	0	0	0	0	0	0	0	0	1	0	0	0	0	1	1	1	0	1	0	2	0	0	0	0	1	0	0
Gammaproteo_3	1	0	0	0	0	0	1	1	1	1	0	0	0	2	0	0	0	1	0	0	0	1	0	0	0	0	3	0	0	0	0	0	0	0	0	1	1	1	0	1	1	1	0	0	0	0	1	0	0
Gammaproteo_4	1	0	0	0	0	0	1	1	1	0	0	0	0	1	0	0	0	0	0	0	0	1	0	0	0	0	0	0	0	0	1	0	0	0	0	1	1	1	0	1	0	1	0	1	0	0	1	0	0
Gammaproteo_5	1	0	0	0	0	0	1	1	0	0	0	0	0	0	0	0	0	1	0	0	0	1	0	0	0	0	0	0	0	0	0	0	0	0	0	0	1	1	0	0	0	0	0	1	0	0	0	0	0
Gammaproteo_6	1	0	0	0	0	0	0	1	0	0	0	0	0	1	0	0	0	1	0	0	0	1	0	0	0	0	0	0	0	0	1	0	0	0	0	1	1	0	0	1	1	0	0	2	0	0	0	0	0
Gammaproteobacteria_bin55_Slaby_2017	1	0	0	0	0	0	0	1	1	0	0	0	0	1	0	0	0	1	0	0	0	1	0	0	0	0	0	0	0	0	0	0	0	0	0	1	1	1	0	1	0	1	0	2	0	0	0	0	0
Gammaproteobacteria_HK1_Tian_2014	1	0	0	0	0	1	0	1	1	0	0	0	0	2	0	0	2	1	0	0	0	1	1	0	0	0	0	0	0	0	0	0	0	0	0	1	1	0	0	1	1	5	0	0	0	0	1	0	1
Gammaproteobacteria_SB0661_bin10_Engelberts_2020	1	0	0	0	0	0	0	1	1	0	0	0	0	1	0	0	0	1	0	0	0	1	0	0	0	0	0	0	0	0	1	0	0	0	0	1	1	1	0	1	1	1	0	2	0	0	0	0	0
Gammaproteobacteria_SB0661_bin12_Engelberts_2020	0	0	0	0	0	0	0	0	0	0	0	0	0	0	0	0	0	1	0	0	0	1	0	0	0	0	0	0	0	0	0	0	0	0	0	1	1	1	0	1	0	1	0	0	0	0	0	0	0
Gammaproteobacteria_SB0661_bin54_Engelberts_2020	1	0	0	0	0	0	1	1	1	0	0	0	0	3	0	0	0	0	0	0	0	1	0	0	0	0	1	0	0	0	1	1	0	0	0	1	1	1	1	1	2	3	0	1	0	0	1	0	0
Gammaproteobacteria_SB0661_bin9_Engelberts_2020	1	0	0	0	0	0	0	0	1	0	0	0	0	1	0	0	0	1	0	0	0	1	0	0	0	0	0	0	0	0	1	0	0	0	0	1	1	1	0	1	1	1	0	1	0	0	0	0	0
Gammaproteobacteria_SB0662_bin42_Engelberts_2020	1	0	0	0	0	1	1	1	1	0	0	0	0	2	0	0	0	1	0	0	0	1	0	0	0	0	4	0	0	0	1	0	0	0	0	1	1	1	0	1	1	3	0	0	0	0	1	0	0
Gammaproteobacteria_SB0662_bin52_Engelberts_2020	1	0	0	0	0	0	1	1	1	0	0	1	0	1	0	0	2	1	0	0	0	1	0	0	0	0	0	0	0	0	0	0	0	0	0	1	1	0	0	1	0	3	0	0	0	0	0	0	1
Gammaproteobacteria_SB0662_bin53_Engelberts_2020	1	0	0	0	0	0	0	1	1	1	0	0	0	1	0	0	0	1	0	0	0	1	0	0	0	0	0	0	0	0	0	0	0	0	0	1	1	0	0	1	0	1	0	0	0	0	0	0	0
Gammaproteobacteria_SB0662_bin58_Engelberts_2020	1	0	0	0	0	0	1	1	1	0	0	0	0	3	0	0	0	1	0	0	0	1	0	0	0	0	0	0	0	0	1	0	0	0	0	1	1	1	0	1	1	1	0	2	0	0	1	0	0
Gammaproteobacteria_SB0662_bin59_Engelberts_2020	1	0	0	0	0	0	1	0	1	0	0	0	0	3	0	0	0	1	0	0	0	1	0	0	0	0	0	0	0	0	1	1	0	0	0	1	1	1	1	1	2	4	0	1	0	0	1	0	0
Gammaproteobacteria_SB0662_bin60_Engelberts_2020	1	0	0	0	0	0	1	1	1	0	0	0	0	1	0	0	0	1	0	0	0	0	0	0	0	0	1	0	0	0	0	1	0	0	0	1	1	1	0	0	1	3	0	1	0	0	1	0	0
Gammaproteobacteria_SB0664_bin12_Engelberts_2020	1	0	0	0	0	0	1	0	1	0	0	0	0	2	0	0	0	1	0	0	0	1	0	0	0	0	0	0	0	0	1	0	0	0	0	1	1	1	0	1	2	3	0	2	0	0	0	0	0
Gammaproteobacteria_SB0664_bin2_Engelberts_2020	1	0	0	0	0	0	0	1	1	0	0	0	0	1	0	0	0	1	0	0	0	0	0	0	0	0	0	0	0	0	1	0	0	0	0	1	1	0	0	1	1	4	0	0	0	0	1	0	0
Gammaproteobacteria_SB0664_bin41_Engelberts_2020	0	0	0	0	0	0	0	0	0	0	0	0	0	0	0	0	0	0	0	0	0	1	0	0	0	0	0	0	0	0	0	0	0	0	0	1	0	0	0	1	0	0	0	0	0	0	0	0	0
Gammaproteobacteria_SB0665_bin14_Engelberts_2020	0	0	0	0	0	0	1	1	1	0	0	0	0	1	0	0	0	1	0	0	0	1	0	0	0	0	0	0	0	0	1	0	0	0	0	1	1	1	0	1	0	5	0	1	1	0	0	0	0
Gammaproteobacteria_SB0665_bin27_Engelberts_2020	1	0	0	0	0	0	1	1	1	0	0	0	0	2	0	0	0	1	0	0	0	1	0	0	0	0	0	0	0	0	1	0	0	0	0	1	1	1	0	1	2	3	0	2	0	0	1	0	0
Gammaproteobacteria_SB0666_bin18_Engelberts_2020	0	0	0	0	0	0	0	0	0	0	0	0	0	0	0	0	0	1	0	0	0	1	0	0	0	0	0	0	0	0	0	0	0	0	0	1	1	1	0	1	0	1	0	0	0	0	0	0	0
Gammaproteobacteria_SB0666_bin30_Engelberts_2020	1	0	0	0	0	0	1	1	1	0	0	0	0	2	0	0	0	1	0	0	0	0	0	0	0	0	0	0	0	0	1	0	0	0	0	1	1	1	0	1	0	0	0	1	0	0	1	0	0
Gammaproteobacteria_SB0667_bin12_Engelberts_2020	1	0	0	0	0	0	1	0	1	0	0	0	0	2	0	0	0	0	0	0	0	1	0	0	0	0	2	0	0	0	1	0	0	0	0	1	1	0	0	1	1	2	0	0	0	0	1	0	0
Gammaproteobacteria_SB0668_bin11_Engelberts_2020	1	0	0	0	0	0	0	1	1	0	0	0	0	1	0	0	0	1	0	0	0	0	0	0	0	0	0	0	0	0	1	0	0	0	0	1	1	0	0	1	1	3	0	0	0	0	1	0	0
Gammaproteobacteria_SB0668_bin26_Engelberts_2020	0	0	0	0	0	0	0	0	0	0	0	0	0	0	0	0	0	1	0	0	0	1	0	0	0	0	0	0	0	0	0	0	0	0	0	1	1	1	0	0	0	1	0	0	0	0	0	0	0
Gammaproteobacteria_SB0668_bin35_Engelberts_2020	0	0	0	0	0	0	0	1	1	1	0	0	0	1	0	0	1	0	0	0	0	1	0	0	0	0	0	0	0	0	0	0	0	0	0	1	0	0	0	1	1	3	0	0	0	0	0	0	0
Gammaproteobacteria_SB0668_bin42_Engelberts_2020	0	0	0	0	0	0	1	1	0	0	0	0	0	1	0	0	0	1	0	0	0	1	0	0	0	0	0	0	0	0	0	0	0	0	0	1	1	1	2	1	0	4	0	0	0	0	0	0	0
Gammaproteobacteria_SB0670_bin2_Engelberts_2020	0	0	0	0	0	0	0	0	0	0	0	0	0	0	0	0	0	1	0	0	0	1	0	0	0	0	0	0	0	0	0	0	0	0	0	1	1	1	0	1	0	1	0	0	0	0	0	0	0
Gammaproteobacteria_SB0670_bin32_Engelberts_2020	0	0	0	0	0	1	1	1	1	0	0	0	0	1	0	0	0	1	0	1	0	0	0	0	0	0	0	0	0	0	0	0	0	0	0	1	1	1	0	0	1	2	0	1	0	0	0	0	0
Gammaproteobacteria_SB0673_bin2_Engelberts_2020	0	0	0	0	0	0	1	1	1	0	0	0	0	1	0	0	0	1	0	0	0	1	0	0	0	0	0	0	0	0	0	0	0	0	0	1	1	1	0	1	0	5	1	0	1	0	0	0	0
Gammaproteobacteria_SB0675_bin1_Engelberts_2020	1	0	0	0	0	0	0	1	1	0	0	0	0	1	0	0	0	1	0	0	0	0	0	0	0	0	0	0	0	0	1	0	0	0	0	1	1	0	0	1	1	3	0	0	0	0	1	0	0
Gammaproteobacteria_SB0675_bin10_Engelberts_2020	1	0	0	0	0	1	1	1	1	1	0	1	0	4	0	0	2	0	0	0	0	1	0	0	0	0	0	0	0	0	1	0	0	0	0	2	1	0	0	1	0	3	1	0	0	0	0	0	1
Gammaproteobacteria_SB0675_bin28_Engelberts_2020	1	0	0	0	0	0	1	1	0	1	0	0	0	0	0	0	0	1	0	0	0	1	0	0	0	0	0	0	0	0	0	0	0	0	0	1	1	0	2	1	1	5	0	0	0	0	0	0	1
Gammaproteobacteria_SB0675_bin3_Engelberts_2020	1	0	0	0	0	1	1	1	1	1	0	0	0	2	0	0	0	1	0	0	0	1	0	0	0	0	4	0	0	0	1	0	0	0	0	1	1	1	0	1	1	4	0	0	0	0	1	0	0
Gammaproteobacteria_SB0676_bin17_Engelberts_2020	1	0	0	0	0	0	1	1	1	0	0	0	0	3	0	0	0	1	0	0	0	1	0	0	0	0	0	0	0	0	1	0	0	0	0	1	1	1	0	1	0	2	0	2	0	0	1	0	0
Gammaproteobacteria_SB0676_bin3_Engelberts_2020	0	0	0	0	0	0	1	1	1	0	0	0	0	1	0	0	0	1	0	0	0	1	0	0	0	0	0	0	0	0	0	0	0	0	0	1	1	1	0	1	0	3	1	1	1	0	0	0	0
Gammaproteobacteria_SB0677_bin1_Engelberts_2020	1	0	0	0	0	0	0	1	1	0	0	0	0	1	0	0	0	1	0	0	0	0	0	0	0	0	0	0	0	0	1	0	0	0	0	1	1	0	0	1	1	3	0	0	0	0	1	0	0
Gammaproteobacteria_SB0677_bin2_Engelberts_2020	1	0	0	0	0	1	1	1	1	1	0	1	0	4	0	0	2	1	0	1	0	1	0	0	0	0	0	0	0	0	1	0	1	0	0	2	1	0	0	1	0	3	1	0	0	0	0	0	1
Gammaproteobacteria_SB0677_bin6_Engelberts_2020	0	0	0	0	0	0	0	0	0	0	0	0	0	0	0	0	0	1	0	0	0	1	0	0	0	0	0	0	0	0	0	0	0	0	0	1	1	1	0	1	0	1	0	0	0	0	0	0	0
Gammaproteobacteria_SB0677_bin7_Engelberts_2020	1	0	0	0	0	1	1	1	1	1	0	0	0	2	0	0	0	1	0	0	0	1	0	0	0	0	2	0	0	0	1	0	0	0	0	1	1	1	1	1	1	3	0	0	0	0	1	0	0
Gammaproteobacteria_SB0678_bin15_Engelberts_2020	1	0	0	0	0	1	1	1	1	1	0	0	0	2	0	0	0	1	0	0	0	1	0	0	0	0	4	0	0	0	1	0	0	0	0	1	1	1	0	1	1	5	0	0	0	0	1	0	0
Gammaproteobacteria_SB0678_bin2_Engelberts_2020	1	0	0	0	0	0	0	1	1	0	0	0	0	1	0	0	0	1	0	0	0	0	0	0	0	0	0	0	0	0	1	0	0	0	0	1	1	0	0	1	1	2	0	0	0	0	1	0	0
Gammaproteobacteria_SB0678_bin24_Engelberts_2020	1	0	0	0	0	0	0	1	0	0	0	0	0	0	0	0	0	1	0	1	0	0	0	0	0	0	0	0	0	0	0	0	1	0	0	1	1	0	0	0	1	2	0	0	0	0	0	0	0
Gammaproteobacteria_SB0678_bin7_Engelberts_2020	1	0	0	0	0	0	1	1	0	1	0	1	0	2	0	0	1	1	0	1	0	1	0	0	0	0	0	0	0	0	0	0	0	0	0	2	1	0	0	1	0	4	0	0	0	0	0	0	1
Gemmatimonadet_1	0	0	0	0	0	0	1	0	1	0	0	0	0	0	0	1	0	1	0	0	0	1	0	0	0	0	0	0	0	0	0	0	0	0	0	0	0	0	0	1	0	1	0	0	0	0	0	0	2
Gemmatimonadet_2	0	0	0	0	0	0	1	1	1	0	0	0	0	0	0	0	0	1	0	0	1	1	0	0	0	0	0	0	0	0	0	0	0	0	0	0	0	0	0	1	0	1	0	0	0	0	0	0	2
Gemmatimonadet_3	0	0	0	0	0	0	1	0	1	0	0	0	0	0	0	0	0	1	0	0	0	0	1	0	0	1	0	0	0	0	0	0	0	0	0	0	0	0	0	1	1	0	1	0	0	0	0	0	2
Gemmatimonadetes_bin94_Slaby_2017	0	0	0	0	0	0	1	0	1	0	0	0	0	0	0	1	0	1	0	1	1	1	0	0	0	0	0	0	0	0	0	0	0	0	0	1	0	0	0	1	0	4	0	0	0	0	0	0	3
Gemmatimonadetes_SB0661_bin2_Engelberts_2020	0	0	0	0	0	0	1	0	1	0	0	0	0	0	1	1	0	1	0	0	0	1	0	0	0	0	0	0	0	0	0	0	0	0	0	0	1	0	0	1	0	4	0	0	0	0	0	0	2
Gemmatimonadetes_SB0661_bin31_Engelberts_2020	0	0	0	0	0	0	0	1	1	0	0	0	0	1	0	1	0	1	0	1	1	1	0	0	0	0	0	0	0	0	0	0	0	0	0	0	1	0	0	1	1	3	0	0	0	0	0	0	3
Gemmatimonadetes_SB0661_bin33_Engelberts_2020	0	0	0	0	0	0	1	0	1	0	0	0	0	0	0	1	0	1	0	1	1	1	0	0	0	0	0	0	0	0	0	0	0	0	0	0	0	0	0	1	0	4	0	0	0	0	0	0	2
Gemmatimonadetes_SB0661_bin40_Engelberts_2020	0	0	0	0	0	0	1	0	1	0	0	0	0	0	0	0	0	0	0	0	1	1	0	0	0	0	0	0	0	0	0	0	0	0	0	1	1	0	0	1	1	4	1	0	0	0	0	0	2
Gemmatimonadetes_SB0661_bin41_Engelberts_2020	0	0	0	0	0	0	1	0	1	0	0	0	0	0	0	0	0	1	0	0	1	1	0	0	0	0	0	0	0	0	0	0	0	0	0	1	0	0	0	1	1	4	1	0	0	0	0	0	3
Gemmatimonadetes_SB0662_bin11_Engelberts_2020	0	0	0	0	0	0	0	1	1	0	0	0	0	1	1	1	0	1	0	0	1	1	0	0	0	0	0	0	0	0	0	0	0	0	0	0	1	0	0	1	1	3	0	0	0	0	0	0	3
Gemmatimonadetes_SB0662_bin23_Engelberts_2020	0	0	0	0	0	0	0	0	1	0	0	0	0	0	1	1	0	1	0	0	0	1	0	0	0	0	0	0	0	0	0	0	0	0	0	0	0	0	0	1	0	3	0	0	0	0	0	0	3
Gemmatimonadetes_SB0662_bin8_Engelberts_2020	0	0	0	0	0	0	1	0	1	0	0	0	0	0	0	1	0	1	0	1	1	0	0	0	0	0	0	0	0	0	0	0	0	0	0	0	0	0	0	1	0	4	0	0	0	0	0	0	2
Gemmatimonadetes_SB0664_bin10_Engelberts_2020	0	0	0	0	0	0	1	0	1	0	0	0	0	0	0	1	0	1	0	1	1	1	0	0	0	0	0	0	0	0	0	0	0	0	0	0	0	0	0	1	0	6	0	0	0	0	0	0	2
Gemmatimonadetes_SB0665_bin16_Engelberts_2020	0	0	0	0	0	0	1	0	1	0	0	0	0	0	0	0	0	1	0	0	1	1	0	0	0	0	0	0	0	0	0	0	0	0	0	1	0	0	0	1	1	4	0	0	0	0	0	0	4
Gemmatimonadetes_SB0666_bin34_Engelberts_2020	0	0	0	0	0	0	1	0	1	0	0	0	0	0	1	1	0	2	0	0	0	0	0	0	0	0	0	0	0	0	0	0	0	0	0	0	1	0	0	1	0	3	0	0	0	0	0	0	2
Gemmatimonadetes_SB0667_bin25_Engelberts_2020	0	0	0	0	0	0	0	0	1	0	0	0	0	0	0	0	0	1	0	0	0	0	0	0	0	0	0	0	0	0	0	0	0	0	0	0	1	0	0	0	1	1	1	0	0	0	0	0	1
Gemmatimonadetes_SB0668_bin12_Engelberts_2020	0	0	0	0	0	0	1	0	1	0	0	0	0	0	0	0	0	1	0	0	1	1	0	0	0	0	0	0	0	0	0	0	0	0	0	1	0	0	0	1	1	4	1	0	0	0	0	0	3
Gemmatimonadetes_SB0669_bin13_Engelberts_2020	0	0	0	0	0	0	1	0	1	0	0	0	0	0	0	0	0	1	0	0	1	0	0	0	0	0	0	0	0	0	0	0	0	0	0	1	0	0	0	1	1	2	1	0	0	0	0	0	1
Gemmatimonadetes_SB0670_bin18_Engelberts_2020	0	0	0	0	0	0	1	0	1	0	0	0	0	0	0	0	0	1	0	0	1	1	0	0	0	0	0	0	0	0	0	0	0	0	0	1	1	0	0	1	1	4	1	0	0	0	0	0	3
Gemmatimonadetes_SB0670_bin38_Engelberts_2020	0	0	0	0	0	0	1	0	1	0	0	0	0	0	0	1	0	1	0	1	0	1	0	0	0	0	0	0	0	0	0	0	0	0	0	0	0	0	0	0	0	2	0	0	0	0	0	0	2
Gemmatimonadetes_SB0672_bin21_Engelberts_2020	0	0	0	0	0	0	1	0	1	0	0	0	0	0	0	0	0	0	0	0	0	1	0	0	0	0	0	0	0	0	0	0	0	0	0	0	0	0	0	1	0	5	0	0	0	0	0	0	2
Gemmatimonadetes_SB0675_bin20_Engelberts_2020	0	0	0	0	0	0	0	0	1	0	0	0	0	0	1	1	0	1	0	0	0	1	0	0	0	0	0	0	0	0	0	0	0	0	0	0	0	0	0	1	0	3	0	0	0	0	0	0	3
Gemmatimonadetes_SB0675_bin31_Engelberts_2020	0	0	0	0	0	0	0	0	1	0	0	0	0	1	0	1	0	1	0	1	1	1	0	0	0	0	0	0	0	0	0	0	0	0	0	0	1	0	0	1	0	2	0	0	0	0	0	0	3
Gemmatimonadetes_SB0676_bin26_Engelberts_2020	0	0	0	0	0	0	0	1	1	0	0	0	0	1	0	1	0	1	0	0	1	1	0	0	0	0	0	0	0	0	0	0	0	0	0	0	1	0	0	1	1	2	0	0	0	0	0	0	3
Gemmatimonadetes_SB0677_bin19_Engelberts_2020	0	0	0	0	0	0	1	0	1	0	0	0	0	0	0	1	0	1	0	1	1	1	0	0	0	0	0	0	0	0	0	0	0	0	0	0	0	0	0	1	0	4	0	0	0	0	0	0	2
Hormoscilla_sp_GUM007_GM7CHS1_Podell_2020	1	0	1	0	0	0	1	2	1	0	0	0	0	2	0	0	0	0	1	0	0	1	1	0	0	1	0	0	0	0	0	0	0	0	0	1	1	0	0	1	1	2	0	0	0	0	1	0	0
Hormoscilla_sp_GUM202_GM202CHS1_Podell_2020	1	0	1	0	0	0	1	2	2	0	0	0	0	2	0	0	0	0	1	0	0	1	1	0	0	1	0	0	0	0	0	0	0	0	0	1	2	0	0	1	1	2	0	0	0	0	1	0	0
Hormoscilla_spongeliae_SP12CHS1_Podell_2020	1	0	1	0	0	0	1	2	1	0	0	0	0	1	0	0	0	0	1	0	0	1	1	0	0	1	0	0	0	0	0	0	0	0	0	1	1	0	0	1	1	1	0	0	0	0	1	0	0
Hyphomonadaceae_SP12AHP1_Podell_2020	1	0	0	0	0	0	0	1	0	1	0	0	0	2	0	0	0	1	0	0	0	1	0	0	0	1	0	0	0	0	0	0	0	0	0	1	2	0	0	1	1	2	0	0	0	0	1	0	0
Hyphomonadaceae_SP5AHP2_Podell_2020	1	0	0	0	0	0	1	0	0	1	0	0	0	1	0	0	0	1	0	0	0	1	0	0	0	1	0	0	0	0	0	0	0	0	0	1	1	0	0	0	1	2	0	0	0	0	0	0	0
Kistimonas_bin40_Slaby_2017	0	0	0	0	0	0	0	1	1	0	0	0	0	0	1	0	0	0	0	0	0	1	0	0	0	0	0	0	0	0	0	0	0	0	0	0	0	0	0	1	0	1	1	0	0	0	0	0	0
Myxococcota_1	1	0	0	0	0	0	1	1	1	1	0	0	0	2	0	0	0	1	1	1	0	1	0	0	0	0	11	0	0	0	0	0	0	0	0	1	2	0	0	1	0	19	0	0	0	0	0	0	2
Nitrospinae_bin107_Slaby_2017	2	0	0	0	0	0	1	1	2	1	0	0	0	8	0	0	0	1	0	0	0	1	0	0	0	0	0	0	0	0	0	0	0	0	0	1	1	0	0	1	7	13	0	0	0	0	0	0	2
Nitrospinota_SB0662_bin51_Engelberts_2020	2	0	0	0	0	0	0	1	2	1	0	0	0	8	0	0	0	1	0	0	0	1	0	0	0	0	0	0	0	0	0	0	0	0	0	1	1	0	0	1	6	15	0	0	0	0	0	0	1
Nitrospira_bin75_Slaby_2017	1	0	0	0	0	0	1	1	1	0	0	0	0	1	0	0	0	1	1	0	0	0	1	0	0	1	0	0	0	0	0	0	0	0	0	1	1	0	0	1	1	2	0	0	0	0	0	0	0
Nitrospirae_SB0662_bin26_Engelberts_2020	1	0	0	0	0	0	1	1	1	0	0	0	0	1	0	0	0	1	1	0	0	0	1	0	0	1	0	0	0	0	0	0	0	0	0	1	1	0	0	1	1	2	0	0	0	0	0	0	0
Nitrospirae_SB0666_bin27_Engelberts_2020	1	0	0	0	0	0	1	0	1	0	0	0	1	1	0	0	0	1	1	0	0	0	1	0	0	1	0	0	0	0	0	0	0	0	0	1	1	0	0	1	1	2	0	0	0	0	0	0	0
Nitrospirae_SB0667_bin9_Engelberts_2020	1	0	0	0	0	0	1	1	1	0	0	0	0	1	0	0	0	0	0	0	0	0	1	0	0	1	0	0	0	0	0	0	0	0	0	1	1	0	0	1	1	2	0	0	0	0	0	0	0
Nitrospirae_SB0675_bin23_Engelberts_2020	1	0	0	0	0	0	1	1	1	0	0	0	0	1	0	0	0	1	1	0	0	0	1	0	0	1	0	0	0	0	0	0	0	0	0	1	1	0	0	1	1	2	0	0	0	0	0	0	0
Nitrospirae_SB0677_bin15_Engelberts_2020	1	0	0	0	0	0	1	1	1	0	0	0	0	1	0	0	0	1	1	0	0	0	1	0	0	1	0	0	0	0	0	0	0	0	0	1	1	0	0	1	1	2	0	0	0	0	0	0	0
OM1_bin76_Slaby_2017	1	0	0	1	1	1	0	1	1	0	0	0	0	3	0	0	0	1	0	0	0	1	1	1	0	1	0	0	0	0	0	0	0	0	0	0	2	0	0	0	1	8	0	0	0	0	0	0	0
Parcubacteria_SB0662_bin43_Engelberts_2020	0	0	0	0	0	0	0	0	0	0	0	0	0	0	0	0	0	0	1	0	0	0	0	0	0	0	0	0	0	0	0	0	0	0	0	0	0	0	0	0	0	0	0	0	0	0	1	0	0
Parcubacteria_SB0662_bin47_Engelberts_2020	0	0	0	0	0	0	0	0	0	0	0	0	0	0	0	0	0	0	0	0	0	0	0	0	0	0	0	0	0	0	0	0	0	0	0	0	0	0	0	0	0	0	0	0	0	0	0	0	0
Pori_1	1	0	0	0	0	0	0	1	1	0	0	0	1	3	0	0	0	1	0	0	0	0	1	0	0	0	1	0	0	0	0	0	0	1	0	2	1	0	0	1	2	16	0	0	2	0	0	0	0
Pori_2	1	0	0	0	0	1	1	1	1	0	0	0	0	1	0	0	0	1	0	0	0	1	1	0	0	0	1	0	0	0	0	0	0	1	0	1	1	0	0	0	3	11	0	0	1	0	0	0	0
Pori_3	1	0	0	0	0	1	1	1	1	0	0	0	0	1	0	0	0	1	0	0	0	1	1	0	0	0	0	0	0	0	0	0	0	1	0	1	1	0	0	0	2	10	0	0	1	0	0	0	0
Poribacteria_SB0661_bin29_Engelberts_2020	1	0	0	0	0	1	1	1	1	0	0	0	0	1	0	0	0	1	0	0	0	1	1	0	0	0	0	0	0	0	0	0	0	1	0	1	1	0	0	0	3	11	0	0	1	0	0	0	0
Poribacteria_SB0661_bin50_Engelberts_2020	1	0	0	0	0	0	1	0	1	0	0	0	1	1	0	0	0	1	0	0	0	0	1	0	0	1	0	0	0	0	0	0	0	2	0	1	1	0	0	1	3	19	0	2	2	0	0	0	0
Poribacteria_SB0662_bin35_Engelberts_2020	1	0	0	0	0	1	1	1	1	0	0	0	0	1	0	0	0	1	0	0	0	1	1	0	0	0	1	0	0	0	0	0	0	1	0	1	1	0	0	0	2	10	0	0	1	0	0	0	0
Poribacteria_SB0662_bin49_Engelberts_2020	1	0	0	0	0	1	1	1	1	0	0	0	0	1	0	0	0	1	0	0	0	1	1	0	0	0	0	0	0	0	0	0	0	1	0	1	1	0	0	0	3	11	0	0	1	0	0	0	0
Poribacteria_SB0664_bin28_Engelberts_2020	1	0	0	0	0	1	1	1	1	0	0	0	0	1	0	0	0	1	0	0	0	1	1	0	0	0	0	0	0	0	0	0	0	1	0	0	1	0	0	0	3	10	0	0	1	0	0	0	0
Poribacteria_SB0664_bin42_Engelberts_2020	1	0	0	0	0	1	0	0	1	0	0	0	0	1	0	0	0	0	0	0	0	1	0	0	0	0	0	0	0	0	0	0	0	0	0	0	1	0	0	0	2	7	0	0	0	0	0	0	0
Poribacteria_SB0668_bin37_Engelberts_2020	1	0	0	0	0	1	1	1	1	1	0	0	0	0	0	0	0	0	0	0	0	1	1	0	0	0	0	0	0	0	0	0	0	1	0	0	1	0	0	0	2	9	0	0	1	0	0	0	0
Poribacteria_SB0675_bin22_Engelberts_2020	1	0	0	0	0	1	1	1	1	0	0	0	0	1	0	0	0	1	0	0	0	1	1	0	0	0	0	0	0	0	0	0	0	1	0	1	1	0	0	0	3	11	0	0	1	0	0	0	0
Poribacteria_SB0678_bin11_Engelberts_2020	1	0	0	0	0	1	1	1	0	0	0	0	0	1	0	0	0	1	0	0	0	1	1	0	0	0	1	0	0	0	0	0	0	1	0	1	1	0	0	0	1	9	0	0	1	0	0	0	0
Proteobacteria_bin106_Slaby_2017	0	0	0	0	0	0	0	1	0	0	0	0	0	0	0	0	0	0	0	0	0	0	0	0	0	0	0	0	0	0	0	0	0	0	0	0	0	1	0	0	1	1	0	0	0	0	0	0	0
Rhodobacteraceae_bin131_Slaby_2017	1	0	0	0	0	2	0	1	1	1	0	0	0	2	0	0	1	1	0	0	0	1	0	0	0	1	0	0	0	0	1	0	0	0	0	1	1	0	0	0	2	2	0	1	0	0	0	0	1
Rhodobacteraceae_GM7ARB1_Podell_2020	1	0	0	0	0	1	1	1	2	1	1	0	1	3	0	0	1	1	0	0	0	1	0	0	0	1	0	0	1	0	0	0	1	0	0	1	1	0	0	1	1	1	0	1	0	0	1	0	1
Rhodobacteraceae_GM7ARB2_Podell_2020	1	0	0	0	0	0	2	2	1	1	0	0	1	2	1	0	1	0	0	0	0	0	0	0	0	0	0	0	0	0	0	0	0	0	0	1	1	1	0	1	1	2	0	1	0	0	0	0	1
Rhodobacteraceae_SP12ARB1_Podell_2020	0	0	0	0	0	0	1	0	1	0	0	0	0	1	0	0	0	1	0	0	0	1	0	0	0	0	0	0	0	0	0	0	0	0	0	1	0	0	0	0	1	1	0	1	0	0	0	0	1
Rhodobacteraceae_SP5ARB1_Podell_2020	1	0	0	0	0	1	2	0	1	0	0	0	0	3	0	0	1	2	0	0	0	0	0	0	0	1	0	0	0	0	0	0	0	0	0	1	1	0	0	0	2	3	0	0	1	0	0	0	1
Rhodospirillaceae_bin65_Slaby_2017	1	0	0	0	0	0	1	1	0	1	0	0	0	3	0	0	1	1	0	0	0	1	0	0	0	0	1	0	0	0	0	0	0	0	0	1	1	0	0	1	1	10	0	0	0	0	0	0	1
Rhodothermaceae_bin80_Slaby_2017	0	0	0	0	0	1	1	1	1	0	0	0	0	1	0	0	0	1	0	0	0	1	1	0	0	0	0	0	0	1	0	0	0	1	0	1	1	0	0	1	2	3	1	0	0	0	1	0	0
SAR202_bin127_Slaby_2017	1	1	0	0	0	0	0	0	1	0	0	0	0	1	0	0	0	1	1	0	0	0	1	0	0	1	1	0	0	0	0	0	0	0	0	1	1	0	0	1	2	2	0	1	0	0	0	0	0
SAR202_bin16_Slaby_2017	1	0	0	0	0	0	0	1	0	0	0	0	1	4	0	0	0	1	0	0	0	0	1	0	0	1	0	0	0	0	0	0	0	0	0	1	1	0	0	1	2	9	0	0	0	0	0	0	0
SAR202_bin22_Slaby_2017	1	0	0	0	0	0	1	1	1	0	0	0	0	5	0	0	0	1	1	0	0	0	1	0	0	1	4	0	0	0	1	0	0	0	0	1	1	0	0	1	1	10	0	0	0	0	0	0	0
SAR202_bin87_Slaby_2017	1	0	0	0	0	0	2	1	1	0	0	0	0	4	0	0	0	1	0	0	0	0	1	0	0	1	11	0	0	0	1	0	0	0	0	1	1	0	0	1	2	11	0	0	0	0	0	0	0
SAR202_bin90_Slaby_2017	1	0	0	0	0	0	0	1	1	0	0	0	0	4	0	0	0	1	1	0	0	0	1	0	0	1	15	0	0	0	0	0	0	1	0	1	1	0	0	1	3	16	0	1	1	0	0	0	0
SAUL_1	1	1	0	0	0	0	0	0	1	0	0	0	0	1	0	0	0	0	0	0	0	0	0	0	0	0	0	0	0	0	0	0	0	1	0	0	1	0	0	0	2	5	0	1	1	0	1	0	0
SAUL_2	1	0	0	0	0	0	0	1	1	0	0	0	0	3	0	0	0	1	0	0	0	0	0	0	0	0	0	0	0	1	1	1	0	1	0	1	1	0	0	0	2	10	0	0	2	0	1	0	0
SAUL_3	1	1	0	0	0	0	0	1	1	0	0	1	0	1	0	0	0	1	0	0	0	0	1	0	0	1	0	0	0	0	0	0	0	1	0	1	1	0	0	0	0	10	0	2	0	0	1	0	1
SAUL_AA_Astudillo_Garcia_2018	1	0	0	0	0	0	0	0	1	0	0	1	0	0	0	0	0	1	0	0	0	1	1	0	0	1	0	0	0	0	0	0	0	0	0	0	1	0	0	0	1	14	0	4	1	0	1	0	1
SAUL_PF_Astudillo_Garcia_2018	1	0	0	0	0	0	0	1	1	1	0	0	0	3	0	0	0	1	0	0	0	0	0	0	0	0	0	0	0	0	1	0	0	1	0	1	2	0	0	0	1	9	0	0	1	0	1	0	0
SAUL_SB0661_bin11_Engelberts_2020	1	1	0	0	0	0	0	1	1	0	0	0	0	2	0	0	0	1	0	0	0	0	0	0	0	0	0	0	0	0	1	0	0	1	0	0	1	0	0	0	2	11	0	1	1	0	1	0	0
SAUL_SB0661_bin27_Engelberts_2020	0	0	0	0	0	0	0	1	1	1	0	0	0	2	0	0	0	1	0	0	0	1	1	0	0	0	0	0	0	1	0	0	0	1	0	2	1	0	0	0	2	10	0	2	2	0	1	0	1
SAUL_SB0662_bin15_Engelberts_2020	1	1	0	0	0	0	0	1	1	0	0	0	0	2	0	0	0	1	0	0	0	0	0	0	0	0	0	0	0	0	1	0	0	1	0	1	1	0	0	0	2	11	0	1	1	0	1	0	0
SAUL_SB0662_bin37_Engelberts_2020	1	1	0	0	0	0	0	1	1	0	0	1	0	1	0	0	0	1	0	0	0	1	1	0	0	1	0	0	0	0	0	0	0	1	0	1	1	0	0	0	1	13	0	4	1	0	1	0	1
SAUL_SB0664_bin24_Engelberts_2020	1	1	0	0	0	0	0	1	1	0	0	0	0	2	0	0	0	1	0	0	0	0	0	0	0	0	0	0	0	0	1	0	0	1	0	0	1	0	0	0	2	11	0	1	1	0	1	0	0
SAUL_SB0665_bin20_Engelberts_2020	1	1	0	0	0	0	0	1	1	0	0	0	0	2	0	0	0	1	0	0	0	0	0	0	0	0	0	0	0	0	1	0	0	1	0	0	1	0	0	0	2	10	0	1	1	0	1	0	0
SAUL_SB0665_bin31_Engelberts_2020	0	0	0	0	0	0	0	1	0	0	0	1	0	1	0	0	0	1	0	0	0	1	1	0	0	1	0	0	0	0	0	0	0	1	0	1	1	0	0	0	1	9	0	3	1	0	0	0	1
SAUL_SB0665_bin8_Engelberts_2020	0	0	0	0	0	0	0	1	1	1	0	0	0	2	0	0	0	1	0	0	0	1	1	0	0	0	0	0	0	1	1	0	0	1	0	2	1	0	0	0	1	11	0	2	2	0	1	0	1
SAUL_SB0666_bin32_Engelberts_2020	1	1	0	0	0	0	0	0	1	0	0	1	0	0	0	0	0	1	0	0	0	1	0	0	0	1	0	0	0	0	0	0	0	0	0	0	0	0	0	0	0	5	0	2	0	0	0	0	1
SAUL_SB0668_bin20_Engelberts_2020	0	0	0	0	0	0	0	1	1	1	0	0	0	2	0	0	0	1	0	0	0	1	1	0	0	0	0	0	0	1	0	0	0	1	0	2	1	0	0	0	2	9	0	2	2	0	1	0	1
SAUL_SB0670_bin22_Engelberts_2020	0	0	0	0	0	0	0	1	1	1	0	0	0	2	0	0	0	1	0	0	0	1	1	0	0	0	0	0	0	1	0	0	0	1	0	2	1	0	0	0	1	10	0	2	2	0	1	0	1
SAUL_SB0673_bin16_Engelberts_2020	1	1	0	0	0	0	0	1	1	0	0	1	0	1	0	0	0	0	0	0	0	1	1	0	0	1	0	0	0	0	0	0	0	1	0	1	1	0	0	0	1	9	0	2	0	0	1	0	1
SAUL_SB0675_bin14_Engelberts_2020	0	0	0	0	0	0	0	1	1	1	0	0	0	2	0	0	0	1	0	0	0	1	1	0	0	0	0	0	0	1	0	0	0	1	0	2	1	0	0	0	2	10	0	2	2	0	1	0	1
SAUL_SB0676_bin31_Engelberts_2020	1	1	0	0	0	0	0	0	1	0	0	1	0	0	0	0	0	1	0	0	0	1	0	0	0	1	0	0	0	0	0	0	0	1	0	0	1	0	0	0	1	7	0	3	1	0	1	0	0
SAUL_SB0677_bin20_Engelberts_2020	0	0	0	0	0	0	0	1	1	1	0	0	0	2	0	0	0	1	0	0	0	1	1	0	0	0	0	0	0	1	1	0	0	1	0	2	1	0	0	0	1	11	0	2	2	0	1	0	1
Spirochaetaceae_bin103_Slaby_2017	1	0	0	0	0	1	0	0	1	0	0	0	0	1	0	0	0	1	0	0	0	1	1	0	0	1	0	0	0	0	0	0	0	0	0	1	1	1	0	0	2	10	0	2	0	0	0	0	0
Sva0996_bin134_Slaby_2017	1	0	0	0	0	1	0	1	1	0	0	0	0	1	0	0	0	1	0	0	0	1	0	0	0	0	6	0	0	0	0	0	0	0	0	0	2	0	0	1	2	10	0	0	0	0	1	0	0
Tecto_1	1	0	0	0	0	0	1	0	1	0	0	0	0	3	0	0	0	1	0	0	0	1	0	0	0	0	0	0	0	0	0	0	0	0	0	1	1	0	0	0	3	6	0	0	0	0	0	0	0
TK85_bin110_Slaby_2017	0	0	0	0	0	0	2	1	3	0	0	0	0	1	2	0	0	1	0	0	1	1	0	0	0	0	0	0	0	0	1	0	0	1	0	1	1	0	0	1	2	7	0	0	1	0	2	0	1
Truepera_bin119_Slaby_2017	1	0	0	0	0	2	1	1	1	0	0	0	0	2	0	0	0	1	0	0	0	1	1	0	0	1	0	0	0	0	1	0	0	0	0	1	2	0	0	0	3	5	0	1	0	0	0	0	0
[truncated: 5,000 more columns]
